# Supplementary material for: Plasma Proteomic Profiling Reveals ITGA2B as A Key Regulator of Heart Health in High-altitude Settlers
Source: Genomics Proteomics Bioinformatics. 2025 Apr 8;23(2):qzaf030. doi: 10.1093/gpbjnl/qzaf030 (PMC12417084; doi:10.1093/gpbjnl/qzaf030)
Supplement: qzaf030_Supplementary_Data [file qzaf030_supplementary_data.zip]

Archive with 14 entries (14 files):
- Figure S1.tif
- Figure S2.tif
- Figure S3.tif
- Figure S4.tif
- Figure S5.tif
- Figure S6.tif
- Figure S7.tif
- Supplementary material captions.rtf
- Table S1.docx
- Table S2.xlsx
- Table S3.xlsx
- Table S4.xlsx
- Table S5.xlsx
- Table S6.xlsx
