# Supplementary material for: Plasma Proteomic Profiling Reveals ITGA2B as A Key Regulator of Heart Health in High-altitude Settlers
Source: Genomics Proteomics Bioinformatics. 2025 Apr 8;23(2):qzaf030. doi: 10.1093/gpbjnl/qzaf030 (PMC12417084; doi:10.1093/gpbjnl/qzaf030)
Supplement: qzaf030_Supplementary_Data [file qzaf030_supplementary_data.zip › Table S2.xlsx]

## Sheet: Table S2
Table S2 Clustering of 575 proteins based on the results of differentially expressed analysis
Note: FC, fold change.
Accession	Gene name	H_N vs. P_N				H_A vs. H_N				H_A vs. P_N				H_N vs. P_N --> H_A vs. H_N
		Log2 FC	P value	Adjusted P value	Change type	Log2 FC	P value	Adjusted P value	Change type	Log2 FC	P value	Adjusted P value	Change type	Change type	Cluster
P52565	ARHGDIA	-2.87109	0.00490595	0.0190603	Down-regulated	0.857106	0.389122	0.449224	No change	-2.01399	0.0915739	0.113972	No change	D-->N	C1
P15291	B4GALT1	-1.19021	6.43589e-05	0.000552334	Down-regulated	0.184641	0.518263	0.571979	No change	-1.00557	0.00372371	0.00547604	Down-regulated	D-->N	C1
P54289	CACNA2D1	-1.06919	0.00910182	0.0304276	Down-regulated	-0.213827	0.593177	0.641122	No change	-1.28302	0.00806833	0.0115119	Down-regulated	D-->N	C1
P04908	H2AC4	-1.0016	0.00267544	0.0116544	Down-regulated	0.410184	0.207064	0.252785	No change	-0.591419	0.128351	0.155312	No change	D-->N	C1
O60814	H2BC12	-1.07415	0.00929903	0.0309072	Down-regulated	0.650702	0.108145	0.137574	No change	-0.423448	0.379873	0.424955	No change	D-->N	C1
P04439	HLA-A	-1.34791	0.00759009	0.0272769	Down-regulated	0.595148	0.228043	0.276052	No change	-0.752759	0.202033	0.237565	No change	D-->N	C1
P00738	HP	-1.17699	0.00109703	0.00548515	Down-regulated	-0.870492	0.0137459	0.0198092	No change	-2.04748	2.55585e-06	4.88244e-06	Down-regulated	D-->N	C1
P61604	HSPE1	-1.81468	0.00327338	0.0139422	Down-regulated	1.00304	0.0963332	0.125242	No change	-0.811637	0.25869	0.299297	No change	D-->N	C1
P24593	IGFBP5	-1.54712	9.18113e-06	0.000112322	Down-regulated	-0.476863	0.152576	0.189894	No change	-2.02398	1.08855e-06	2.13624e-06	Down-regulated	D-->N	C1
A0A087WSY6	IGKV3D-15	-1.51853	1.98971e-05	0.000215865	Down-regulated	-0.0559751	0.869185	0.890876	No change	-1.57451	0.000160522	0.000266764	Down-regulated	D-->N	C1
P04264	KRT1	-1.05568	0.00838562	0.0292226	Down-regulated	0.312263	0.424685	0.484512	No change	-0.743412	0.112911	0.138135	No change	D-->N	C1
P02788	LTF	-1.27782	5.18859e-05	0.000458991	Down-regulated	0.249954	0.409279	0.468936	No change	-1.02787	0.0050793	0.00739391	Down-regulated	D-->N	C1
Q16706	MAN2A1	-1.60377	4.01697e-05	0.00038496	Down-regulated	0.829713	0.0278625	0.0382361	No change	-0.774056	0.084806	0.10647	No change	D-->N	C1
P08493	MGP	-1.08144	0.00603651	0.0229867	Down-regulated	-0.255111	0.506597	0.56343	No change	-1.33655	0.00410761	0.00599461	Down-regulated	D-->N	C1
P20774	OGN	-1.12012	0.000819058	0.00436072	Down-regulated	0.278929	0.389848	0.449224	No change	-0.841195	0.0311846	0.0417003	No change	D-->N	C1
P0DOX4	#NA	-1.47617	0.00207394	0.0093899	Down-regulated	-0.503763	0.280122	0.33417	No change	-1.97993	0.000501457	0.000796514	Down-regulated	D-->N	C1
P13727	PRG2	-1.1083	0.00541526	0.0208978	Down-regulated	0.0445602	0.908611	0.926332	No change	-1.06374	0.0231157	0.0314965	Down-regulated	D-->N	C1
P15151	PVR	-1.10111	0.000829281	0.00437465	Down-regulated	0.0307866	0.923061	0.939399	No change	-1.07032	0.00560615	0.00809934	Down-regulated	D-->N	C1
P20742	PZP	-1.13808	0.0135195	0.0422485	Down-regulated	-0.44524	0.32364	0.381338	No change	-1.58332	0.00376878	0.00552819	Down-regulated	D-->N	C1
P63000	RAC1	-1.80992	0.00951078	0.0314293	Down-regulated	1.25248	0.0676931	0.088664	No change	-0.55744	0.493748	0.532655	No change	D-->N	C1
P05154	SERPINA5	-1.13808	0.000154164	0.00116637	Down-regulated	-0.280328	0.333387	0.390646	No change	-1.41841	6.83392e-05	0.00011695	Down-regulated	D-->N	C1
P45974	USP5	-1.4832	0.00452329	0.018271	Down-regulated	0.566873	0.26612	0.318127	No change	-0.91633	0.133159	0.160515	No change	D-->N	C1
O95497	VNN1	-1.17067	0.000337317	0.00215508	Down-regulated	0.0599822	0.848997	0.874863	No change	-1.11068	0.00367906	0.00542426	Down-regulated	D-->N	C1
Q9P2S5	WRAP73	-3.30581	1.22901e-07	2.07848e-06	Down-regulated	0.587729	0.316413	0.375129	No change	-2.71808	0.000155996	0.000259993	Down-regulated	D-->N	C1
P24592	IGFBP6	-0.0848856	0.560233	0.669717	No change	-1.01315	8.75476e-11	2.96117e-10	Down-regulated	-1.09804	2.49855e-09	5.98611e-09	Down-regulated	N-->D	C2
P01876	IGHA1	0.0162621	0.911645	0.958311	No change	-1.02158	8.12723e-11	2.76518e-10	Down-regulated	-1.00532	4.1882e-08	9.1567e-08	Down-regulated	N-->D	C2
A0A0J9YXX1	IGHV5-10-1	-0.0280462	0.94921	0.972898	No change	-1.12671	0.0105602	0.0155695	Down-regulated	-1.15476	0.0277626	0.0372979	Down-regulated	N-->D	C2
A0A075B6S5	IGKV1-27	0.367681	0.132302	0.245398	No change	-1.09581	1.12083e-05	2.13403e-05	Down-regulated	-0.728126	0.012253	0.0171007	No change	N-->D	C2
P01597	IGKV1-39	0.236031	0.27443	0.41093	No change	-1.11997	5.41394e-07	1.17917e-06	Down-regulated	-0.883935	0.000678083	0.00106529	No change	N-->D	C2
A0A075B6H7	IGKV3-7	0.0956751	0.675466	0.765719	No change	-1.15111	1.11046e-06	2.32187e-06	Down-regulated	-1.05544	0.000141394	0.000236342	Down-regulated	N-->D	C2
A0A0C4DH24	IGKV6-21	0.111141	0.831472	0.893638	No change	-1.20782	0.0205473	0.0287462	Down-regulated	-1.09668	0.0770834	0.0969868	No change	N-->D	C2
A0A075B6K2	IGLV3-12	0.683669	0.0678193	0.150564	No change	-1.52485	5.8002e-05	0.000106214	Down-regulated	-0.841184	0.0572136	0.0744294	No change	N-->D	C2
A0A075B6I0	IGLV8-61	-0.344472	0.396423	0.538873	No change	-1.01316	0.0125254	0.0182865	Down-regulated	-1.35763	0.00523165	0.00759646	Down-regulated	N-->D	C2
P08519	LPA	0.530511	0.156694	0.273027	No change	-1.1227	0.00276857	0.00442202	Down-regulated	-0.592192	0.180486	0.213979	No change	N-->D	C2
P0DOX3	#NA	0.0540514	0.885267	0.933997	No change	-1.72447	7.39333e-06	1.44597e-05	Down-regulated	-1.67042	0.000233049	0.000382867	Down-regulated	N-->D	C2
P35443	THBS4	-0.282046	0.0937363	0.187799	No change	-1.08509	1.04275e-09	3.02819e-09	Down-regulated	-1.36714	1.65398e-10	4.59438e-10	Down-regulated	N-->D	C2
P04217	A1BG	-0.0360137	0.614681	0.720198	No change	-0.719126	2.20945e-18	3.43361e-17	No change	-0.75514	2.57135e-15	1.5087e-14	No change	N-->N	C3
P01023	A2M	0.140355	0.102542	0.201923	No change	-0.788352	2.93564e-16	2.63749e-15	No change	-0.647998	2.14313e-09	5.17773e-09	No change	N-->N	C3
Q7Z7G0	ABI3BP	-0.0976065	0.685608	0.77299	No change	-0.542367	0.0241626	0.0334783	No change	-0.639973	0.0259277	0.0350787	No change	N-->N	C3
Q76LX8	ADAMTS13	-0.276328	0.0575965	0.133004	No change	-0.456939	0.0016964	0.00274768	No change	-0.733267	3.23105e-05	5.64696e-05	No change	N-->N	C3
Q6UY14	ADAMTSL4	0.20652	0.481183	0.608501	No change	-0.796638	0.00666293	0.0102165	No change	-0.590118	0.0897476	0.112185	No change	N-->N	C3
Q15848	ADIPOQ	0.219841	0.174191	0.292866	No change	-0.786433	2.26584e-06	4.6365e-06	No change	-0.566592	0.00341222	0.00505677	No change	N-->N	C3
P43652	AFM	-0.28077	0.000105614	0.000831895	No change	-0.571523	1.50735e-13	7.28344e-13	No change	-0.852293	1.37337e-18	1.33845e-17	No change	N-->N	C3
P02771	AFP	2.76007	0.0172965	0.0516728	No change	-0.036551	0.974286	0.981111	No change	2.72352	0.0460083	0.0606761	No change	N-->N	C3
P01019	AGT	-0.0767011	0.324636	0.46901	No change	-0.610101	6.89018e-13	3.0014e-12	No change	-0.686802	8.28553e-12	2.54769e-11	No change	N-->N	C3
P02765	AHSG	0.302791	0.00811074	0.0284855	No change	-0.937847	5.24023e-14	2.81601e-13	No change	-0.635056	4.70312e-06	8.86653e-06	No change	N-->N	C3
P02768	ALB	-0.0853691	0.503246	0.624981	No change	-0.752376	1.89981e-08	4.81229e-08	No change	-0.837745	1.31077e-07	2.74069e-07	No change	N-->N	C3
P05062	ALDOB	0.66407	0.0490018	0.118387	No change	-0.203626	0.53875	0.588938	No change	0.460445	0.245497	0.285751	No change	N-->N	C3
P02760	AMBP	-0.0412704	0.559616	0.669717	No change	-0.792044	2.6167e-21	1.73878e-19	No change	-0.833314	6.71233e-18	5.67587e-17	No change	N-->N	C3
P04746	AMY2A	-0.789162	0.00423421	0.0172672	No change	-0.174587	0.515946	0.570517	No change	-0.963749	0.00313016	0.00466281	No change	N-->N	C3
P03950	ANG	0.137359	0.124479	0.235446	No change	-0.728355	1.07208e-13	5.4074e-13	No change	-0.590996	1.01368e-07	2.15876e-07	No change	N-->N	C3
P15144	ANPEP	-0.750709	4.77525e-05	0.000439062	No change	-0.185046	0.29634	0.352057	No change	-0.935755	1.88965e-05	3.38488e-05	No change	N-->N	C3
P58335	ANTXR2	-0.693472	0.0770343	0.164198	No change	0.177396	0.645444	0.691118	No change	-0.516075	0.263481	0.30422	No change	N-->N	C3
Q16853	AOC3	-0.970859	0.000681037	0.00372949	No change	0.363442	0.189938	0.232866	No change	-0.607417	0.0675394	0.0864926	No change	N-->N	C3
P02743	APCS	-0.0598151	0.769591	0.849356	No change	-0.729588	0.00041519	0.00070423	No change	-0.789403	0.00132523	0.00205948	No change	N-->N	C3
Q9HDC9	APMAP	-0.224035	0.0771018	0.164198	No change	-0.450711	0.000409154	0.000698112	No change	-0.674746	1.22812e-05	2.2347e-05	No change	N-->N	C3
P02647	APOA1	-0.186335	0.00182001	0.0085722	No change	-0.599749	8.34019e-19	1.59854e-17	No change	-0.786084	2.43612e-21	5.00275e-20	No change	N-->N	C3
P02652	APOA2	0.0889961	0.334226	0.476873	No change	-0.721565	7.12755e-13	3.08146e-12	No change	-0.632569	3.92904e-08	8.62289e-08	No change	N-->N	C3
P06727	APOA4	-0.242348	0.0047612	0.0186238	No change	-0.837094	5.57693e-18	7.38366e-17	No change	-1.07944	5.5623e-20	8.20082e-19	Down-regulated	N-->N	C3
P04114	APOB	0.336204	0.000270026	0.00182665	No change	-0.50982	6.07953e-08	1.45051e-07	No change	-0.173616	0.104086	0.127884	No change	N-->N	C3
P02654	APOC1	0.00102494	0.992894	0.994515	No change	-0.309237	0.00732854	0.0110892	No change	-0.308212	0.0246863	0.033557	No change	N-->N	C3
P02655	APOC2	-0.028221	0.828297	0.893567	No change	-0.512136	0.000108807	0.000194298	No change	-0.540357	0.000584568	0.000923425	No change	N-->N	C3
P02656	APOC3	-0.0582409	0.646766	0.742296	No change	-0.600159	4.42374e-06	8.85955e-06	No change	-0.6584	2.22998e-05	3.95754e-05	No change	N-->N	C3
P55056	APOC4	-0.192037	0.240719	0.375104	No change	-0.220014	0.174294	0.215062	No change	-0.412051	0.0340837	0.045366	No change	N-->N	C3
P05090	APOD	0.0480139	0.532048	0.65091	No change	-0.674104	3.62443e-15	2.5109e-14	No change	-0.62609	1.75053e-10	4.8392e-10	No change	N-->N	C3
P02649	APOE	-0.158115	0.0677577	0.150564	No change	-0.453191	3.91007e-07	8.64727e-07	No change	-0.611306	1.52865e-08	3.46349e-08	No change	N-->N	C3
Q13790	APOF	-0.308916	0.00203079	0.0092675	No change	-0.625409	1.93914e-09	5.51984e-09	No change	-0.934326	3.8379e-13	1.45184e-12	No change	N-->N	C3
P02749	APOH	0.0237561	0.816414	0.882403	No change	-0.92327	8.93633e-16	7.34056e-15	No change	-0.899514	1.01371e-11	3.0678e-11	No change	N-->N	C3
O14791	APOL1	-0.288548	0.000840035	0.00439109	No change	-0.525102	4.22914e-09	1.15313e-08	No change	-0.813651	2.24613e-13	8.86456e-13	No change	N-->N	C3
O95445	APOM	-0.228443	0.00677456	0.0251314	No change	-0.566642	1.89605e-10	5.92514e-10	No change	-0.795084	2.99627e-13	1.16409e-12	No change	N-->N	C3
P07307	ASGR2	-0.895953	0.00374195	0.0155914	No change	-0.113778	0.705187	0.746745	No change	-1.00973	0.00559626	0.00809934	Down-regulated	N-->N	C3
O75882	ATRN	-0.0683375	0.291078	0.428056	No change	-0.587871	5.71556e-16	4.90514e-15	No change	-0.656208	1.74615e-14	8.54234e-14	No change	N-->N	C3
P25311	AZGP1	-0.230092	0.0162996	0.0490696	No change	-0.513989	1.89276e-07	4.28479e-07	No change	-0.744081	6.50896e-10	1.67832e-09	No change	N-->N	C3
P61769	B2M	-0.491448	6.58763e-05	0.000557042	No change	-0.721885	9.61446e-09	2.46846e-08	No change	-1.21333	1.77164e-14	8.54234e-14	Down-regulated	N-->N	C3
O43505	B4GAT1	0.00788269	0.976221	0.987608	No change	-0.204405	0.434788	0.492132	No change	-0.196523	0.52948	0.56888	No change	N-->N	C3
P06276	BCHE	-0.535573	1.98624e-08	3.80696e-07	No change	-0.509127	5.93995e-08	1.42311e-07	No change	-1.0447	1.42492e-17	1.15399e-16	Down-regulated	N-->N	C3
P53004	BLVRA	-0.482411	0.0137156	0.0424004	No change	0.962711	1.4735e-06	3.05871e-06	No change	0.4803	0.0370959	0.0490348	No change	N-->N	C3
P43251	BTD	-0.467066	1.77819e-08	3.52571e-07	No change	-0.484951	4.03895e-09	1.11654e-08	No change	-0.952016	8.7803e-19	9.17941e-18	No change	N-->N	C3
P02745	C1QA	0.0659735	0.389036	0.531343	No change	-0.728355	4.9761e-17	4.84958e-16	No change	-0.662382	1.83475e-11	5.38255e-11	No change	N-->N	C3
P02746	C1QB	-0.161615	0.0191537	0.0553871	No change	-0.609682	1.53734e-15	1.14802e-14	No change	-0.771297	7.35966e-17	5.09856e-16	No change	N-->N	C3
P02747	C1QC	-0.267793	3.40197e-05	0.000334803	No change	-0.632553	1.55987e-18	2.63801e-17	No change	-0.900346	1.77604e-23	6.80815e-22	No change	N-->N	C3
P00736	C1R	-0.100056	0.125704	0.236982	No change	-0.583032	1.2714e-15	9.87915e-15	No change	-0.683088	3.42869e-15	1.95198e-14	No change	N-->N	C3
Q9NZP8	C1RL	-0.221368	0.00862016	0.029329	No change	-0.601464	2.02402e-11	7.36591e-11	No change	-0.822831	6.18175e-14	2.63297e-13	No change	N-->N	C3
P09871	C1S	0.0364088	0.595348	0.705825	No change	-0.678059	5.6501e-18	7.38366e-17	No change	-0.641651	7.29345e-13	2.58872e-12	No change	N-->N	C3
P06681	C2	-0.019296	0.771431	0.849756	No change	-0.662234	3.63761e-18	5.10153e-17	No change	-0.68153	1.07022e-14	5.49446e-14	No change	N-->N	C3
P01024	C3	-0.130411	0.0520122	0.121643	No change	-0.71383	4.73216e-20	1.47629e-18	No change	-0.844241	8.89879e-20	1.18112e-18	No change	N-->N	C3
P0C0L4	C4A	-0.112677	0.278627	0.416131	No change	-0.729295	6.0033e-11	2.06701e-10	No change	-0.841972	2.0932e-10	5.73138e-10	No change	N-->N	C3
P0C0L5	C4B	-0.192762	0.186778	0.308613	No change	-0.981683	2.66483e-10	8.28257e-10	No change	-1.17444	2.5354e-10	6.84438e-10	Down-regulated	N-->N	C3
P04003	C4BPA	0.0459608	0.54382	0.655324	No change	-0.795172	1.55025e-19	4.05179e-18	No change	-0.749211	5.89253e-14	2.52851e-13	No change	N-->N	C3
P20851	C4BPB	-0.17855	0.0115821	0.0369984	No change	-0.784118	2.35335e-21	1.73878e-19	No change	-0.962668	3.78933e-22	9.0786e-21	No change	N-->N	C3
P01031	C5	-0.125888	0.0675359	0.150564	No change	-0.607226	2.1143e-15	1.53889e-14	No change	-0.733114	1.23314e-15	7.46374e-15	No change	N-->N	C3
P13671	C6	-0.126541	0.0749298	0.16382	No change	-0.67697	3.47407e-17	3.56713e-16	No change	-0.803511	4.98713e-17	3.54025e-16	No change	N-->N	C3
P10643	C7	-0.0901216	0.290448	0.428056	No change	-0.775859	5.12566e-16	4.46554e-15	No change	-0.86598	1.5857e-14	7.86016e-14	No change	N-->N	C3
P07357	C8A	-0.17697	0.00610281	0.0230863	No change	-0.683408	3.97033e-20	1.34291e-18	No change	-0.860378	1.32354e-21	2.81865e-20	No change	N-->N	C3
P07358	C8B	-0.0755396	0.263976	0.400492	No change	-0.607581	9.9041e-16	8.02092e-15	No change	-0.683121	2.04991e-14	9.74131e-14	No change	N-->N	C3
P07360	C8G	-0.0740417	0.309239	0.451301	No change	-0.700699	2.49598e-17	2.75998e-16	No change	-0.77474	1.5918e-15	9.43593e-15	No change	N-->N	C3
P02748	C9	-0.0735213	0.436965	0.56845	No change	-0.787896	4.41893e-14	2.41989e-13	No change	-0.861417	2.28094e-12	7.58116e-12	No change	N-->N	C3
P00915	CA1	0.988839	5.48044e-09	1.21202e-07	No change	0.880037	1.09213e-07	2.53216e-07	No change	1.86888	7.36466e-18	6.13722e-17	Up-regulated	N-->N	C3
P49913	CAMP	0.00502405	0.988991	0.992443	No change	0.0709306	0.843781	0.872508	No change	0.0759547	0.859795	0.875013	No change	N-->N	C3
P07384	CAPN1	-1.41896	0.0249789	0.0690521	No change	1.17445	0.0597944	0.0790386	No change	-0.24451	0.741278	0.770769	No change	N-->N	C3
P04040	CAT	0.711096	1.81817e-07	2.90402e-06	No change	0.933478	2.19665e-11	7.84519e-11	No change	1.64457	7.17676e-20	1.0065e-18	Up-regulated	N-->N	C3
Q6YHK3	CD109	-0.00155066	0.994515	0.994515	No change	-0.504321	0.0250673	0.0346484	No change	-0.505872	0.0592571	0.0767406	No change	N-->N	C3
P08571	CD14	-0.155475	0.0369396	0.0923491	No change	-0.661885	1.32062e-15	1.01248e-14	No change	-0.81736	2.32148e-16	1.51688e-15	No change	N-->N	C3
Q86VB7	CD163	0.292967	0.320661	0.464434	No change	-0.247023	0.396703	0.456208	No change	0.0459445	0.894888	0.907514	No change	N-->N	C3
P16070	CD44	-0.325222	0.000431592	0.00254915	No change	-0.480893	2.95989e-07	6.62232e-07	No change	-0.806114	5.32921e-12	1.67448e-11	No change	N-->N	C3
O43866	CD5L	0.182119	0.157499	0.273601	No change	-0.583009	9.58733e-06	1.83757e-05	No change	-0.40089	0.00903199	0.0127916	No change	N-->N	C3
P12830	CDH1	0.291789	0.235964	0.369698	No change	-0.562493	0.0217693	0.0303621	No change	-0.270704	0.351346	0.394578	No change	N-->N	C3
P55290	CDH13	-0.276962	0.0263547	0.0701572	No change	-0.689708	8.99533e-08	2.11115e-07	No change	-0.96667	7.38142e-10	1.88636e-09	No change	N-->N	C3
P33151	CDH5	-0.12343	0.192371	0.314242	No change	-0.539771	4.67952e-08	1.12583e-07	No change	-0.663202	2.1227e-08	4.76779e-08	No change	N-->N	C3
Q8TEP8	CEP192	0.108043	0.847709	0.904328	No change	0.8222	0.14089	0.176113	No change	0.930243	0.162988	0.195246	No change	N-->N	C3
P11597	CETP	-0.633606	3.32676e-08	6.1706e-07	No change	-0.438314	6.9747e-05	0.000126513	No change	-1.07192	5.72089e-14	2.49206e-13	Down-regulated	N-->N	C3
P00751	CFB	-0.160036	0.0770426	0.164198	No change	-0.760817	2.29682e-14	1.33401e-13	No change	-0.920853	1.22341e-14	6.22534e-14	No change	N-->N	C3
P00746	CFD	0.133979	0.162846	0.279511	No change	-0.832423	5.62684e-15	3.76213e-14	No change	-0.698444	6.79966e-09	1.57653e-08	No change	N-->N	C3
P08603	CFH	0.0425181	0.602513	0.711385	No change	-0.805121	6.714e-18	8.3925e-17	No change	-0.762603	7.97301e-13	2.79541e-12	No change	N-->N	C3
Q03591	CFHR1	0.104062	0.225108	0.358109	No change	-0.693696	1.61868e-13	7.75128e-13	No change	-0.589634	3.66929e-08	8.08368e-08	No change	N-->N	C3
P36980	CFHR2	-0.594789	0.00144889	0.00700094	No change	-0.292479	0.10801	0.137574	No change	-0.887268	6.91402e-05	0.000117969	No change	N-->N	C3
Q02985	CFHR3	0.228739	0.0106169	0.0346858	No change	-0.759937	1.04392e-14	6.5962e-14	No change	-0.531198	1.16252e-06	2.27364e-06	No change	N-->N	C3
Q92496	CFHR4	0.0440857	0.833699	0.89436	No change	-0.62878	0.00289112	0.00459225	No change	-0.584694	0.0195968	0.0269573	No change	N-->N	C3
Q9BXR6	CFHR5	-0.124431	0.137746	0.250645	No change	-0.712832	1.43568e-14	8.68963e-14	No change	-0.837262	3.2437e-14	1.44874e-13	No change	N-->N	C3
P05156	CFI	-0.271962	0.000347928	0.00219644	No change	-0.606224	1.15531e-13	5.77657e-13	No change	-0.878187	5.35057e-18	4.5919e-17	No change	N-->N	C3
P27918	CFP	0.233272	0.0224267	0.0625988	No change	-0.751118	7.11304e-12	2.65584e-11	No change	-0.517846	2.77228e-05	4.85994e-05	No change	N-->N	C3
O00533	CHL1	-0.138228	0.14907	0.261326	No change	-0.758985	3.85766e-13	1.74658e-12	No change	-0.897213	6.13841e-13	2.20599e-12	No change	N-->N	C3
P06732	CKM	-0.719718	0.0647493	0.146578	No change	-0.259821	0.497582	0.555553	No change	-0.979539	0.0336559	0.0449006	No change	N-->N	C3
P05452	CLEC3B	-0.148678	0.0386579	0.0958115	No change	-0.754652	1.02096e-19	2.93527e-18	No change	-0.90333	9.03811e-20	1.18112e-18	No change	N-->N	C3
P10909	CLU	0.0580928	0.407448	0.54358	No change	-0.779864	3.91936e-21	2.04876e-19	No change	-0.721772	8.69747e-15	4.58812e-14	No change	N-->N	C3
Q96KN2	CNDP1	-0.144596	0.170727	0.288729	No change	-0.612497	2.82496e-08	7.0624e-08	No change	-0.757093	1.04837e-08	2.40165e-08	No change	N-->N	C3
Q12860	CNTN1	-0.962352	0.000607647	0.00342546	No change	-0.213218	0.432558	0.490574	No change	-1.17557	0.000398953	0.000640777	Down-regulated	N-->N	C3
P39060	COL18A1	0.739401	0.00457569	0.018271	No change	-0.193382	0.446713	0.503647	No change	0.546019	0.0735428	0.093349	No change	N-->N	C3
P02452	COL1A1	1.81823	0.0175834	0.0521158	No change	0.187254	0.802596	0.837555	No change	2.00548	0.0263826	0.0356103	Up-regulated	N-->N	C3
P12111	COL6A3	-0.384433	0.25405	0.390585	No change	-0.0651228	0.844669	0.872508	No change	-0.449556	0.258697	0.299297	No change	N-->N	C3
Q9Y6Z7	COLEC10	-0.612375	0.161879	0.278684	No change	0.250124	0.562085	0.61328	No change	-0.362251	0.482298	0.522263	No change	N-->N	C3
Q9BWP8	COLEC11	-0.637948	0.00393836	0.0162761	No change	-0.63648	0.00362538	0.00568009	No change	-1.27443	2.07904e-06	3.99816e-06	Down-regulated	N-->N	C3
P49747	COMP	0.0124175	0.916673	0.960085	No change	-0.856797	2.15527e-11	7.79422e-11	No change	-0.84438	1.48002e-08	3.37703e-08	No change	N-->N	C3
P00450	CP	0.0479208	0.537329	0.653689	No change	-0.746084	2.98461e-17	3.17806e-16	No change	-0.698163	4.0373e-12	1.30418e-11	No change	N-->N	C3
Q96IY4	CPB2	-0.213111	0.00632852	0.0237836	No change	-0.612893	3.64354e-13	1.68954e-12	No change	-0.826004	1.12319e-15	6.94442e-15	No change	N-->N	C3
P15169	CPN1	-0.0705798	0.390395	0.531937	No change	-0.715409	5.15335e-15	3.48609e-14	No change	-0.785989	2.70107e-13	1.05654e-12	No change	N-->N	C3
P22792	CPN2	-0.152176	0.0510402	0.120774	No change	-0.58547	3.37265e-12	1.31032e-11	No change	-0.737646	3.44412e-13	1.32025e-12	No change	N-->N	C3
Q9Y646	CPQ	-0.55036	0.0762607	0.164198	No change	0.536861	0.0801687	0.104766	No change	-0.013499	0.970453	0.970453	No change	N-->N	C3
P54108	CRISP3	-0.53733	1.10355e-05	0.000129498	No change	-0.411857	0.000545812	0.000914991	No change	-0.949187	2.68334e-10	7.20991e-10	No change	N-->N	C3
P02741	CRP	-0.516211	0.215645	0.347044	No change	-0.615119	0.136053	0.170809	No change	-1.13133	0.0224941	0.0307224	Down-regulated	N-->N	C3
Q9NQ79	CRTAC1	-0.379602	0.00023157	0.00168548	No change	-0.615641	6.30614e-09	1.67098e-08	No change	-0.995243	5.81419e-14	2.51366e-13	No change	N-->N	C3
P07333	CSF1R	-0.266379	0.0130803	0.0410994	No change	-0.6895	9.58419e-10	2.80973e-09	No change	-0.95588	3.75482e-12	1.21979e-11	No change	N-->N	C3
P01034	CST3	0.0536866	0.479752	0.608501	No change	-0.632611	4.53552e-14	2.46031e-13	No change	-0.578924	1.71691e-09	4.18015e-09	No change	N-->N	C3
Q15828	CST6	-0.229085	0.641144	0.738793	No change	-0.362535	0.455836	0.511926	No change	-0.59162	0.308813	0.352316	No change	N-->N	C3
Q01459	CTBS	-0.474205	0.0303236	0.0792548	No change	-0.555879	0.0104872	0.0155016	No change	-1.03008	9.44722e-05	0.000159769	Down-regulated	N-->N	C3
P07339	CTSD	-0.40868	0.289283	0.428056	No change	0.790494	0.039271	0.0528824	No change	0.381814	0.401464	0.444861	No change	N-->N	C3
P25774	CTSS	-0.0410208	0.844787	0.904328	No change	-0.00678818	0.973853	0.981111	No change	-0.047809	0.846792	0.863308	No change	N-->N	C3
Q14247	CTTN	-0.211888	0.59742	0.706824	No change	-0.843208	0.0349128	0.0474583	No change	-1.0551	0.0272755	0.0367293	Down-regulated	N-->N	C3
Q14118	DAG1	0.714565	0.0329524	0.0849671	No change	0.00793784	0.980714	0.984137	No change	0.722502	0.0672316	0.0864836	No change	N-->N	C3
P09172	DBH	-0.195536	0.40572	0.542822	No change	-0.814716	0.000600237	0.0010033	No change	-1.01025	0.000376835	0.000606948	Down-regulated	N-->N	C3
Q9UJU6	DBNL	0.270839	0.830419	0.893638	No change	0.517057	0.679228	0.720584	No change	0.787896	0.597961	0.637899	No change	N-->N	C3
P59665	DEFA1	-0.473221	0.0537372	0.125097	No change	0.579398	0.0172933	0.0243716	No change	0.106177	0.712142	0.741815	No change	N-->N	C3
Q9H4A9	DPEP2	0.0451727	0.883926	0.933997	No change	0.0645249	0.832923	0.864496	No change	0.109698	0.764045	0.790154	No change	N-->N	C3
Q07507	DPT	0.146994	0.595336	0.705825	No change	-0.576309	0.0365894	0.0495033	No change	-0.429315	0.190201	0.22457	No change	N-->N	C3
Q14126	DSG2	-0.5052	0.00177649	0.008442	No change	-0.6027	0.000183034	0.000320867	No change	-1.1079	2.55092e-08	5.70732e-08	Down-regulated	N-->N	C3
Q16610	ECM1	0.0606816	0.482386	0.608501	No change	-0.7403	1.14579e-14	7.1612e-14	No change	-0.679618	5.93423e-10	1.54397e-09	No change	N-->N	C3
P24534	EEF1B2	0.547572	0.318162	0.463148	No change	0.163881	0.762079	0.79817	No change	0.711453	0.272271	0.313739	No change	N-->N	C3
Q12805	EFEMP1	0.0472598	0.544047	0.655324	No change	-0.748991	2.79764e-17	3.03518e-16	No change	-0.701731	3.66239e-12	1.19652e-11	No change	N-->N	C3
O60841	EIF5B	0.0172437	0.983983	0.990876	No change	0.747945	0.379061	0.439436	No change	0.765189	0.451114	0.49502	No change	N-->N	C3
P17813	ENG	-0.313332	0.376357	0.521754	No change	0.0488441	0.888892	0.907838	No change	-0.264488	0.526881	0.567334	No change	N-->N	C3
Q13822	ENPP2	-0.658362	0.0422268	0.103321	No change	-0.0970884	0.760095	0.797544	No change	-0.75545	0.0483179	0.063431	No change	N-->N	C3
Q6P179	ERAP2	-0.321423	0.0792519	0.165912	No change	-0.4036	0.0263136	0.0361969	No change	-0.725024	0.000957664	0.00149635	No change	N-->N	C3
P00742	F10	-0.32463	1.15096e-05	0.00013236	No change	-0.599992	2.95435e-14	1.66544e-13	No change	-0.924622	2.1022e-20	3.35768e-19	No change	N-->N	C3
P03951	F11	-0.0595299	0.49958	0.622843	No change	-0.48117	1.59206e-07	3.64715e-07	No change	-0.5407	7.11781e-07	1.41617e-06	No change	N-->N	C3
P00748	F12	-0.0672738	0.615377	0.720198	No change	-0.694194	5.68606e-07	1.23377e-06	No change	-0.761468	3.75055e-06	7.11739e-06	No change	N-->N	C3
P00488	F13A1	-0.227633	0.0071621	0.0259211	No change	-0.0305523	0.711323	0.751291	No change	-0.258186	0.00972347	0.0137371	No change	N-->N	C3
P05160	F13B	-0.241904	0.00138758	0.0067615	No change	-0.721324	1.57549e-17	1.81485e-16	No change	-0.963227	1.91867e-20	3.1521e-19	No change	N-->N	C3
P00734	F2	-0.0528643	0.480132	0.608501	No change	-0.80838	2.69613e-20	1.03352e-18	No change	-0.861244	2.54915e-17	1.90998e-16	No change	N-->N	C3
P12259	F5	-0.255174	0.000655136	0.00365731	No change	-0.588724	2.41483e-13	1.13813e-12	No change	-0.843898	2.46317e-17	1.88843e-16	No change	N-->N	C3
P08709	F7	-0.342134	0.0260924	0.0697821	No change	-0.698694	7.96459e-06	1.54717e-05	No change	-1.04083	4.68732e-08	1.02091e-07	Down-regulated	N-->N	C3
P00740	F9	-0.0564322	0.43324	0.567846	No change	-0.585551	1.35412e-13	6.65485e-13	No change	-0.641983	5.51188e-12	1.72246e-11	No change	N-->N	C3
P16930	FAH	-0.174198	0.539364	0.653689	No change	0.42734	0.129095	0.162428	No change	0.253142	0.450251	0.495018	No change	N-->N	C3
P23142	FBLN1	-0.0681446	0.430016	0.565811	No change	-0.764835	2.18848e-15	1.57297e-14	No change	-0.83298	1.86077e-13	7.4821e-13	No change	N-->N	C3
Q9UBX5	FBLN5	0.44803	0.387376	0.530337	No change	0.495596	0.333578	0.390646	No change	0.943625	0.124316	0.151124	No change	N-->N	C3
Q9Y6R7	FCGBP	-0.313812	0.000884217	0.00453951	No change	-0.614239	4.46887e-10	1.35242e-09	No change	-0.928051	3.04785e-14	1.37993e-13	No change	N-->N	C3
P08637	FCGR3A	-0.33005	0.0427718	0.104211	No change	-0.160061	0.317416	0.375543	No change	-0.490112	0.0112046	0.0157137	No change	N-->N	C3
O75015	FCGR3B	-0.422873	0.356025	0.501751	No change	-0.106967	0.813016	0.846892	No change	-0.52984	0.327554	0.370027	No change	N-->N	C3
Q15485	FCN2	-0.550249	0.000235811	0.00169489	No change	-0.278702	0.0548775	0.0727064	No change	-0.828951	3.825e-06	7.23478e-06	No change	N-->N	C3
O75636	FCN3	-0.246035	0.119697	0.227899	No change	-0.326483	0.0374058	0.0504891	No change	-0.572518	0.00246928	0.00374627	No change	N-->N	C3
Q9UGM5	FETUB	-0.37172	0.000129129	0.00100337	No change	-0.577342	6.73987e-09	1.7696e-08	No change	-0.949062	2.92773e-14	1.33607e-13	No change	N-->N	C3
P02671	FGA	-0.294639	0.00875856	0.0296245	No change	-0.8054	1.7363e-11	6.35906e-11	No change	-1.10004	5.55075e-14	2.4364e-13	Down-regulated	N-->N	C3
P02675	FGB	-0.2441	0.033828	0.0868352	No change	-0.860092	3.75473e-12	1.44897e-11	No change	-1.10419	1.66499e-13	6.81565e-13	Down-regulated	N-->N	C3
Q9BYJ0	FGFBP2	0.380241	0.136987	0.250645	No change	-0.641945	0.0117369	0.0172602	No change	-0.261703	0.384803	0.429634	No change	N-->N	C3
P02679	FGG	-0.300309	0.00134823	0.00662593	No change	-0.794806	7.56001e-15	4.88428e-14	No change	-1.09511	3.51838e-18	3.21122e-17	Down-regulated	N-->N	C3
Q08830	FGL1	-0.696109	0.00456633	0.018271	No change	-0.587147	0.0151035	0.0213904	No change	-1.28326	1.44582e-05	2.61429e-05	Down-regulated	N-->N	C3
P02751	FN1	0.432727	0.0708878	0.156771	No change	-0.578719	0.0150404	0.0213536	No change	-0.145992	0.603808	0.641755	No change	N-->N	C3
Q5SYB0	FRMPD1	-0.807717	0.00165808	0.00794497	No change	-0.298937	0.231393	0.278933	No change	-1.10665	0.000287119	0.000467687	Down-regulated	N-->N	C3
Q9BTY2	FUCA2	-0.748653	0.00710987	0.0259211	No change	0.3395	0.211956	0.25821	No change	-0.409153	0.207994	0.244074	No change	N-->N	C3
Q14376	GALE	-1.04825	0.256214	0.392499	No change	1.10723	0.225208	0.273773	No change	0.0589773	0.956757	0.958424	No change	N-->N	C3
Q14697	GANAB	0.301347	0.168152	0.286548	No change	0.641294	0.00339445	0.00534742	No change	0.942642	0.000349384	0.000565903	No change	N-->N	C3
P02774	GC	0.00555778	0.946052	0.971958	No change	-0.795469	1.93945e-17	2.18663e-16	No change	-0.789911	2.25083e-13	8.86456e-13	No change	N-->N	C3
Q92820	GGH	-0.542534	0.00805283	0.0284855	No change	-0.462665	0.0218079	0.0303621	No change	-1.0052	4.47697e-05	7.75379e-05	Down-regulated	N-->N	C3
Q9H4G4	GLIPR2	-0.462526	0.0758463	0.164198	No change	-0.113142	0.658643	0.701333	No change	-0.575669	0.0615083	0.079477	No change	N-->N	C3
Q9UJJ9	GNPTG	-0.339164	0.319072	0.4633	No change	-0.729717	0.0312626	0.0428	No change	-1.06888	0.00855659	0.0121482	Down-regulated	N-->N	C3
P07359	GP1BA	-0.229932	0.0173441	0.0516728	No change	-0.161593	0.0890348	0.116088	No change	-0.391525	0.000692115	0.00108438	No change	N-->N	C3
P80108	GPLD1	-0.215624	0.00851618	0.0292968	No change	-0.636426	6.21473e-13	2.74882e-12	No change	-0.852051	2.92855e-15	1.68392e-14	No change	N-->N	C3
P22352	GPX3	-0.578125	9.52482e-12	3.91198e-10	No change	-0.529945	1.66813e-10	5.32875e-10	No change	-1.10807	3.02283e-23	1.02243e-21	Down-regulated	N-->N	C3
P06396	GSN	-0.0652272	0.435128	0.568416	No change	-0.868937	2.80593e-19	7.01483e-18	No change	-0.934165	1.23194e-16	8.43291e-16	No change	N-->N	C3
P00390	GSR	0.0657183	0.810345	0.877493	No change	0.170108	0.530002	0.581587	No change	0.235827	0.466269	0.509704	No change	N-->N	C3
Q14520	HABP2	0.0445407	0.48325	0.608501	No change	-0.659001	3.27512e-19	7.53277e-18	No change	-0.61446	1.67132e-13	6.81565e-13	No change	N-->N	C3
Q9ULI3	HEG1	-0.220198	0.37657	0.521754	No change	-0.322477	0.190972	0.233636	No change	-0.542675	0.0663168	0.0854982	No change	N-->N	C3
Q04756	HGFAC	-0.147756	0.0818962	0.170001	No change	-0.520934	5.11444e-09	1.37421e-08	No change	-0.66869	4.90248e-10	1.29309e-09	No change	N-->N	C3
P10321	HLA-C	-0.359417	0.43595	0.568416	No change	0.754693	0.099298	0.128019	No change	0.395277	0.468074	0.510707	No change	N-->N	C3
P00739	HPR	-0.27174	0.118371	0.226878	No change	-0.823712	3.86212e-06	7.76476e-06	No change	-1.09545	3.47996e-07	7.14634e-07	Down-regulated	N-->N	C3
P02790	HPX	-0.259132	0.000375992	0.00232468	No change	-0.738616	3.25224e-19	7.53277e-18	No change	-0.997748	1.10898e-22	2.89847e-21	No change	N-->N	C3
P04196	HRG	-0.120354	0.173898	0.292866	No change	-0.701917	3.75953e-13	1.72938e-12	No change	-0.822271	8.86966e-13	3.09094e-12	No change	N-->N	C3
P14625	HSP90B1	-0.424392	0.0658517	0.148489	No change	-0.149925	0.508581	0.564545	No change	-0.574317	0.0354047	0.0469072	No change	N-->N	C3
P11021	HSPA5	-0.043183	0.539718	0.653689	No change	-0.0548295	0.431092	0.490574	No change	-0.0980125	0.239446	0.279273	No change	N-->N	C3
P98160	HSPG2	-0.237761	0.0619127	0.141269	No change	-0.661349	4.72628e-07	1.03726e-06	No change	-0.89911	1.52996e-08	3.46349e-08	No change	N-->N	C3
Q9Y4L1	HYOU1	-0.302923	0.141524	0.2543	No change	-0.213327	0.293968	0.349962	No change	-0.516249	0.034656	0.0460212	No change	N-->N	C3
P05362	ICAM1	-0.167153	0.52786	0.647163	No change	-0.690312	0.00917058	0.0136255	No change	-0.857465	0.00680168	0.00972877	No change	N-->N	C3
P13598	ICAM2	-0.00902631	0.962749	0.976332	No change	-0.369992	0.0544534	0.0723111	No change	-0.379018	0.0985087	0.121812	No change	N-->N	C3
O75144	ICOSLG	-0.43072	0.00033118	0.00213965	No change	-0.441627	0.000201852	0.00035278	No change	-0.872347	3.64514e-09	8.62534e-09	No change	N-->N	C3
P05019	IGF1	-0.282445	0.0738403	0.162054	No change	-0.702846	1.26791e-05	2.4061e-05	No change	-0.985291	4.23165e-07	8.59788e-07	No change	N-->N	C3
P01344	IGF2	-0.0557871	0.481991	0.608501	No change	-0.630344	3.89321e-13	1.7489e-12	No change	-0.686131	1.87445e-11	5.47111e-11	No change	N-->N	C3
P35858	IGFALS	-0.349117	2.45613e-05	0.000261532	No change	-0.523552	7.54264e-10	2.23558e-09	No change	-0.872669	4.78879e-16	3.0595e-15	No change	N-->N	C3
P18065	IGFBP2	0.798426	0.000274397	0.00183463	No change	-0.534433	0.0125302	0.0182865	No change	0.263993	0.297176	0.340391	No change	N-->N	C3
P17936	IGFBP3	-0.52463	2.06301e-10	5.41542e-09	No change	-0.660455	7.48007e-15	4.88428e-14	No change	-1.18508	7.12233e-26	4.55038e-24	Down-regulated	N-->N	C3
P01877	IGHA2	-0.104992	0.405908	0.542822	No change	-0.869173	1.25087e-10	4.06174e-10	No change	-0.974164	1.14932e-09	2.87329e-09	No change	N-->N	C3
P01857	IGHG1	-0.20352	0.0505154	0.120524	No change	-0.8457	1.05608e-13	5.37386e-13	No change	-1.04922	1.78275e-14	8.54234e-14	Down-regulated	N-->N	C3
P01859	IGHG2	0.0547549	0.668185	0.7612	No change	-0.8971	6.08747e-11	2.08351e-10	No change	-0.842345	1.20152e-07	2.53068e-07	No change	N-->N	C3
P01860	IGHG3	-0.179624	0.342345	0.485181	No change	-0.49379	0.0090221	0.0135097	No change	-0.673413	0.00298311	0.0044669	No change	N-->N	C3
P01861	IGHG4	-0.382351	0.154272	0.269625	No change	-0.802094	0.00284452	0.00453075	No change	-1.18445	0.000255104	0.000416717	Down-regulated	N-->N	C3
P01871	IGHM	0.327474	0.0296852	0.0779407	No change	-0.642776	2.53969e-05	4.75674e-05	No change	-0.315302	0.0754082	0.0952961	No change	N-->N	C3
A0A0C4DH31	IGHV1-18	-0.0885572	0.440807	0.572153	No change	-0.710631	4.54634e-09	1.2273e-08	No change	-0.799189	2.74202e-08	6.1111e-08	No change	N-->N	C3
P23083	IGHV1-2	0.227144	0.401553	0.542002	No change	-0.796615	0.00336887	0.00532171	No change	-0.569471	0.076285	0.0961927	No change	N-->N	C3
A0A0C4DH33	IGHV1-24	-0.407313	0.0136022	0.042277	No change	-0.657728	7.56182e-05	0.000136302	No change	-1.06504	1.57952e-07	3.2788e-07	Down-regulated	N-->N	C3
A0A0C4DH29	IGHV1-3	0.0858969	0.760385	0.84243	No change	-0.00102121	0.997073	0.997073	No change	0.0848757	0.798575	0.819965	No change	N-->N	C3
A0A0A0MS14	IGHV1-45	-0.0727248	0.677828	0.765719	No change	-0.795819	9.37723e-06	1.80331e-05	No change	-0.868544	4.66355e-05	8.02856e-05	No change	N-->N	C3
P01743	IGHV1-46	-0.196325	0.141977	0.254321	No change	-0.360606	0.00689025	0.010537	No change	-0.556931	0.000536019	0.000849066	No change	N-->N	C3
A0A0C4DH39	IGHV1-58	-0.777388	0.139802	0.253552	No change	0.339251	0.513104	0.568468	No change	-0.438137	0.479619	0.521618	No change	N-->N	C3
P01742	IGHV1-69	-0.0324325	0.781005	0.858657	No change	-0.414904	0.000439927	0.000743994	No change	-0.447337	0.00144482	0.00223927	No change	N-->N	C3
A0A0G2JMI3	IGHV1-69-2	-1.0807	0.0520421	0.121643	No change	0.303182	0.578893	0.629232	No change	-0.777514	0.234482	0.274597	No change	N-->N	C3
A0A0B4J2H0	IGHV1-69D	-0.529795	0.289867	0.428056	No change	0.360965	0.465192	0.521414	No change	-0.168831	0.774748	0.798352	No change	N-->N	C3
P0DP01	IGHV1-8	-0.724575	0.184292	0.307086	No change	0.0898796	0.867251	0.890481	No change	-0.634695	0.324008	0.366831	No change	N-->N	C3
A0A0B4J1V2	IGHV2-26	-0.61921	0.000983228	0.00500315	No change	-0.527849	0.00428428	0.00664743	No change	-1.14706	4.97419e-07	1.0071e-06	Down-regulated	N-->N	C3
P01817	IGHV2-5	-0.337085	0.0456385	0.110726	No change	-0.47424	0.00475376	0.00734789	No change	-0.811325	6.82379e-05	0.00011695	No change	N-->N	C3
A0A0C4DH43	IGHV2-70D	0.146115	0.722072	0.804635	No change	-0.678304	0.0964908	0.125242	No change	-0.532189	0.273602	0.314643	No change	N-->N	C3
P01762	IGHV3-11	-0.261758	0.194681	0.317115	No change	-0.495173	0.0138429	0.0198992	No change	-0.756931	0.00176552	0.00272165	No change	N-->N	C3
P01766	IGHV3-13	-0.393291	0.00773373	0.0276205	No change	-0.467248	0.00145928	0.0023703	No change	-0.860539	1.69221e-06	3.28724e-06	No change	N-->N	C3
A0A0B4J1V0	IGHV3-15	-0.387822	0.000710726	0.00381932	No change	-0.473498	3.52999e-05	6.54755e-05	No change	-0.861319	1.34886e-09	3.35756e-09	No change	N-->N	C3
A0A0C4DH30	IGHV3-16	-0.553693	0.143589	0.255615	No change	-0.29312	0.432145	0.490574	No change	-0.846813	0.0588934	0.0764418	No change	N-->N	C3
A0A0C4DH32	IGHV3-20	-0.0571844	0.80939	0.877493	No change	-0.5912	0.0126482	0.0183654	No change	-0.648385	0.0218329	0.0298903	No change	N-->N	C3
A0A0B4J1V1	IGHV3-21	-0.191566	0.135766	0.250209	No change	-0.501658	0.000114469	0.000203146	No change	-0.693224	9.77353e-06	1.81283e-05	No change	N-->N	C3
P01764	IGHV3-23	-0.140374	0.184786	0.307086	No change	-0.605134	4.31382e-08	1.0466e-07	No change	-0.745508	1.80403e-08	4.06791e-08	No change	N-->N	C3
P01768	IGHV3-30	0.158986	0.558645	0.669717	No change	-0.496373	0.0662584	0.086983	No change	-0.337388	0.293962	0.337381	No change	N-->N	C3
P01772	IGHV3-33	-0.253826	0.0129628	0.0409539	No change	-0.517299	7.57902e-07	1.6261e-06	No change	-0.771125	1.64675e-09	4.0465e-09	No change	N-->N	C3
A0A0C4DH35	IGHV3-35	-0.347547	0.00854619	0.0292968	No change	-0.425187	0.00122624	0.00200879	No change	-0.772734	1.58712e-06	3.09355e-06	No change	N-->N	C3
A0A0C4DH36	IGHV3-38	-0.46027	0.000253394	0.00179878	No change	-0.475065	0.000137873	0.000243181	No change	-0.935335	1.72295e-09	4.18015e-09	No change	N-->N	C3
P0DTE1	IGHV3-38-3	0.500702	0.405936	0.542822	No change	0.0951891	0.872855	0.893045	No change	0.595891	0.402309	0.444861	No change	N-->N	C3
A0A0B4J1X8	IGHV3-43	-0.478461	0.000853261	0.00442005	No change	-0.494141	0.000505591	0.000850043	No change	-0.972602	3.23134e-08	7.17383e-08	No change	N-->N	C3
A0A0A0MS15	IGHV3-49	-0.214155	0.0971277	0.193247	No change	-0.735088	4.56947e-08	1.10397e-07	No change	-0.949243	4.67092e-09	1.08736e-08	No change	N-->N	C3
P01767	IGHV3-53	-0.307995	0.115009	0.221914	No change	-0.145486	0.449729	0.506055	No change	-0.45348	0.0500001	0.0654899	No change	N-->N	C3
A0A075B6Q5	IGHV3-64	-0.297627	0.00716774	0.0259211	No change	-0.548815	1.17181e-06	2.44128e-06	No change	-0.846442	1.00499e-09	2.53077e-09	No change	N-->N	C3
A0A0J9YX35	IGHV3-64D	-0.305736	0.00461561	0.0183033	No change	-0.485605	8.59429e-06	1.66388e-05	No change	-0.791341	3.74077e-09	8.81534e-09	No change	N-->N	C3
P01780	IGHV3-7	-0.568046	9.14765e-07	1.34869e-05	No change	-0.449397	6.56632e-05	0.000119482	No change	-1.01744	1.50557e-12	5.1225e-12	Down-regulated	N-->N	C3
A0A0B4J1Y9	IGHV3-72	-0.178479	0.0635313	0.144389	No change	-0.551027	3.73328e-08	9.17365e-08	No change	-0.729507	1.67646e-09	4.10199e-09	No change	N-->N	C3
A0A0B4J1V6	IGHV3-73	-0.29309	0.00325564	0.0139422	No change	-0.446053	9.18723e-06	1.7727e-05	No change	-0.739143	2.45768e-09	5.91282e-09	No change	N-->N	C3
A0A0B4J1X5	IGHV3-74	-0.502106	5.40627e-05	0.000471001	No change	-0.496509	5.37531e-05	9.87478e-05	No change	-0.998615	9.91682e-11	2.79518e-10	No change	N-->N	C3
P01782	IGHV3-9	-0.442471	0.000175639	0.00131159	No change	-0.420254	0.000303965	0.000526446	No change	-0.862724	2.7906e-09	6.65808e-09	No change	N-->N	C3
A0A0C4DH34	IGHV4-28	0.221788	0.0677027	0.150564	No change	-0.79586	5.75873e-10	1.71604e-09	No change	-0.574072	9.08363e-05	0.000154073	No change	N-->N	C3
A0A087WSY4	IGHV4-30-2	-0.381691	0.380808	0.525095	No change	-0.100076	0.815938	0.848399	No change	-0.481767	0.349008	0.392719	No change	N-->N	C3
P06331	IGHV4-34	0.26193	0.0252864	0.0693215	No change	-0.679687	2.36093e-08	5.9281e-08	No change	-0.417757	0.00271438	0.00409651	No change	N-->N	C3
P0DP08	IGHV4-38-2	0.0783722	0.882259	0.933997	No change	0.776297	0.139398	0.174627	No change	0.854669	0.172903	0.205837	No change	N-->N	C3
P01824	IGHV4-39	0.410627	0.443642	0.574536	No change	0.808084	0.128481	0.16201	No change	1.21871	0.05561	0.0726721	No change	N-->N	C3
A0A075B6R2	IGHV4-4	-0.235055	0.338784	0.48218	No change	-0.660897	0.00717802	0.010919	No change	-0.895952	0.00237288	0.00360954	No change	N-->N	C3
A0A0C4DH38	IGHV5-51	-0.240857	0.0402392	0.0988784	No change	-0.525878	1.07673e-05	2.05688e-05	No change	-0.766735	1.27134e-07	2.66796e-07	No change	N-->N	C3
A0A0B4J1U7	IGHV6-1	-0.42521	0.00196131	0.00909478	No change	-0.798039	1.78361e-08	4.53794e-08	No change	-1.22325	2.84116e-12	9.38888e-12	Down-regulated	N-->N	C3
A0A0J9YVY3	IGHV7-4-1	0.336997	0.483626	0.608501	No change	-0.767845	0.107786	0.137574	No change	-0.430849	0.448314	0.493832	No change	N-->N	C3
P01834	IGKC	-0.0767243	0.607015	0.715232	No change	-0.86237	3.41897e-08	8.43738e-08	No change	-0.939094	3.84544e-07	7.86879e-07	No change	N-->N	C3
A0A0A0MT89	IGKJ1	-0.862454	0.000264695	0.0018119	No change	-0.372343	0.103998	0.133479	No change	-1.2348	1.22565e-05	2.2347e-05	Down-regulated	N-->N	C3
A0A0C4DH73	IGKV1-12	0.0850638	0.403542	0.542822	No change	-0.909035	1.45956e-15	1.10427e-14	No change	-0.823972	2.20385e-10	6.00574e-10	No change	N-->N	C3
P04430	IGKV1-16	0.0415805	0.801447	0.874725	No change	-0.663618	8.07362e-05	0.000145073	No change	-0.622037	0.00176362	0.00272165	No change	N-->N	C3
P01599	IGKV1-17	-0.0364876	0.76697	0.848092	No change	-0.855017	9.30504e-11	3.11929e-10	No change	-0.891505	8.74304e-09	2.01898e-08	No change	N-->N	C3
A0A075B6S9	IGKV1-37	-0.109828	0.870143	0.923122	No change	-0.353255	0.594953	0.641835	No change	-0.463084	0.559667	0.598157	No change	N-->N	C3
P01602	IGKV1-5	-0.0794645	0.633917	0.731932	No change	-0.79815	3.39662e-06	6.86988e-06	No change	-0.877614	1.70052e-05	3.05563e-05	No change	N-->N	C3
A0A0C4DH67	IGKV1-8	0.176487	0.108259	0.2103	No change	-0.837252	1.99726e-12	8.03093e-12	No change	-0.660765	1.01929e-06	2.01405e-06	No change	N-->N	C3
A0A0B4J2D9	IGKV1D-13	-0.234725	0.267116	0.404189	No change	-0.514028	0.0148241	0.0210986	No change	-0.748754	0.00312486	0.00466281	No change	N-->N	C3
P01601	IGKV1D-16	-0.0765219	0.650714	0.745225	No change	-0.834678	1.71927e-06	3.5433e-06	No change	-0.9112	1.07594e-05	1.9829e-05	No change	N-->N	C3
A0A075B6S4	IGKV1D-17	1.36946	0.0190153	0.0553871	No change	-0.691575	0.227306	0.27574	No change	0.677881	0.321455	0.366014	No change	N-->N	C3
P01593	IGKV1D-33	-0.225229	0.0769765	0.164198	No change	-0.61359	2.60128e-06	5.30404e-06	No change	-0.83882	1.07094e-07	2.27229e-07	No change	N-->N	C3
A0A0B4J1Z2	IGKV1D-43	-0.0415513	0.924644	0.96028	No change	0.00806644	0.985179	0.986896	No change	-0.0334849	0.948536	0.951847	No change	N-->N	C3
A0A087WSZ0	IGKV1D-8	-0.292374	0.10383	0.203745	No change	-0.83947	5.04334e-06	9.99972e-06	No change	-1.13184	3.42844e-07	7.06578e-07	Down-regulated	N-->N	C3
A0A0C4DH68	IGKV2-24	0.0307545	0.865447	0.919837	No change	-0.857258	4.43748e-06	8.85955e-06	No change	-0.826504	0.000173923	0.000287373	No change	N-->N	C3
A0A075B6P5	IGKV2-28	0.592596	0.29504	0.432775	No change	-0.505921	0.365547	0.424625	No change	0.0866747	0.896602	0.907652	No change	N-->N	C3
A2NJV5	IGKV2-29	-0.343407	0.00812455	0.0284855	No change	-0.720206	7.3405e-08	1.74413e-07	No change	-1.06361	8.89814e-11	2.53289e-10	Down-regulated	N-->N	C3
P06310	IGKV2-30	0.397801	0.141258	0.2543	No change	-0.96672	0.0003916	0.00067215	No change	-0.568919	0.0753672	0.0952961	No change	N-->N	C3
A0A087WW87	IGKV2-40	0.0292283	0.910859	0.958311	No change	-0.647227	0.0131755	0.0190829	No change	-0.617998	0.046638	0.0613658	No change	N-->N	C3
A0A075B6S2	IGKV2D-29	-0.444536	0.401421	0.542002	No change	0.0155823	0.976231	0.981351	No change	-0.428954	0.492763	0.532591	No change	N-->N	C3
P04433	IGKV3-11	-0.0372596	0.804646	0.876272	No change	-0.842549	8.53199e-08	2.01061e-07	No change	-0.879808	2.15632e-06	4.13294e-06	No change	N-->N	C3
P01624	IGKV3-15	-0.248952	0.030557	0.0795034	No change	-0.635505	9.54613e-08	2.22228e-07	No change	-0.884457	1.00791e-09	2.53077e-09	No change	N-->N	C3
P01619	IGKV3-20	0.0454962	0.669851	0.7612	No change	-0.762181	3.21149e-11	1.12598e-10	No change	-0.716685	7.39507e-08	1.58663e-07	No change	N-->N	C3
A0A0C4DH25	IGKV3D-20	-0.528628	0.000588935	0.00338637	No change	-0.665082	1.58145e-05	2.98142e-05	No change	-1.19371	4.53824e-10	1.20253e-09	Down-regulated	N-->N	C3
A0A0C4DH55	IGKV3D-7	0.43742	0.374308	0.521279	No change	-0.278181	0.56727	0.617765	No change	0.159239	0.783898	0.806336	No change	N-->N	C3
P06312	IGKV4-1	-0.249149	0.0177753	0.0524144	No change	-0.635356	6.90459e-09	1.80461e-08	No change	-0.884505	3.69412e-11	1.06206e-10	No change	N-->N	C3
A0A0A0MT36	IGKV6D-21	-0.34082	0.177127	0.29607	No change	-0.367099	0.141647	0.176674	No change	-0.70792	0.0184177	0.0253961	No change	N-->N	C3
P0DOY3	IGLC3	0.554518	0.132122	0.245398	No change	-0.815296	0.0258638	0.0356635	No change	-0.260777	0.547306	0.586035	No change	N-->N	C3
P0CF74	IGLC6	-0.0222497	0.95616	0.973234	No change	-0.207478	0.604233	0.650625	No change	-0.229727	0.630927	0.665656	No change	N-->N	C3
A0M8Q6	IGLC7	-0.0825129	0.544774	0.655324	No change	-0.974147	3.04711e-11	1.0749e-10	No change	-1.05666	9.70901e-10	2.45933e-09	Down-regulated	N-->N	C3
P15814	IGLL1	-0.355297	0.00396289	0.0162761	No change	-0.836206	1.25737e-10	4.06174e-10	No change	-1.1915	8.88781e-14	3.70325e-13	Down-regulated	N-->N	C3
A0A075B6I4	IGLV10-54	-0.442343	0.0980428	0.193727	No change	-0.133974	0.61055	0.656199	No change	-0.576317	0.0682708	0.0870415	No change	N-->N	C3
A0A0B4J1U3	IGLV1-36	-0.887752	0.000662125	0.00366079	No change	-0.739552	0.00388562	0.00605482	No change	-1.6273	2.80423e-07	5.80013e-07	Down-regulated	N-->N	C3
P01703	IGLV1-40	-0.0105961	0.93998	0.970357	No change	-0.748982	3.05305e-07	6.80428e-07	No change	-0.759578	1.06112e-05	1.96188e-05	No change	N-->N	C3
P01699	IGLV1-44	0.0734583	0.580526	0.692536	No change	-0.842918	2.10541e-09	5.93437e-09	No change	-0.769459	2.58331e-06	4.91855e-06	No change	N-->N	C3
P01700	IGLV1-47	0.173383	0.14764	0.259612	No change	-0.791753	4.66116e-10	1.40323e-09	No change	-0.618371	2.21535e-05	3.94374e-05	No change	N-->N	C3
P01701	IGLV1-51	0.00863871	0.952851	0.97316	No change	-0.740651	9.67743e-07	2.05333e-06	No change	-0.732013	3.98623e-05	6.92472e-05	No change	N-->N	C3
P01706	IGLV2-11	-0.1491	0.465139	0.599675	No change	-0.0744122	0.712093	0.751291	No change	-0.223512	0.354129	0.396928	No change	N-->N	C3
P01704	IGLV2-14	-0.495437	0.327639	0.469806	No change	-0.0939698	0.850758	0.875109	No change	-0.589407	0.324087	0.366831	No change	N-->N	C3
A0A075B6J9	IGLV2-18	-0.168165	0.271043	0.406918	No change	-0.666462	1.94082e-05	3.64696e-05	No change	-0.834626	8.07183e-06	1.50692e-05	No change	N-->N	C3
P01705	IGLV2-23	1.01296	0.161083	0.278614	No change	-1.13941	0.111163	0.141101	No change	-0.126449	0.881804	0.895826	No change	N-->N	C3
P01709	IGLV2-8	-0.650044	4.78143e-05	0.000439062	No change	-0.324003	0.035877	0.0486539	No change	-0.974047	4.00876e-07	8.1739e-07	No change	N-->N	C3
P01715	IGLV3-1	0.715514	0.136348	0.250479	No change	0.323823	0.493834	0.552441	No change	1.03934	0.0675112	0.0864926	No change	N-->N	C3
A0A075B6K4	IGLV3-10	-0.233063	0.260323	0.395995	No change	-0.835102	7.21587e-05	0.000130476	No change	-1.06816	2.31745e-05	4.07883e-05	Down-regulated	N-->N	C3
A0A075B6K0	IGLV3-16	-0.566804	0.0857884	0.174923	No change	-0.0894617	0.782688	0.818265	No change	-0.656265	0.0920278	0.114289	No change	N-->N	C3
P01714	IGLV3-19	-0.374236	0.0259005	0.0696158	No change	-0.486333	0.00362351	0.00568009	No change	-0.860569	2.31962e-05	4.07883e-05	No change	N-->N	C3
P80748	IGLV3-21	0.422305	0.616434	0.720198	No change	-0.825364	0.322654	0.380957	No change	-0.403058	0.685552	0.71933	No change	N-->N	C3
P01717	IGLV3-25	-0.522562	0.000306271	0.0020012	No change	-0.585001	4.88258e-05	9.02728e-05	No change	-1.10756	6.80362e-10	1.74647e-09	Down-regulated	N-->N	C3
P01718	IGLV3-27	-0.178246	0.250503	0.386165	No change	-0.783576	9.90586e-07	2.0864e-06	No change	-0.961822	5.27541e-07	1.05692e-06	No change	N-->N	C3
A0A075B6K5	IGLV3-9	-0.148667	0.327216	0.469806	No change	-0.879172	3.09693e-08	7.70882e-08	No change	-1.02784	5.64423e-08	1.22009e-07	Down-regulated	N-->N	C3
A0A075B6K6	IGLV4-3	0.135876	0.689144	0.775456	No change	0.0216955	0.948466	0.960155	No change	0.157571	0.694454	0.72602	No change	N-->N	C3
A0A075B6I1	IGLV4-60	0.806749	0.0779655	0.164817	No change	-0.283543	0.528747	0.581318	No change	0.523206	0.331079	0.373275	No change	N-->N	C3
A0A075B6H9	IGLV4-69	0.0796467	0.710666	0.793463	No change	-0.723047	0.00084871	0.00140232	No change	-0.6434	0.0121366	0.0169794	No change	N-->N	C3
A0A075B6J1	IGLV5-37	0.280046	0.509154	0.630881	No change	-0.136488	0.74466	0.782778	No change	0.143558	0.774301	0.798352	No change	N-->N	C3
A0A0G2JS06	IGLV5-39	0.289144	0.416872	0.553469	No change	-0.585579	0.097566	0.126068	No change	-0.296436	0.480796	0.521618	No change	N-->N	C3
A0A087WSX0	IGLV5-45	0.491413	0.0214038	0.0600349	No change	-0.746843	0.000480926	0.000810945	No change	-0.25543	0.307315	0.351305	No change	N-->N	C3
A0A075B6I7	IGLV5-48	0.628441	0.126748	0.23817	No change	-0.0790866	0.845195	0.872508	No change	0.549354	0.257382	0.298979	No change	N-->N	C3
A0A0A0MRZ9	IGLV5-52	-0.00887353	0.977712	0.987608	No change	-0.173824	0.580042	0.62929	No change	-0.182697	0.626353	0.662046	No change	N-->N	C3
P01721	IGLV6-57	0.459244	0.0942785	0.18823	No change	-0.97642	0.000410593	0.000698493	No change	-0.517176	0.110405	0.135358	No change	N-->N	C3
P04211	IGLV7-43	-0.0771834	0.510191	0.630881	No change	-0.545698	5.82845e-06	1.14773e-05	No change	-0.622881	1.39563e-05	2.53151e-05	No change	N-->N	C3
A0A075B6I9	IGLV7-46	-0.126157	0.669856	0.7612	No change	-0.446893	0.128088	0.161869	No change	-0.57305	0.102633	0.126369	No change	N-->N	C3
A0A0B4J1Y8	IGLV9-49	0.189762	0.65191	0.745225	No change	0.397308	0.339977	0.397331	No change	0.587069	0.238344	0.278553	No change	N-->N	C3
Q9NPH3	IL1RAP	-0.699012	0.00702814	0.025905	No change	-0.38681	0.127713	0.161751	No change	-1.08582	0.000445663	0.000711822	Down-regulated	N-->N	C3
P55103	INHBC	-0.556732	0.00211543	0.00942923	No change	-0.516592	0.00383905	0.00599851	No change	-1.07332	1.05767e-06	2.08274e-06	Down-regulated	N-->N	C3
O14498	ISLR	-0.698885	0.0194598	0.0556808	No change	-0.39199	0.181854	0.22391	No change	-1.09088	0.00217454	0.0033166	Down-regulated	N-->N	C3
P05556	ITGB1	-0.954386	0.0212783	0.0599757	No change	0.989679	0.0157976	0.0223185	No change	0.0352928	0.941931	0.946871	No change	N-->N	C3
P19827	ITIH1	0.0495278	0.540004	0.653689	No change	-0.771611	4.15663e-17	4.19309e-16	No change	-0.722083	5.1412e-12	1.63325e-11	No change	N-->N	C3
P19823	ITIH2	-0.163556	0.0126731	0.0402597	No change	-0.654972	1.70682e-18	2.80406e-17	No change	-0.818528	1.11292e-19	1.36155e-18	No change	N-->N	C3
Q06033	ITIH3	-0.0483918	0.589871	0.702227	No change	-0.792441	2.69216e-15	1.8878e-14	No change	-0.840833	7.09117e-13	2.53256e-12	No change	N-->N	C3
Q14624	ITIH4	-0.0193266	0.792478	0.867952	No change	-0.737049	2.51369e-18	3.70608e-17	No change	-0.756375	9.02531e-15	4.71778e-14	No change	N-->N	C3
Q8WWA0	ITLN1	0.0249067	0.926953	0.96028	No change	-0.25151	0.349778	0.407956	No change	-0.226603	0.480404	0.521618	No change	N-->N	C3
P01591	JCHAIN	0.0517074	0.631167	0.731696	No change	-0.555846	6.33587e-07	1.36447e-06	No change	-0.504139	0.000115876	0.000195392	No change	N-->N	C3
P03952	KLKB1	-0.205145	0.00348655	0.0146333	No change	-0.57921	3.47345e-14	1.93906e-13	No change	-0.784355	5.63291e-17	3.9499e-16	No change	N-->N	C3
P01042	KNG1	-0.121938	0.0763919	0.164198	No change	-0.690423	1.7875e-18	2.85504e-17	No change	-0.812361	4.36406e-18	3.92083e-17	No change	N-->N	C3
P13645	KRT10	-0.767608	0.0276615	0.0732966	No change	0.0188885	0.955883	0.965962	No change	-0.74872	0.0681462	0.0870415	No change	N-->N	C3
P35908	KRT2	-0.704659	0.0611939	0.140185	No change	0.511424	0.167987	0.207726	No change	-0.193235	0.661785	0.69566	No change	N-->N	C3
P02538	KRT6A	-0.46347	0.246794	0.383532	No change	0.55512	0.161012	0.199614	No change	0.0916495	0.845853	0.863308	No change	N-->N	C3
P35527	KRT9	-0.53219	0.168441	0.286548	No change	0.634735	0.0971118	0.125764	No change	0.102545	0.821593	0.842096	No change	N-->N	C3
P60985	KRTDAP	-0.292809	0.38578	0.53027	No change	-0.25851	0.438438	0.495288	No change	-0.551319	0.16765	0.200413	No change	N-->N	C3
P11279	LAMP1	-0.615845	0.0144685	0.0440179	No change	-0.460682	0.0629636	0.0828468	No change	-1.07653	0.000352692	0.000569657	Down-regulated	N-->N	C3
P13473	LAMP2	-0.19481	0.644936	0.741676	No change	-0.224372	0.591382	0.640386	No change	-0.419182	0.401554	0.444861	No change	N-->N	C3
P18428	LBP	-0.5106	3.36558e-06	4.50049e-05	No change	-0.487456	6.80075e-06	1.33462e-05	No change	-0.998056	4.54563e-13	1.69723e-12	No change	N-->N	C3
P04180	LCAT	-0.273691	4.81059e-05	0.000439062	No change	-0.540446	6.08623e-14	3.24035e-13	No change	-0.814137	2.27608e-19	2.56711e-18	No change	N-->N	C3
P80188	LCN2	-0.355031	0.34258	0.485181	No change	0.519269	0.16108	0.199614	No change	0.164237	0.709661	0.740572	No change	N-->N	C3
P13796	LCP1	-0.256254	0.143485	0.255615	No change	-0.43186	0.0133107	0.0192303	No change	-0.688114	0.00106517	0.00165982	No change	N-->N	C3
P00338	LDHA	0.394903	0.00471294	0.0185613	No change	0.952541	1.06038e-10	3.46431e-10	No change	1.34744	1.0017e-13	4.14371e-13	Up-regulated	N-->N	C3
P07195	LDHB	0.536575	0.0158794	0.0480562	No change	0.448898	0.0406214	0.0545731	No change	0.985472	0.000219941	0.000362367	No change	N-->N	C3
Q08380	LGALS3BP	-0.382179	0.00114739	0.00568747	No change	-0.661641	4.15833e-08	1.01315e-07	No change	-1.04382	2.9619e-12	9.73195e-12	Down-regulated	N-->N	C3
Q8N6C8	LILRA3	-0.271709	0.249846	0.386165	No change	-0.188068	0.419793	0.479882	No change	-0.459777	0.100058	0.123462	No change	N-->N	C3
Q12907	LMAN2	-0.440544	0.225453	0.358109	No change	0.122517	0.732427	0.771329	No change	-0.318026	0.457927	0.501539	No change	N-->N	C3
P02750	LRG1	-0.135892	0.144626	0.256666	No change	-0.731902	5.53764e-13	2.46833e-12	No change	-0.867794	7.70092e-13	2.71658e-12	No change	N-->N	C3
Q07954	LRP1	-0.577901	0.0778875	0.164817	No change	-0.292881	0.363965	0.423644	No change	-0.870781	0.024999	0.033902	No change	N-->N	C3
P51884	LUM	-0.544975	2.35321e-11	8.95215e-10	No change	-0.562824	4.09718e-12	1.57059e-11	No change	-1.1078	2.3391e-24	1.0346e-22	Down-regulated	N-->N	C3
Q9Y5Y7	LYVE1	-0.446086	0.00222699	0.00985016	No change	-0.882156	5.46192e-09	1.46075e-08	No change	-1.32824	1.13777e-12	3.91747e-12	Down-regulated	N-->N	C3
P61626	LYZ	-0.0876625	0.380399	0.525095	No change	-0.260577	0.00911508	0.0135849	No change	-0.348239	0.00363843	0.00537814	No change	N-->N	C3
Q13477	MADCAM1	0.377122	0.283792	0.422748	No change	-0.341811	0.32555	0.382804	No change	0.0353112	0.932129	0.938659	No change	N-->N	C3
P33908	MAN1A1	-0.215797	0.0516087	0.121619	No change	-0.597961	1.83048e-07	4.16017e-07	No change	-0.813758	4.65407e-09	1.08736e-08	No change	N-->N	C3
P48740	MASP1	-0.0397645	0.617491	0.720198	No change	-0.620272	9.36218e-13	3.92938e-12	No change	-0.660036	9.47056e-11	2.68255e-10	No change	N-->N	C3
O00187	MASP2	-0.00478393	0.956308	0.973234	No change	-0.576064	5.75993e-10	1.71604e-09	No change	-0.580848	9.63365e-08	2.05924e-07	No change	N-->N	C3
P11226	MBL2	-0.368947	0.111887	0.216616	No change	-0.619241	0.00745795	0.0112554	No change	-0.988188	0.000403623	0.000646471	No change	N-->N	C3
Q9BUN1	MENT	-0.924048	0.00026459	0.0018119	No change	-0.11696	0.632054	0.678043	No change	-1.04101	0.0004877	0.000776807	Down-regulated	N-->N	C3
Q9UNW1	MINPP1	0.0246035	0.919477	0.96028	No change	-0.549385	0.0237183	0.0329421	No change	-0.524782	0.0695851	0.0885209	No change	N-->N	C3
P51512	MMP16	-0.287594	0.360228	0.506433	No change	-0.0279537	0.928204	0.942963	No change	-0.315548	0.395193	0.44038	No change	N-->N	C3
P08253	MMP2	-0.558157	0.00545498	0.0209108	No change	-0.485244	0.0142096	0.0203753	No change	-1.0434	1.64502e-05	2.96516e-05	Down-regulated	N-->N	C3
Q13201	MMRN1	0.734391	0.0290157	0.0765323	No change	0.98945	0.00314256	0.00497789	No change	1.72384	2.31776e-05	4.07883e-05	Up-regulated	N-->N	C3
Q9H8L6	MMRN2	-0.715109	0.0178991	0.0525102	No change	-0.343271	0.246416	0.296421	No change	-1.05838	0.00317863	0.00472277	Down-regulated	N-->N	C3
P26927	MST1	-0.0656966	0.362798	0.508802	No change	-0.666362	2.49142e-16	2.31059e-15	No change	-0.732059	1.7687e-14	8.54234e-14	No change	N-->N	C3
P13591	NCAM1	-0.444314	0.0507731	0.120639	No change	-0.361095	0.107459	0.137574	No change	-0.805408	0.00297804	0.0044669	No change	N-->N	C3
P14543	NID1	0.0262353	0.915943	0.960085	No change	0.680825	0.00629577	0.00967933	No change	0.70706	0.0171728	0.0237364	No change	N-->N	C3
P61916	NPC2	0.312792	0.129279	0.242135	No change	-0.43938	0.0318527	0.0435043	No change	-0.126588	0.601775	0.640779	No change	N-->N	C3
O14786	NRP1	-0.163038	0.270121	0.406595	No change	-0.607491	5.37096e-05	9.87478e-05	No change	-0.770528	1.93675e-05	3.45848e-05	No change	N-->N	C3
Q86UD1	OAF	-0.931554	0.0201653	0.0574012	No change	0.324068	0.409401	0.468936	No change	-0.607487	0.196352	0.231358	No change	N-->N	C3
Q8WWZ8	OIT3	-0.642625	0.10778	0.21008	No change	0.177638	0.651441	0.696243	No change	-0.464987	0.322957	0.366831	No change	N-->N	C3
Q99784	OLFM1	0.015632	0.928549	0.96028	No change	-0.58666	0.00085794	0.00141351	No change	-0.571028	0.00624258	0.00895132	No change	N-->N	C3
P02763	ORM1	-0.374601	5.13581e-05	0.000458991	No change	-0.71707	3.01954e-13	1.41158e-12	No change	-1.09167	1.00473e-18	1.01354e-17	Down-regulated	N-->N	C3
P19652	ORM2	-0.390357	1.49112e-05	0.000164884	No change	-0.739715	1.74234e-14	1.04359e-13	No change	-1.13007	1.81284e-20	3.06584e-19	Down-regulated	N-->N	C3
P0DOX2	#NA	-0.0773439	0.486968	0.611368	No change	-0.841356	3.23181e-12	1.26414e-11	No change	-0.9187	1.07657e-10	3.01964e-10	No change	N-->N	C3
P0DOX5	#NA	-0.0928988	0.466428	0.599991	No change	-0.499918	0.000114372	0.000203146	No change	-0.592817	0.000127699	0.000214699	No change	N-->N	C3
P0DOX6	#NA	0.289921	0.0364585	0.0915443	No change	-0.693118	1.09243e-06	2.2925e-06	No change	-0.403197	0.014064	0.0195333	No change	N-->N	C3
P0DOX7	#NA	-0.0287791	0.790399	0.867328	No change	-0.834616	1.49345e-12	6.04742e-12	No change	-0.863396	3.83905e-10	1.02197e-09	No change	N-->N	C3
P0DOX8	#NA	-0.09193	0.288117	0.428056	No change	-0.668042	1.28987e-12	5.29769e-12	No change	-0.759972	9.74001e-12	2.96323e-11	No change	N-->N	C3
P07237	P4HB	-0.139061	0.417749	0.553469	No change	0.963029	7.57313e-08	1.792e-07	No change	0.823968	7.76608e-05	0.000132115	No change	N-->N	C3
Q15113	PCOLCE	-0.217153	0.00637015	0.0237846	No change	-0.524186	3.77103e-10	1.15337e-09	No change	-0.741339	5.00848e-13	1.84607e-12	No change	N-->N	C3
Q8NBP7	PCSK9	-0.196368	0.348892	0.492906	No change	-0.495001	0.0179091	0.0251165	No change	-0.691368	0.00582713	0.00839749	No change	N-->N	C3
Q9UHG3	PCYOX1	-0.319492	0.000391018	0.00239186	No change	-0.509581	3.27663e-08	8.12095e-08	No change	-0.829074	5.52585e-13	2.0238e-12	No change	N-->N	C3
Q96S96	PEBP4	0.225285	0.489947	0.613768	No change	-0.530178	0.101669	0.130783	No change	-0.304892	0.42896	0.47342	No change	N-->N	C3
P12955	PEPD	-0.390657	0.0498295	0.119883	No change	-0.526774	0.00783096	0.0117874	No change	-0.91743	0.00013276	0.000222557	No change	N-->N	C3
Q96PD5	PGLYRP2	-0.105644	0.161354	0.278614	No change	-0.618785	8.03341e-14	4.19928e-13	No change	-0.724429	2.02772e-13	8.09682e-13	No change	N-->N	C3
Q6UXB8	PI16	-0.573352	4.64711e-06	5.94816e-05	No change	-0.711661	1.78173e-08	4.53794e-08	No change	-1.28501	1.41362e-15	8.46697e-15	Down-regulated	N-->N	C3
P01833	PIGR	0.107606	0.373716	0.521279	No change	-0.346331	0.00428904	0.00664743	No change	-0.238725	0.0959459	0.118898	No change	N-->N	C3
P00747	PLG	-0.0539263	0.478333	0.608501	No change	-0.760371	2.96883e-18	4.26769e-17	No change	-0.814297	1.21813e-15	7.45136e-15	No change	N-->N	C3
P13797	PLS3	-0.373036	0.226196	0.358299	No change	-0.204379	0.501553	0.558901	No change	-0.577415	0.113391	0.138428	No change	N-->N	C3
P55058	PLTP	-0.17212	0.0194641	0.0556808	No change	-0.497955	1.71075e-10	5.4347e-10	No change	-0.670075	1.63194e-12	5.5198e-12	No change	N-->N	C3
Q6UX71	PLXDC2	-0.638909	0.00202456	0.0092675	No change	-0.482629	0.0174909	0.0245899	No change	-1.12154	6.96087e-06	1.30375e-05	Down-regulated	N-->N	C3
O00592	PODXL	-0.140634	0.75605	0.839245	No change	-0.0336346	0.940073	0.953336	No change	-0.174269	0.744437	0.772656	No change	N-->N	C3
P27169	PON1	-0.103296	0.175063	0.293472	No change	-0.619408	1.21495e-13	6.02239e-13	No change	-0.722704	3.52801e-13	1.34345e-12	No change	N-->N	C3
Q15166	PON3	-0.39328	2.67527e-05	0.000279688	No change	-0.649286	2.80317e-11	9.94952e-11	No change	-1.04257	2.55771e-17	1.90998e-16	Down-regulated	N-->N	C3
Q15063	POSTN	-0.339974	0.20268	0.328285	No change	-0.649463	0.0146139	0.0208511	No change	-0.989437	0.00198444	0.00303472	No change	N-->N	C3
Q92954	PRG4	-0.320645	0.00239048	0.0104926	No change	-0.508181	2.07482e-06	4.26078e-06	No change	-0.828826	3.6199e-10	9.68113e-10	No change	N-->N	C3
P04070	PROC	-0.267765	0.000258116	0.00180996	No change	-0.586231	9.39996e-14	4.86935e-13	No change	-0.853996	2.97442e-18	2.75853e-17	No change	N-->N	C3
Q9UNN8	PROCR	-0.746243	0.00898258	0.0302046	No change	-0.313031	0.262504	0.314457	No change	-1.05927	0.00179024	0.00275237	Down-regulated	N-->N	C3
P07225	PROS1	-0.115141	0.0788751	0.165912	No change	-0.7373	1.33285e-21	1.53278e-19	No change	-0.852441	1.14111e-20	2.05043e-19	No change	N-->N	C3
P22891	PROZ	-0.0387531	0.801704	0.874725	No change	-0.979955	2.03569e-09	5.76613e-09	No change	-1.01871	1.17262e-07	2.47888e-07	Down-regulated	N-->N	C3
P07477	PRSS1	0.172301	0.522661	0.643533	No change	-0.657791	0.0145669	0.0208357	No change	-0.48549	0.128572	0.155312	No change	N-->N	C3
P07602	PSAP	-0.502871	0.16431	0.281186	No change	0.71013	0.0477823	0.0638949	No change	0.207258	0.626313	0.662046	No change	N-->N	C3
P25786	PSMA1	-0.406863	0.145803	0.257189	No change	0.895542	0.00142504	0.00232124	No change	0.48868	0.139103	0.166982	No change	N-->N	C3
P41222	PTGDS	-0.377123	0.000288982	0.00190994	No change	-0.794159	7.79668e-13	3.32081e-12	No change	-1.17128	2.20912e-17	1.74006e-16	Down-regulated	N-->N	C3
P23470	PTPRG	-0.0555412	0.847437	0.904328	No change	-0.743211	0.0101085	0.0149804	No change	-0.798752	0.0203782	0.0279654	No change	N-->N	C3
Q12913	PTPRJ	0.292623	0.186475	0.308613	No change	-0.423852	0.0537852	0.0715891	No change	-0.131229	0.614901	0.652339	No change	N-->N	C3
O00391	QSOX1	-0.410945	1.56829e-07	2.57648e-06	No change	-0.57862	9.86072e-13	4.10863e-12	No change	-0.989565	3.7284e-21	6.91557e-20	No change	N-->N	C3
Q99969	RARRES2	0.274271	0.374414	0.521279	No change	-0.196299	0.519854	0.572636	No change	0.0779718	0.83045	0.849659	No change	N-->N	C3
P02753	RBP4	-0.140477	0.119264	0.22783	No change	-0.527278	2.20245e-08	5.55442e-08	No change	-0.667755	3.82068e-09	8.96691e-09	No change	N-->N	C3
Q7Z3Z2	RD3	-0.740387	0.0802961	0.167284	No change	-0.361417	0.385692	0.446223	No change	-1.1018	0.0280506	0.0375969	Down-regulated	N-->N	C3
P07998	RNASE1	0.690558	0.000601942	0.00342546	No change	-0.713952	0.000342311	0.000591077	No change	-0.0233932	0.919839	0.929539	No change	N-->N	C3
P34096	RNASE4	-0.243547	0.097867	0.193727	No change	-0.64851	1.5263e-05	2.88692e-05	No change	-0.892057	8.38169e-07	1.66189e-06	No change	N-->N	C3
Q59EK9	RUNDC3A	-0.633541	0.23715	0.370546	No change	0.237116	0.653721	0.697383	No change	-0.396425	0.530295	0.56888	No change	N-->N	C3
P05109	S100A8	-0.837898	0.0115009	0.0369443	No change	0.990228	0.00264666	0.00423908	No change	0.15233	0.693836	0.72602	No change	N-->N	C3
P0DJI8	SAA1	-0.79187	0.0114906	0.0369443	No change	-0.772787	0.0125622	0.0182867	No change	-1.56466	3.43596e-05	5.9869e-05	Down-regulated	N-->N	C3
P35542	SAA4	-0.322929	9.92129e-05	0.000792326	No change	-0.684894	1.81228e-14	1.07429e-13	No change	-1.00782	2.00334e-19	2.39984e-18	Down-regulated	N-->N	C3
Q9UBE0	SAE1	-0.310438	0.0921043	0.185175	No change	-0.483937	0.0083968	0.0126062	No change	-0.794375	0.00034226	0.00055593	No change	N-->N	C3
Q6UWP8	SBSN	-0.292625	0.087112	0.176371	No change	-0.316844	0.0612169	0.0807333	No change	-0.60947	0.00285199	0.00429291	No change	N-->N	C3
Q9Y6U3	SCIN	0.743567	0.0255821	0.0696158	No change	-0.861461	0.0091196	0.0135849	No change	-0.117894	0.762254	0.789722	No change	N-->N	C3
P49908	SELENOP	-0.104371	0.169965	0.288288	No change	-0.679899	1.20633e-15	9.50194e-15	No change	-0.78427	7.08269e-15	3.84202e-14	No change	N-->N	C3
P14151	SELL	-0.185448	0.0253174	0.0693215	No change	-0.667226	1.49325e-13	7.27641e-13	No change	-0.852674	6.06554e-15	3.3861e-14	No change	N-->N	C3
Q9NPR2	SEMA4B	0.131252	0.694733	0.780218	No change	0.398492	0.229208	0.27688	No change	0.529744	0.181188	0.214368	No change	N-->N	C3
P01009	SERPINA1	0.0431792	0.496002	0.620003	No change	-0.682996	3.20551e-20	1.15198e-18	No change	-0.639816	2.35093e-14	1.09015e-13	No change	N-->N	C3
Q9UK55	SERPINA10	-0.388097	6.80869e-05	0.000564036	No change	-0.578086	6.7129e-09	1.7696e-08	No change	-0.966183	1.3093e-14	6.60391e-14	No change	N-->N	C3
Q86U17	SERPINA11	-0.356747	0.223175	0.356461	No change	-0.120445	0.676621	0.719144	No change	-0.477193	0.168	0.200415	No change	N-->N	C3
P01011	SERPINA3	-0.106479	0.145815	0.257189	No change	-0.694908	4.76844e-17	4.72734e-16	No change	-0.801387	3.23961e-16	2.093e-15	No change	N-->N	C3
P29622	SERPINA4	-0.411492	7.98557e-06	9.98196e-05	No change	-0.484548	1.58673e-07	3.64715e-07	No change	-0.89604	2.29706e-14	1.07383e-13	No change	N-->N	C3
P08185	SERPINA6	-0.147093	0.037618	0.093638	No change	-0.723566	4.98952e-19	1.06258e-17	No change	-0.870658	3.22523e-19	3.49907e-18	No change	N-->N	C3
P05543	SERPINA7	-0.172636	0.0341599	0.0869113	No change	-0.725251	1.18626e-15	9.47359e-15	No change	-0.897887	1.81146e-16	1.19723e-15	No change	N-->N	C3
P01008	SERPINC1	-0.184496	0.00183371	0.0085722	No change	-0.639508	8.61041e-21	3.80845e-19	No change	-0.824005	5.33684e-23	1.6151e-21	No change	N-->N	C3
P05546	SERPIND1	-0.319798	0.000459219	0.00266718	No change	-0.497043	9.3793e-08	2.19232e-07	No change	-0.816841	1.88028e-12	6.32256e-12	No change	N-->N	C3
P36955	SERPINF1	-0.426379	1.20012e-08	2.46453e-07	No change	-0.644139	3.92664e-16	3.47356e-15	No change	-1.07052	2.96624e-25	1.42132e-23	Down-regulated	N-->N	C3
P08697	SERPINF2	0.0459582	0.520571	0.642335	No change	-0.76529	4.87818e-20	1.47629e-18	No change	-0.719332	2.74884e-14	1.26447e-13	No change	N-->N	C3
P05155	SERPING1	-0.265082	0.0141303	0.0434488	No change	-0.569602	2.89853e-07	6.51038e-07	No change	-0.834684	7.66956e-10	1.95133e-09	No change	N-->N	C3
P04278	SHBG	0.106871	0.325917	0.469679	No change	-0.554987	8.02991e-07	1.71643e-06	No change	-0.448115	0.000631612	0.000995006	No change	N-->N	C3
P08195	SLC3A2	-0.285774	0.3048	0.445954	No change	-0.558001	0.0438487	0.0587716	No change	-0.843775	0.0110981	0.0156025	No change	N-->N	C3
P08294	SOD3	-0.244715	0.234146	0.367852	No change	-0.402684	0.0486916	0.0649598	No change	-0.647399	0.00835452	0.0118907	No change	N-->N	C3
P23497	SP100	-0.407978	0.44703	0.577624	No change	0.69868	0.18869	0.231831	No change	0.290702	0.646157	0.680477	No change	N-->N	C3
Q14515	SPARCL1	-0.0151635	0.9441	0.971958	No change	-0.733961	0.000777966	0.00128914	No change	-0.749124	0.00388576	0.00568527	No change	N-->N	C3
Q13103	SPP2	-0.228268	0.0869937	0.176371	No change	-0.486018	0.000299414	0.000520131	No change	-0.714286	1.10779e-05	2.03508e-05	No change	N-->N	C3
P02787	TF	-0.00371215	0.962476	0.976332	No change	-0.686233	5.80829e-15	3.83881e-14	No change	-0.689945	1.25607e-11	3.78135e-11	No change	N-->N	C3
P10646	TFPI	-0.426147	0.217059	0.347657	No change	0.386106	0.257663	0.309303	No change	-0.0400406	0.92154	0.929624	No change	N-->N	C3
P02786	TFRC	-0.189484	0.0879643	0.177472	No change	-0.35939	0.00124917	0.00204055	No change	-0.548874	4.56202e-05	7.87737e-05	No change	N-->N	C3
Q15582	TGFBI	-0.35115	3.35339e-05	0.000334803	No change	-0.690729	2.63023e-14	1.51238e-13	No change	-1.04188	6.98498e-20	1.00409e-18	Down-regulated	N-->N	C3
P01033	TIMP1	0.894739	0.00855976	0.0292968	No change	0.207067	0.533158	0.583935	No change	1.10181	0.00617203	0.00887229	Up-regulated	N-->N	C3
P22105	TNXB	-0.19116	0.0360567	0.0909324	No change	-0.587631	9.62637e-10	2.80973e-09	No change	-0.778791	2.28532e-11	6.63665e-11	No change	N-->N	C3
P02766	TTR	0.552889	1.43882e-05	0.00016222	No change	-0.776025	2.49727e-09	6.97053e-09	No change	-0.223136	0.126046	0.152904	No change	N-->N	C3
Q6EMK4	VASN	-0.244136	0.00106372	0.00536528	No change	-0.748422	7.54365e-19	1.54914e-17	No change	-0.992559	9.97183e-22	2.20531e-20	No change	N-->N	C3
P19320	VCAM1	0.00155583	0.9887	0.992443	No change	-0.598729	1.67943e-07	3.83203e-07	No change	-0.597173	9.26101e-06	1.72333e-05	No change	N-->N	C3
P04004	VTN	0.0521049	0.419113	0.554	No change	-0.666943	3.85662e-19	8.52905e-18	No change	-0.614838	3.14391e-13	1.21326e-12	No change	N-->N	C3
P04275	VWF	-0.384712	0.0106156	0.0346858	No change	-0.415212	0.00538107	0.00829522	No change	-0.799924	1.1325e-05	2.07384e-05	No change	N-->N	C3
P61158	ACTR3	-0.113419	0.622304	0.724342	No change	2.17375	7.81921e-17	7.49341e-16	Up-regulated	2.06034	4.87475e-12	1.55721e-11	Up-regulated	N-->U	C4
P00568	AK1	0.178359	0.500441	0.622843	No change	2.05373	1.09675e-12	4.5369e-12	Up-regulated	2.23209	4.94388e-11	1.41429e-10	Up-regulated	N-->U	C4
P13716	ALAD	-0.181283	0.47834	0.608501	No change	1.94875	2.32749e-12	9.2938e-12	Up-regulated	1.76747	3.29717e-08	7.29182e-08	Up-regulated	N-->U	C4
P04075	ALDOA	0.830741	2.29049e-06	3.21227e-05	No change	1.24293	9.06643e-12	3.36335e-11	Up-regulated	2.07368	5.14502e-19	5.47849e-18	Up-regulated	N-->U	C4
P61204	ARF3	0.766155	0.00210635	0.00942923	No change	2.40398	8.68853e-18	1.04081e-16	Up-regulated	3.17013	2.19551e-20	3.41193e-19	Up-regulated	N-->U	C4
O15143	ARPC1B	0.0793875	0.700651	0.783803	No change	1.40789	1.80522e-10	5.67214e-10	Up-regulated	1.48727	1.02146e-08	2.34936e-08	Up-regulated	N-->U	C4
O15511	ARPC5	0.225929	0.425956	0.561754	No change	2.4025	2.04349e-14	1.19899e-13	Up-regulated	2.62843	1.11538e-12	3.86353e-12	Up-regulated	N-->U	C4
P07738	BPGM	0.924222	0.000403017	0.00243931	No change	1.71656	2.89476e-10	8.94885e-10	Up-regulated	2.64078	6.9413e-15	3.80119e-14	Up-regulated	N-->U	C4
P0DP23	CALM1	0.107011	0.626368	0.727599	No change	2.9465	6.39261e-27	3.67575e-24	Up-regulated	3.05352	2.08773e-22	5.21933e-21	Up-regulated	N-->U	C4
P27797	CALR	0.0193954	0.946603	0.971958	No change	2.88474	3.86353e-18	5.28936e-17	Up-regulated	2.90413	3.25021e-14	1.44874e-13	Up-regulated	N-->U	C4
P04632	CAPNS1	-0.292195	0.130972	0.244509	No change	2.15355	3.02396e-21	1.73878e-19	Up-regulated	1.86135	1.82157e-13	7.37608e-13	Up-regulated	N-->U	C4
O95810	CAVIN2	-0.744111	0.0826753	0.170388	No change	1.59979	0.000217008	0.000378121	Up-regulated	0.855674	0.0909712	0.113467	No change	N-->U	C4
O00299	CLIC1	0.963353	8.25863e-05	0.000668833	No change	2.03665	1.18377e-14	7.31901e-14	Up-regulated	3	1.09302e-19	1.36155e-18	Up-regulated	N-->U	C4
P31146	CORO1A	0.453208	0.140225	0.253552	No change	2.70667	2.49262e-15	1.76945e-14	Up-regulated	3.15987	7.89042e-15	4.24018e-14	Up-regulated	N-->U	C4
Q9ULV4	CORO1C	-0.227013	0.216073	0.347044	No change	2.02858	5.22887e-21	2.5055e-19	Up-regulated	1.80157	7.7045e-14	3.23364e-13	Up-regulated	N-->U	C4
Q14019	COTL1	0.129955	0.526091	0.646373	No change	2.41888	7.41575e-23	1.42135e-20	Up-regulated	2.54884	2.68788e-19	2.97218e-18	Up-regulated	N-->U	C4
P68104	EEF1A1	-0.717981	0.0727209	0.160209	No change	2.20261	1.10637e-07	2.55487e-07	Up-regulated	1.48463	0.00190834	0.00292612	Up-regulated	N-->U	C4
P63241	EIF5A	0.523628	0.121702	0.230953	No change	1.57289	5.5793e-06	1.10244e-05	Up-regulated	2.09652	5.10665e-07	1.03029e-06	Up-regulated	N-->U	C4
P09104	ENO2	0.897644	0.00332618	0.0140629	No change	1.957	9.22383e-10	2.71985e-09	Up-regulated	2.85465	4.06869e-13	1.52908e-12	Up-regulated	N-->U	C4
P10768	ESD	-0.250024	0.190092	0.311885	No change	1.93718	1.04169e-18	1.81506e-17	Up-regulated	1.68716	7.07402e-12	2.18686e-11	Up-regulated	N-->U	C4
P62942	FKBP1A	0.299677	0.199176	0.32352	No change	2.60395	2.82339e-21	1.73878e-19	Up-regulated	2.90362	2.2647e-19	2.56711e-18	Up-regulated	N-->U	C4
P21333	FLNA	-0.540134	0.211464	0.34155	No change	1.82333	3.44271e-05	6.40634e-05	Up-regulated	1.28319	0.0127143	0.0177015	Up-regulated	N-->U	C4
P31150	GDI1	-0.197006	0.328712	0.470173	No change	1.7868	2.10542e-15	1.53889e-14	Up-regulated	1.58979	5.41242e-10	1.41461e-09	Up-regulated	N-->U	C4
P50395	GDI2	0.890789	0.0351866	0.0891292	No change	3.43402	1.03959e-13	5.33717e-13	Up-regulated	4.32481	8.44388e-15	4.49558e-14	Up-regulated	N-->U	C4
P78417	GSTO1	0.814413	0.0114959	0.0369443	No change	1.94463	6.94367e-09	1.80661e-08	Up-regulated	2.75904	1.78907e-11	5.27545e-11	Up-regulated	N-->U	C4
P09211	GSTP1	0.435034	0.0850853	0.174107	No change	2.26837	8.67115e-16	7.22595e-15	Up-regulated	2.7034	9.83249e-16	6.1453e-15	Up-regulated	N-->U	C4
P0C0S5	H2AZ1	-0.610919	0.386406	0.53027	No change	1.90575	0.00694007	0.010585	Up-regulated	1.29483	0.121217	0.147669	No change	N-->U	C4
P02042	HBD	0.970162	5.28665e-08	9.49945e-07	No change	1.16704	1.01538e-10	3.33626e-10	Up-regulated	2.1372	8.06214e-20	1.10374e-18	Up-regulated	N-->U	C4
P69891	HBG1	0.736476	0.000416474	0.0024945	No change	1.03759	8.75514e-07	1.86452e-06	Up-regulated	1.77407	1.49536e-11	4.4783e-11	Up-regulated	N-->U	C4
P08238	HSP90AB1	-0.23138	0.399005	0.541103	No change	1.06512	0.000130842	0.00023149	Up-regulated	0.833743	0.0109134	0.0153805	No change	N-->U	C4
P11142	HSPA8	0.294365	0.230394	0.363946	No change	2.22511	6.08081e-16	5.14186e-15	Up-regulated	2.51948	9.2334e-15	4.78307e-14	Up-regulated	N-->U	C4
P04792	HSPB1	0.368915	0.248695	0.385444	No change	2.63556	6.8677e-14	3.62287e-13	Up-regulated	3.00448	5.69762e-13	2.0735e-12	Up-regulated	N-->U	C4
P22692	IGFBP4	-0.577426	0.26907	0.406077	No change	1.09631	0.0348732	0.0474583	Up-regulated	0.518885	0.399897	0.44476	No change	N-->U	C4
Q13418	ILK	0.49283	0.0582701	0.134021	No change	3.02421	1.41664e-22	2.03641e-20	Up-regulated	3.51704	8.80574e-22	2.02532e-20	Up-regulated	N-->U	C4
P08514	ITGA2B	0.692964	0.0540697	0.125363	No change	2.21775	4.20056e-09	1.15313e-08	Up-regulated	2.91072	1.79927e-10	4.95015e-10	Up-regulated	N-->U	C4
P48059	LIMS1	0.0153986	0.952229	0.97316	No change	2.08395	1.63114e-13	7.75128e-13	Up-regulated	2.09935	1.65173e-10	4.59438e-10	Up-regulated	N-->U	C4
P40925	MDH1	0.33652	0.25666	0.392499	No change	2.73384	2.60371e-16	2.3764e-15	Up-regulated	3.07036	6.26118e-15	3.46171e-14	Up-regulated	N-->U	C4
P14174	MIF	0.0923657	0.806481	0.87661	No change	4.25422	1.63053e-21	1.56259e-19	Up-regulated	4.34659	2.36997e-17	1.84153e-16	Up-regulated	N-->U	C4
P26038	MSN	0.770566	0.000351431	0.00219644	No change	1.31031	3.82128e-09	1.06147e-08	Up-regulated	2.08088	6.27618e-14	2.65353e-13	Up-regulated	N-->U	C4
P55209	NAP1L1	-0.149659	0.477476	0.608501	No change	2.5944	3.56919e-24	1.02614e-21	Up-regulated	2.44474	1.55742e-17	1.24378e-16	Up-regulated	N-->U	C4
P22392	NME2	0.547796	0.0246212	0.0683922	No change	2.3177	3.18799e-17	3.33289e-16	Up-regulated	2.86549	4.52074e-18	3.99912e-17	Up-regulated	N-->U	C4
Q9HBI1	PARVB	0.142857	0.535085	0.653236	No change	2.49335	2.3118e-20	9.49489e-19	Up-regulated	2.6362	3.41284e-17	2.51587e-16	Up-regulated	N-->U	C4
P30101	PDIA3	0.638801	0.0319745	0.0828168	No change	1.98264	3.12816e-10	9.61867e-10	Up-regulated	2.62144	6.83357e-12	2.12395e-11	Up-regulated	N-->U	C4
O00151	PDLIM1	0.599241	0.0822917	0.170208	No change	2.38148	9.33075e-11	3.11929e-10	Up-regulated	2.98073	1.58849e-11	4.73254e-11	Up-regulated	N-->U	C4
P18669	PGAM1	0.950708	0.133481	0.24679	No change	2.97297	4.65513e-06	9.26193e-06	Up-regulated	3.92368	5.21556e-07	1.04858e-06	Up-regulated	N-->U	C4
P14618	PKM	0.358584	0.079349	0.165912	No change	1.46657	2.17572e-11	7.81898e-11	Up-regulated	1.82516	4.25199e-12	1.36586e-11	Up-regulated	N-->U	C4
P00491	PNP	0.580518	0.189012	0.311409	No change	1.38204	0.00183438	0.00296284	Up-regulated	1.96256	0.000236275	0.000387061	Up-regulated	N-->U	C4
P23284	PPIB	0.546302	0.0398006	0.0982204	No change	2.60686	5.90466e-18	7.54485e-17	Up-regulated	3.15316	2.87259e-18	2.70777e-17	Up-regulated	N-->U	C4
P32119	PRDX2	0.701789	9.86759e-06	0.000118206	No change	1.08887	3.6967e-11	1.28824e-10	Up-regulated	1.79066	9.96076e-18	8.18205e-17	Up-regulated	N-->U	C4
Q06323	PSME1	0.34753	0.232519	0.366297	No change	2.12757	1.19401e-11	4.40099e-11	Up-regulated	2.4751	3.36048e-11	9.70993e-11	Up-regulated	N-->U	C4
P11234	RALB	-0.0229866	0.922694	0.96028	No change	2.41689	9.36209e-19	1.68225e-17	Up-regulated	2.39391	2.24437e-14	1.0578e-13	Up-regulated	N-->U	C4
P62826	RAN	-0.41235	0.137396	0.250645	No change	2.58785	1.26543e-16	1.19282e-15	Up-regulated	2.1755	6.05017e-10	1.56705e-09	Up-regulated	N-->U	C4
P61586	RHOA	-0.20787	0.433538	0.567846	No change	2.57704	1.57813e-17	1.81485e-16	Up-regulated	2.36917	5.24702e-12	1.65771e-11	Up-regulated	N-->U	C4
P13489	RNH1	-0.206761	0.259535	0.395843	No change	1.45557	3.79438e-13	1.73156e-12	Up-regulated	1.24881	4.79707e-08	1.04087e-07	Up-regulated	N-->U	C4
Q15404	RSU1	0.682508	0.0340724	0.0869113	No change	3.35638	1.54351e-19	4.05179e-18	Up-regulated	4.03889	9.858e-20	1.25963e-18	Up-regulated	N-->U	C4
P06703	S100A6	0.867753	0.0208493	0.0590558	No change	1.97434	3.21851e-07	7.14534e-07	Up-regulated	2.8421	1.59561e-09	3.93766e-09	Up-regulated	N-->U	C4
P06702	S100A9	-0.760745	0.00271889	0.0117546	No change	1.20475	2.80578e-06	5.70079e-06	Up-regulated	0.444005	0.133437	0.160515	No change	N-->U	C4
Q13228	SELENBP1	0.116273	0.725051	0.806391	No change	1.72802	4.70361e-07	1.03624e-06	Up-regulated	1.84429	5.5593e-06	1.04464e-05	Up-regulated	N-->U	C4
P02730	SLC4A1	0.055482	0.864727	0.919837	No change	1.11965	0.000667866	0.00110989	Up-regulated	1.17514	0.00266664	0.00403504	Up-regulated	N-->U	C4
P00441	SOD1	0.641999	0.0191687	0.0553871	No change	1.86642	1.31123e-10	4.21204e-10	Up-regulated	2.50842	1.25803e-12	4.30577e-12	Up-regulated	N-->U	C4
P31948	STIP1	-0.101462	0.700568	0.783803	No change	2.0723	6.61379e-13	2.903e-12	Up-regulated	1.97084	3.33052e-09	7.91343e-09	Up-regulated	N-->U	C4
P37837	TALDO1	0.115432	0.676848	0.765719	No change	1.74817	2.46433e-09	6.91213e-09	Up-regulated	1.8636	7.04181e-08	1.51649e-07	Up-regulated	N-->U	C4
Q9Y490	TLN1	-0.00532484	0.979021	0.987608	No change	1.25461	4.46868e-09	1.21202e-08	Up-regulated	1.24929	6.30081e-07	1.25797e-06	Up-regulated	N-->U	C4
P60174	TPI1	0.962759	0.0258739	0.0696158	No change	1.5481	0.000355658	0.000612285	Up-regulated	2.51086	1.96926e-06	3.79976e-06	Up-regulated	N-->U	C4
P06753	TPM3	-0.0231629	0.923387	0.96028	No change	2.42003	2.3319e-18	3.52853e-17	Up-regulated	2.39686	4.67458e-14	2.0676e-13	Up-regulated	N-->U	C4
P68363	TUBA1B	-0.727406	0.0259092	0.0696158	No change	1.67414	5.99646e-07	1.29623e-06	Up-regulated	0.946737	0.0142785	0.0197835	No change	N-->U	C4
P07437	TUBB	-0.402049	0.632877	0.731932	No change	2.10358	0.0124299	0.0182326	Up-regulated	1.70153	0.0885216	0.110893	No change	N-->U	C4
P10599	TXN	-0.19857	0.413122	0.549873	No change	2.47872	8.05711e-19	1.59753e-17	Up-regulated	2.28015	5.926e-13	2.14305e-12	Up-regulated	N-->U	C4
P19971	TYMP	0.379456	0.0504468	0.120524	No change	1.96608	9.05718e-19	1.67996e-17	Up-regulated	2.34554	9.84829e-19	1.01121e-17	Up-regulated	N-->U	C4
P0CG47	UBB	-0.531417	0.190385	0.311885	No change	1.44962	0.000400341	0.000685108	Up-regulated	0.918205	0.0562787	0.0733792	No change	N-->U	C4
Q13404	UBE2V1	-0.624181	0.115514	0.222141	No change	2.42204	6.03868e-09	1.60752e-08	Up-regulated	1.79786	0.000173566	0.000287373	Up-regulated	N-->U	C4
P50552	VASP	-0.138781	0.613007	0.720198	No change	1.75461	1.60752e-09	4.59862e-09	Up-regulated	1.61583	1.78854e-06	3.46267e-06	Up-regulated	N-->U	C4
O75083	WDR1	0.476735	0.084414	0.17335	No change	2.11949	1.44492e-12	5.89242e-12	Up-regulated	2.59622	4.89811e-13	1.81704e-12	Up-regulated	N-->U	C4
P61981	YWHAG	0.0204671	0.92731	0.96028	No change	1.95674	5.03797e-15	3.44861e-14	Up-regulated	1.9772	9.18162e-12	2.80821e-11	Up-regulated	N-->U	C4
Q15942	ZYX	0.448894	0.104176	0.203745	No change	2.0652	4.37884e-12	1.65905e-11	Up-regulated	2.5141	2.0033e-12	6.69709e-12	Up-regulated	N-->U	C4
P01763	IGHV3-48	1.20626	0.0143035	0.0437474	Up-regulated	-1.99094	6.02507e-05	0.000109981	Down-regulated	-0.784687	0.173836	0.20652	No change	U-->D	C5
P30043	BLVRB	1.34904	2.74222e-11	9.27514e-10	Up-regulated	0.852734	7.91401e-06	1.54256e-05	No change	2.20177	5.05314e-18	4.40236e-17	Up-regulated	U-->N	C6
P69905	HBA1	1.0655	1.09791e-07	1.91302e-06	Up-regulated	0.909552	3.40507e-06	6.86988e-06	No change	1.97505	5.82233e-15	3.28219e-14	Up-regulated	U-->N	C6
P10720	PF4V1	3.44518	3.91497e-21	2.25111e-18	Up-regulated	0.950363	0.0020203	0.00325398	No change	4.39554	2.02582e-23	7.28029e-22	Up-regulated	U-->N	C6
P02775	PPBP	2.19584	2.78241e-17	3.99972e-15	Up-regulated	0.968497	2.67067e-05	4.98583e-05	No change	3.16433	1.09917e-22	2.89847e-21	Up-regulated	U-->N	C6
P09486	SPARC	1.81884	3.84912e-10	9.22186e-09	Up-regulated	0.932763	0.000612617	0.00102103	No change	2.75161	1.33581e-14	6.67903e-14	Up-regulated	U-->N	C6
P07996	THBS1	1.50707	3.12924e-07	4.73503e-06	Up-regulated	0.754071	0.00723962	0.0109836	No change	2.26114	2.53505e-10	6.84438e-10	Up-regulated	U-->N	C6
P68133	ACTA1	2.18213	5.20972e-15	3.74449e-13	Up-regulated	1.64698	4.26829e-10	1.29855e-09	Up-regulated	3.82911	9.24277e-26	5.31459e-24	Up-regulated	U-->U	C7
P60709	ACTB	1.68545	9.30564e-14	4.86431e-12	Up-regulated	1.54827	2.34378e-12	9.29431e-12	Up-regulated	3.23373	9.96463e-27	8.18523e-25	Up-regulated	U-->U	C7
P12814	ACTN1	1.48183	0.00070794	0.00381932	Up-regulated	1.32036	0.00217882	0.0034995	Up-regulated	2.80219	1.47187e-07	3.06639e-07	Up-regulated	U-->U	C7
P52566	ARHGDIB	1.11552	0.000434465	0.00254915	Up-regulated	1.56846	9.89164e-07	2.0864e-06	Up-regulated	2.68399	1.78446e-11	5.27545e-11	Up-regulated	U-->U	C7
P00918	CA2	1.52486	6.77439e-11	2.16404e-09	Up-regulated	1.16002	2.21733e-07	4.99987e-07	Up-regulated	2.68487	2.27692e-19	2.56711e-18	Up-regulated	U-->U	C7
Q01518	CAP1	1.41618	3.43537e-05	0.000334803	Up-regulated	2.34888	4.10043e-11	1.42033e-10	Up-regulated	3.76506	4.90815e-17	3.52773e-16	Up-regulated	U-->U	C7
P23528	CFL1	2.21507	8.55095e-17	9.8336e-15	Up-regulated	1.94177	3.88999e-14	2.15071e-13	Up-regulated	4.15684	7.79406e-31	1.49386e-28	Up-regulated	U-->U	C7
P06733	ENO1	1.46728	4.65508e-06	5.94816e-05	Up-regulated	1.86362	9.04895e-09	2.34376e-08	Up-regulated	3.3309	7.31656e-16	4.6231e-15	Up-regulated	U-->U	C7
Q86UX7	FERMT3	2.52899	9.77453e-16	8.02908e-14	Up-regulated	2.17558	7.27274e-13	3.12076e-12	Up-regulated	4.70457	7.1836e-29	1.03264e-26	Up-regulated	U-->U	C7
P04406	GAPDH	1.71905	2.49103e-11	8.95215e-10	Up-regulated	1.63993	9.51506e-11	3.14434e-10	Up-regulated	3.35897	4.34511e-23	1.38802e-21	Up-regulated	U-->U	C7
P68871	HBB	1.07735	8.89264e-09	1.8938e-07	Up-regulated	1.0622	9.61625e-09	2.46846e-08	Up-regulated	2.13955	1.02537e-18	1.01653e-17	Up-regulated	U-->U	C7
P0DMV8	HSPA1A	1.27427	2.04285e-10	5.41542e-09	Up-regulated	1.58735	1.23748e-14	7.56968e-14	Up-regulated	2.86162	1.08609e-25	5.6773e-24	Up-regulated	U-->U	C7
Q99497	PARK7	1.39177	2.38344e-06	3.26305e-05	Up-regulated	2.38179	2.72903e-14	1.55366e-13	Up-regulated	3.77356	3.13602e-21	6.21798e-20	Up-regulated	U-->U	C7
P02776	PF4	3.28389	5.09673e-18	9.76873e-16	Up-regulated	1.08245	0.00104983	0.00172473	Up-regulated	4.36635	3.34362e-21	6.4086e-20	Up-regulated	U-->U	C7
P07737	PFN1	2.55966	2.29616e-19	6.60147e-17	Up-regulated	2.09343	8.0388e-15	5.1359e-14	Up-regulated	4.65309	1.75052e-33	1.00655e-30	Up-regulated	U-->U	C7
P00558	PGK1	1.47301	1.76021e-06	2.5303e-05	Up-regulated	1.89491	1.41519e-09	4.06868e-09	Up-regulated	3.36792	4.12408e-17	3.0017e-16	Up-regulated	U-->U	C7
P08567	PLEK	2.43351	2.63094e-10	6.57735e-09	Up-regulated	2.21264	4.23149e-09	1.15313e-08	Up-regulated	4.64614	1.47969e-20	2.57824e-19	Up-regulated	U-->U	C7
P62937	PPIA	1.74425	2.03366e-13	9.7446e-12	Up-regulated	2.10177	8.07828e-18	9.883e-17	Up-regulated	3.84603	4.96605e-31	1.42774e-28	Up-regulated	U-->U	C7
Q06830	PRDX1	1.80854	6.87843e-13	3.04238e-11	Up-regulated	1.13185	1.5118e-06	3.12691e-06	Up-regulated	2.94039	2.70953e-20	4.09994e-19	Up-regulated	U-->U	C7
P30041	PRDX6	1.28826	0.000141636	0.00108587	Up-regulated	1.31296	8.971e-05	0.000160695	Up-regulated	2.60122	5.35976e-10	1.40724e-09	Up-regulated	U-->U	C7
P61224	RAP1B	2.07288	2.98315e-07	4.63597e-06	Up-regulated	2.21671	3.78309e-08	9.2565e-08	Up-regulated	4.28959	1.48059e-16	1.00157e-15	Up-regulated	U-->U	C7
P26447	S100A4	1.36915	6.86652e-05	0.000564036	Up-regulated	2.14633	1.35051e-09	3.90223e-09	Up-regulated	3.51549	2.90888e-15	1.68392e-14	Up-regulated	U-->U	C7
Q9H299	SH3BGRL3	1.65848	2.9383e-05	0.000301701	Up-regulated	2.62067	1.74897e-10	5.5256e-10	Up-regulated	4.27915	1.5308e-16	1.0235e-15	Up-regulated	U-->U	C7
P37840	SNCA	3.01153	0.000196257	0.00144677	Up-regulated	3.03777	0.000147069	0.000258608	Up-regulated	6.04931	1.37341e-09	3.40393e-09	Up-regulated	U-->U	C7
P37802	TAGLN2	2.55667	1.88809e-14	1.20628e-12	Up-regulated	2.06654	9.45711e-11	3.14326e-10	Up-regulated	4.62321	6.95458e-26	4.55038e-24	Up-regulated	U-->U	C7
P62328	TMSB4X	2.33447	2.07199e-10	5.41542e-09	Up-regulated	1.76694	5.31307e-07	1.1616e-06	Up-regulated	4.10141	1.64993e-18	1.58119e-17	Up-regulated	U-->U	C7
P67936	TPM4	2.45129	2.62223e-14	1.50778e-12	Up-regulated	2.24178	8.9908e-13	3.80126e-12	Up-regulated	4.69307	1.429e-27	1.36946e-25	Up-regulated	U-->U	C7
P18206	VCL	1.49224	9.54704e-10	2.19582e-08	Up-regulated	1.70509	4.38567e-12	1.65905e-11	Up-regulated	3.19733	8.20254e-23	2.35823e-21	Up-regulated	U-->U	C7
P31946	YWHAB	2.04525	1.79704e-10	5.41542e-09	Up-regulated	2.25869	2.43968e-12	9.60835e-12	Up-regulated	4.30394	9.80884e-24	4.02863e-22	Up-regulated	U-->U	C7
P63104	YWHAZ	2.40042	2.44766e-16	2.34567e-14	Up-regulated	1.9185	5.32307e-12	2.0005e-11	Up-regulated	4.31892	1.27263e-28	1.46353e-26	Up-regulated	U-->U	C7
