# Supplementary material for: Plasma Proteomic Profiling Reveals ITGA2B as A Key Regulator of Heart Health in High-altitude Settlers
Source: Genomics Proteomics Bioinformatics. 2025 Apr 8;23(2):qzaf030. doi: 10.1093/gpbjnl/qzaf030 (PMC12417084; doi:10.1093/gpbjnl/qzaf030)
Supplement: qzaf030_Supplementary_Data [file qzaf030_supplementary_data.zip › Table S3.xlsx]

## Sheet: Table S3
Table S3 The differentially expressed analysis results between the ITGA2B OE and Ctrl AC16 cells under both normal (N) and hypoxic (H) conditions
Note: OE, overexpression; Ctrl, control.
Accession	Gene ame	Description	OE vs. Crtl				OE-H vs. Ctrl-H
			Log2 FC	P value	Adjusted P value	Change type	Log2 FC	P value	Adjusted P value	Change type
O15397	IPO8	Importin-8	-0.0718272	0.586335	0.844378	No change	9.21637	1.91828e-15	7.10912e-12	Up-regulated
P02795;P80297;P13640	MT2A;MT1X;MT1G	Metallothionein-2;Metallothionein-1X;Metallothionein-1G	0.68978	0.733736	0.916725	No change	8.12042	0.00191214	0.0135224	Up-regulated
Q8TDC3	BRSK1	Serine/threonine-protein kinase BRSK1	-3.74047	0.147612	0.510102	No change	6.55681	0.0200173	0.0719905	No change
P08514	ITGA2B	Integrin alpha-IIb;Integrin alpha-IIb heavy chain;Integrin alpha-IIb light chain, form 1;Integrin alpha-IIb light chain, form 2	6.41376	1.73423e-15	8.0208e-12	Up-regulated	6.07143	3.07422e-15	7.10912e-12	Up-regulated
Q71DI3	HIST2H3A	Histone H3.2	-1.78472	0.0174943	0.235207	No change	3.81423	0.000106582	0.00222046	Up-regulated
P16104;Q96QV6	H2AFX;HIST1H2AA	Histone H2AX;Histone H2A type 1-A	-0.338064	0.546938	0.823702	No change	3.48583	6.24117e-05	0.00164008	Up-regulated
Q9C005	DPY30	Protein dpy-30 homolog	-0.51873	0.292713	0.658141	No change	3.26391	3.06032e-05	0.00114645	Up-regulated
P84243	H3F3A	Histone H3.3	-1.01764	0.0138124	0.21667	No change	2.98219	4.34433e-06	0.000372084	Up-regulated
P17066;P48741	HSPA6;HSPA7	Heat shock 70 kDa protein 6;Putative heat shock 70 kDa protein 7	-0.0528152	0.976368	0.995744	No change	2.79352	0.1383	0.275825	No change
Q12830	BPTF	Nucleosome-remodeling factor subunit BPTF	0.123069	0.380255	0.720851	No change	2.51308	2.23327e-09	1.72148e-06	Up-regulated
Q99996	AKAP9	A-kinase anchor protein 9	-0.012915	0.860311	0.967391	No change	2.41146	5.2616e-12	8.11164e-09	Up-regulated
Q96S97	MYADM	Myeloid-associated differentiation marker	0.0328462	0.941374	0.987333	No change	2.2523	0.00036554	0.0046804	Up-regulated
P53675	CLTCL1	Clathrin heavy chain 2	0.571493	0.115771	0.471525	No change	2.22158	4.51045e-05	0.00134634	Up-regulated
O00400	SLC33A1	Acetyl-coenzyme A transporter 1	0.142209	0.864018	0.96825	No change	2.16899	0.0223881	0.0779317	No change
Q8TDH9	BLOC1S5	Biogenesis of lysosome-related organelles complex 1 subunit 5	-8.3536	5.50842e-05	0.0181975	Down-regulated	2.03729	0.141915	0.281046	No change
O95819	MAP4K4	Mitogen-activated protein kinase kinase kinase kinase 4	1.21819	0.113392	0.469504	No change	1.9964	0.0170875	0.0640435	No change
P12109	COL6A1	Collagen alpha-1(VI) chain	0.19514	0.334983	0.688883	No change	1.94185	1.055e-06	0.000143511	Up-regulated
P98179	RBM3	RNA-binding protein 3	-1.18734	7.03253e-05	0.0203284	Down-regulated	1.83303	1.38937e-06	0.000160646	Up-regulated
P52735	VAV2	Guanine nucleotide exchange factor VAV2	-0.918727	0.000313416	0.0579819	No change	1.62431	2.18416e-06	0.000229586	Up-regulated
Q7LGA3	HS2ST1	Heparan sulfate 2-O-sulfotransferase 1	-0.859529	0.338977	0.691561	No change	1.61327	0.0881386	0.201205	No change
P62314	SNRPD1	Small nuclear ribonucleoprotein Sm D1	-0.337259	0.100429	0.456553	No change	1.59051	5.1465e-06	0.000417589	Up-regulated
Q9Y5J1	UTP18	U3 small nucleolar RNA-associated protein 18 homolog	0.139638	0.277699	0.643971	No change	1.5816	8.86768e-08	3.15485e-05	Up-regulated
O75506	HSBP1	Heat shock factor-binding protein 1	-0.0965049	0.766544	0.927837	No change	1.52425	0.000625099	0.0068509	Up-regulated
Q96T23	RSF1	Remodeling and spacing factor 1	-0.449773	0.00659804	0.158204	No change	1.44681	5.00589e-07	8.5749e-05	Up-regulated
Q9NU22	MDN1	Midasin	0.0470547	0.648434	0.87716	No change	1.4197	3.70165e-08	1.71201e-05	Up-regulated
Q9NR28	DIABLO	Diablo homolog, mitochondrial	-0.799083	0.276905	0.643567	No change	1.40643	0.0698684	0.173081	No change
Q9NW15	ANO10	Anoctamin-10	-0.15113	0.202632	0.564902	No change	1.38322	1.33717e-07	3.83049e-05	Up-regulated
O43374;C9J798	RASA4;RASA4B	Ras GTPase-activating protein 4;Putative Ras GTPase-activating protein 4B	-0.0378484	0.529457	0.808699	No change	1.32442	3.00684e-10	3.47666e-07	Up-regulated
P49590	HARS2	Probable histidine--tRNA ligase, mitochondrial	0.653887	0.115817	0.471525	No change	1.32092	0.00569624	0.0296345	Up-regulated
Q96EY1	DNAJA3	DnaJ homolog subfamily A member 3, mitochondrial	-0.015359	0.849175	0.963695	No change	1.27043	1.00618e-08	5.17067e-06	Up-regulated
Q16352	INA	Alpha-internexin	-0.413977	0.0360443	0.315276	No change	1.26856	1.87938e-05	0.000901168	Up-regulated
P27707	DCK	Deoxycytidine kinase	0.664847	0.109763	0.464372	No change	1.23426	0.00831768	0.038585	Up-regulated
P61077;P62837	UBE2D3;UBE2D2	Ubiquitin-conjugating enzyme E2 D3;Ubiquitin-conjugating enzyme E2 D2	-0.112715	0.366332	0.714362	No change	1.21873	9.13337e-07	0.000128154	Up-regulated
Q14155	ARHGEF7	Rho guanine nucleotide exchange factor 7	-0.0138076	0.911135	0.981239	No change	1.20718	1.11801e-06	0.000143633	Up-regulated
Q9H4B6	SAV1	Protein salvador homolog 1	-0.663895	0.000587888	0.0738887	No change	1.19897	3.86458e-06	0.000350464	Up-regulated
Q14978	NOLC1	Nucleolar and coiled-body phosphoprotein 1	-0.154769	0.629981	0.865616	No change	1.1973	0.00301429	0.0189933	Up-regulated
Q6S8J3	POTEE	POTE ankyrin domain family member E	-0.291523	0.580379	0.841405	No change	1.15806	0.0457666	0.129146	No change
Q15843	NEDD8	NEDD8	-0.506518	0.0658476	0.395352	No change	1.11358	0.000997209	0.00916917	Up-regulated
P12236	SLC25A6	ADP/ATP translocase 3;ADP/ATP translocase 3, N-terminally processed	-0.388844	0.00154141	0.100194	No change	1.11056	1.72449e-07	4.43099e-05	Up-regulated
O43719	HTATSF1	HIV Tat-specific factor 1	-1.06613	0.000985577	0.0945115	No change	1.10996	0.00073524	0.00767603	Up-regulated
P32969	RPL9	60S ribosomal protein L9	-0.250086	0.0214737	0.25961	No change	1.09166	2.26632e-07	5.51669e-05	Up-regulated
Q9H4A6	GOLPH3	Golgi phosphoprotein 3	-0.469014	0.01326	0.214984	No change	1.06258	4.08581e-05	0.00132015	Up-regulated
O43823	AKAP8	A-kinase anchor protein 8	1.29349	0.00935097	0.183777	No change	1.06136	0.0253138	0.0847763	No change
Q03426	MVK	Mevalonate kinase	-0.161866	0.354001	0.705713	No change	1.05605	7.04552e-05	0.00178198	Up-regulated
Q16864	ATP6V1F	V-type proton ATPase subunit F	-0.315833	0.237127	0.606874	No change	1.04164	0.0018415	0.013236	Up-regulated
Q9BYD3	MRPL4	39S ribosomal protein L4, mitochondrial	-0.273496	0.262929	0.634097	No change	1.03828	0.00103567	0.00929152	Up-regulated
Q8N3U4	STAG2	Cohesin subunit SA-2	0.00947141	0.953186	0.991166	No change	1.03453	5.13067e-05	0.00144056	Up-regulated
O43633	CHMP2A	Charged multivesicular body protein 2a	0.0456533	0.919187	0.982945	No change	1.02375	0.0409476	0.119334	No change
Q96PE3	INPP4A	Type I inositol 3,4-bisphosphate 4-phosphatase	-0.0774684	0.901156	0.979115	No change	1.00905	0.127081	0.26	No change
P07602	PSAP	Prosaposin;Saposin-A;Saposin-B-Val;Saposin-B;Saposin-C;Saposin-D	0.0496172	0.729436	0.914714	No change	0.988715	2.67304e-05	0.00107735	No change
Q9ULA0	DNPEP	Aspartyl aminopeptidase	-0.333675	0.025382	0.27918	No change	0.986746	1.25847e-05	0.000676794	No change
O15260	SURF4	Surfeit locus protein 4	0.127417	0.318497	0.6759	No change	0.97849	8.51607e-06	0.000504959	No change
P48426	PIP4K2A	Phosphatidylinositol 5-phosphate 4-kinase type-2 alpha	0.515492	0.112231	0.468227	No change	0.975587	0.00779748	0.0368746	No change
Q9NPJ3	ACOT13	Acyl-coenzyme A thioesterase 13;Acyl-coenzyme A thioesterase 13, N-terminally processed	-0.192551	0.22353	0.593151	No change	0.962723	5.8367e-05	0.00155721	No change
Q96T60	PNKP	Bifunctional polynucleotide phosphatase/kinase;Polynucleotide 3-phosphatase;Polynucleotide 5-hydroxyl-kinase	0.0198368	0.860507	0.967391	No change	0.954316	4.29618e-06	0.000372084	No change
P08134	RHOC	Rho-related GTP-binding protein RhoC	-0.364301	0.00207612	0.114785	No change	0.947764	6.54383e-07	0.000103802	No change
Q15418	RPS6KA1	Ribosomal protein S6 kinase alpha-1	-1.11028	0.272268	0.639677	No change	0.94178	0.347784	0.517369	No change
Q9NYL4	FKBP11	Peptidyl-prolyl cis-trans isomerase FKBP11	0.128513	0.324325	0.679216	No change	0.941249	1.46546e-05	0.000744809	No change
Q96FQ6	S100A16	Protein S100-A16	-0.0719175	0.619245	0.860567	No change	0.91289	5.60752e-05	0.00150784	No change
P48163	ME1	NADP-dependent malic enzyme	-0.0395276	0.76411	0.927398	No change	0.900632	2.88555e-05	0.00109391	No change
P40261	NNMT	Nicotinamide N-methyltransferase	-0.109144	0.416911	0.740469	No change	0.899785	3.07371e-05	0.00114645	No change
Q99436	PSMB7	Proteasome subunit beta type-7	-0.146122	0.0972298	0.44879	No change	0.895418	3.8658e-07	7.77361e-05	No change
O00629	KPNA4	Importin subunit alpha-3	-0.262877	0.0217166	0.260495	No change	0.894965	2.52184e-06	0.000250067	No change
Q8TCD5	NT5C	5(3)-deoxyribonucleotidase, cytosolic type	-0.38729	0.00252954	0.114785	No change	0.888239	2.87794e-06	0.000271643	No change
Q9UPV0	CEP164	Centrosomal protein of 164 kDa	0.0158985	0.938815	0.987333	No change	0.881299	0.00128261	0.0104347	No change
P16403	HIST1H1C	Histone H1.2	0.280497	0.0043487	0.134985	No change	0.875999	3.39512e-07	7.47734e-05	No change
Q9NRG9	AAAS	Aladin	0.220097	0.156464	0.515783	No change	0.863979	0.000110977	0.00228712	No change
Q96FN4	CPNE2	Copine-2	-0.0563906	0.605582	0.855063	No change	0.862513	7.61391e-06	0.000489583	No change
P57764	GSDMD	Gasdermin-D	-0.144145	0.397807	0.730682	No change	0.856323	0.000328343	0.00445861	No change
Q96LR5	UBE2E2	Ubiquitin-conjugating enzyme E2 E2	0.0457575	0.582403	0.842197	No change	0.847017	6.95752e-07	0.000103802	No change
Q92522	H1FX	Histone H1x	0.385124	0.015614	0.227085	No change	0.834971	7.81255e-05	0.00186762	No change
P36543	ATP6V1E1	V-type proton ATPase subunit E 1	-0.284915	0.156025	0.515528	No change	0.833515	0.001069	0.00936392	No change
Q16790	CA9	Carbonic anhydrase 9	-0.000791806	0.995003	0.99931	No change	0.824207	4.45286e-05	0.00134604	No change
Q9HC52	CBX8	Chromobox protein homolog 8	-0.00137722	0.983825	0.997359	No change	0.822211	1.38635e-07	3.83049e-05	No change
Q13011	ECH1	Delta(3,5)-Delta(2,4)-dienoyl-CoA isomerase, mitochondrial	0.0355821	0.776913	0.932975	No change	0.819047	4.36074e-05	0.00134365	No change
Q9NVT9	ARMC1	Armadillo repeat-containing protein 1	-0.0937498	0.58858	0.845524	No change	0.814372	0.000593015	0.00665703	No change
O95218	ZRANB2	Zinc finger Ran-binding domain-containing protein 2	-0.104747	0.439652	0.750936	No change	0.807191	8.47338e-05	0.00196932	No change
P68366	TUBA4A	Tubulin alpha-4A chain	-0.174437	0.299741	0.662669	No change	0.805982	0.000440743	0.00534399	No change
Q9Y3D3	MRPS16	28S ribosomal protein S16, mitochondrial	0.113691	0.844898	0.962165	No change	0.803779	0.185336	0.336942	No change
O00422	SAP18	Histone deacetylase complex subunit SAP18	-0.0868807	0.548368	0.825049	No change	0.802398	0.000160843	0.00286235	No change
P09132	SRP19	Signal recognition particle 19 kDa protein	0.0206164	0.936778	0.987064	No change	0.801567	0.0096504	0.042841	No change
P28288	ABCD3	ATP-binding cassette sub-family D member 3	0.0705158	0.653611	0.880043	No change	0.799302	0.000329123	0.00445861	No change
Q86Y56	DNAAF5	Dynein assembly factor 5, axonemal	0.247316	0.0139082	0.217316	No change	0.793533	1.88207e-06	0.000202432	No change
P13473	LAMP2	Lysosome-associated membrane glycoprotein 2	-0.155797	0.131897	0.489502	No change	0.790678	6.43164e-06	0.00045395	No change
P83436	COG7	Conserved oligomeric Golgi complex subunit 7	-0.152166	0.31421	0.672948	No change	0.787739	0.000232074	0.00366328	No change
Q6ZVD8	PHLPP2	PH domain leucine-rich repeat-containing protein phosphatase 2	0.159027	0.403062	0.731943	No change	0.784024	0.00141759	0.0111313	No change
P47985;P0C7P4	UQCRFS1;UQCRFS1P1	Cytochrome b-c1 complex subunit Rieske, mitochondrial;Cytochrome b-c1 complex subunit 11;Putative cytochrome b-c1 complex subunit Rieske-like protein 1	0.0861182	0.665225	0.887312	No change	0.783216	0.0021242	0.0145763	No change
O60888	CUTA	Protein CutA	-0.46488	0.00360784	0.125677	No change	0.782814	7.46308e-05	0.00184536	No change
Q53EL6	PDCD4	Programmed cell death protein 4	0.126516	0.465243	0.766839	No change	0.781937	0.000764112	0.00778358	No change
Q9BRP4	PAAF1	Proteasomal ATPase-associated factor 1	0.155682	0.406369	0.735023	No change	0.778742	0.001348	0.0107207	No change
Q92609	TBC1D5	TBC1 domain family member 5	-1.29275	0.277301	0.643567	No change	0.774508	0.507244	0.665533	No change
Q9NQZ2	UTP3	Something about silencing protein 10	-0.513207	0.00248684	0.114785	No change	0.768188	0.000123094	0.00244339	No change
Q9UNP9	PPIE	Peptidyl-prolyl cis-trans isomerase E	-0.328583	0.109043	0.463959	No change	0.767868	0.00197421	0.0137926	No change
Q9NX24	NHP2	H/ACA ribonucleoprotein complex subunit 2	-0.279306	0.345071	0.696904	No change	0.762127	0.02158	0.075669	No change
P52948	NUP98	Nuclear pore complex protein Nup98-Nup96;Nuclear pore complex protein Nup98;Nuclear pore complex protein Nup96	0.227694	0.220118	0.587563	No change	0.755726	0.00134503	0.0107207	No change
Q13573	SNW1	SNW domain-containing protein 1	-0.102442	0.438447	0.750936	No change	0.751694	0.000124473	0.00245628	No change
O43809	NUDT21	Cleavage and polyadenylation specificity factor subunit 5	-0.222651	0.125567	0.485574	No change	0.748848	0.000193307	0.00326063	No change
O60884	DNAJA2	DnaJ homolog subfamily A member 2	-0.225753	0.0520646	0.359401	No change	0.747328	2.15535e-05	0.000977302	No change
Q02809	PLOD1	Procollagen-lysine,2-oxoglutarate 5-dioxygenase 1	-0.0633397	0.415173	0.739666	No change	0.746429	1.11539e-06	0.000143633	No change
Q14011	CIRBP	Cold-inducible RNA-binding protein	0.191456	0.193501	0.554145	No change	0.746339	0.000251794	0.00382968	No change
P42356	PI4KA	Phosphatidylinositol 4-kinase alpha	-0.17217	0.0891385	0.435068	No change	0.74262	8.15136e-06	0.000504959	No change
P07741	APRT	Adenine phosphoribosyltransferase	-0.118942	0.0640849	0.389365	No change	0.739379	9.59308e-08	3.16914e-05	No change
Q9H089	LSG1	Large subunit GTPase 1 homolog	0.0986002	0.214536	0.580251	No change	0.737905	1.23887e-06	0.000154859	No change
Q9UBL3	ASH2L	Set1/Ash2 histone methyltransferase complex subunit ASH2	-0.28685	0.0719816	0.406517	No change	0.73497	0.000386749	0.00484747	No change
Q9NZD2	GLTP	Glycolipid transfer protein	-0.199188	0.187198	0.549708	No change	0.734358	0.000345432	0.00456594	No change
Q9UNY4	TTF2	Transcription termination factor 2	0.18906	0.449346	0.75577	No change	0.725809	0.0123521	0.0513309	No change
Q9H9P8	L2HGDH	L-2-hydroxyglutarate dehydrogenase, mitochondrial	-0.064559	0.681568	0.894473	No change	0.721968	0.000723393	0.00760385	No change
O75312	ZPR1	Zinc finger protein ZPR1	-0.62024	0.0831202	0.424785	No change	0.720165	0.0491989	0.135605	No change
P16333	NCK1	Cytoplasmic protein NCK1	-0.0531478	0.734089	0.916737	No change	0.719915	0.000715837	0.00754156	No change
O60306	AQR	Intron-binding protein aquarius	-0.141561	0.423364	0.742938	No change	0.718898	0.00157613	0.0119698	No change
O14773	TPP1	Tripeptidyl-peptidase 1	-0.276708	0.0375154	0.320289	No change	0.712995	9.13111e-05	0.00204016	No change
Q13428	TCOF1	Treacle protein	0.0795967	0.623815	0.862385	No change	0.708146	0.00102938	0.00926239	No change
Q7L2E3	DHX30	Putative ATP-dependent RNA helicase DHX30	0.0508903	0.617185	0.860567	No change	0.704995	2.49315e-05	0.00104826	No change
Q8WZ42	TTN	Titin	1.39152	0.145338	0.506547	No change	0.704506	0.443361	0.609374	No change
Q9Y2P8	RCL1	RNA 3-terminal phosphate cyclase-like protein	-0.588513	0.0570456	0.3716	No change	0.70123	0.0280752	0.0911853	No change
P22570	FDXR	NADPH:adrenodoxin oxidoreductase, mitochondrial	0.0575003	0.900674	0.979115	No change	0.69779	0.150426	0.29177	No change
P49902	NT5C2	Cytosolic purine 5-nucleotidase	-0.0111696	0.932426	0.986384	No change	0.696613	0.00025188	0.00382968	No change
Q96MU7	YTHDC1	YTH domain-containing protein 1	-0.102863	0.329237	0.68407	No change	0.689677	3.51657e-05	0.00119589	No change
P07305	H1F0	Histone H1.0;Histone H1.0, N-terminally processed	0.659306	0.00102175	0.0945115	No change	0.688555	0.000745569	0.00773152	No change
P08397	HMBS	Porphobilinogen deaminase	-0.104598	0.44928	0.75577	No change	0.686892	0.00036742	0.00468132	No change
Q96GQ5	C16orf58	RUS1 family protein C16orf58	-0.410827	0.35344	0.705202	No change	0.682932	0.136214	0.272841	No change
O75367	H2AFY	Core histone macro-H2A.1	0.00374221	0.956326	0.992596	No change	0.681098	9.14396e-07	0.000128154	No change
Q8IY81	FTSJ3	pre-rRNA processing protein FTSJ3	-0.0318925	0.700406	0.901329	No change	0.680966	5.44885e-06	0.000427134	No change
P42695	NCAPD3	Condensin-2 complex subunit D3	-0.017197	0.899713	0.978659	No change	0.679545	0.000401968	0.0049653	No change
Q9BY76	ANGPTL4	Angiopoietin-related protein 4	0.0203709	0.829262	0.956118	No change	0.678005	1.89774e-05	0.000901168	No change
O94966	USP19	Ubiquitin carboxyl-terminal hydrolase 19	-0.138053	0.312119	0.67267	No change	0.67774	0.000339953	0.0045506	No change
Q9H840	GEMIN7	Gem-associated protein 7	0.0965865	0.399328	0.730783	No change	0.677334	8.81245e-05	0.00200776	No change
P49593	PPM1F	Protein phosphatase 1F	-0.0309608	0.752744	0.922605	No change	0.673805	2.8125e-05	0.00109391	No change
P57740	NUP107	Nuclear pore complex protein Nup107	-0.131985	0.334177	0.687836	No change	0.671191	0.000374836	0.00474963	No change
Q96C90	PPP1R14B	Protein phosphatase 1 regulatory subunit 14B	0.0184173	0.950387	0.989987	No change	0.668417	0.0422274	0.121835	No change
P61758	VBP1	Prefoldin subunit 3	0.0600251	0.582891	0.842197	No change	0.664894	7.54106e-05	0.00184536	No change
Q7Z7H5	TMED4	Transmembrane emp24 domain-containing protein 4	-0.0220153	0.829122	0.956118	No change	0.664877	4.4159e-05	0.00134365	No change
P20337	RAB3B	Ras-related protein Rab-3B	-0.176083	0.0470514	0.342697	No change	0.66086	5.44598e-06	0.000427134	No change
Q9UDX5	MTFP1	Mitochondrial fission process protein 1	-0.00700035	0.918963	0.982945	No change	0.659299	1.32995e-06	0.000157718	No change
P35232	PHB	Prohibitin	-0.19363	0.0405998	0.330525	No change	0.657863	9.63591e-06	0.000550199	No change
P20020	ATP2B1	Plasma membrane calcium-transporting ATPase 1	0.227678	0.327184	0.683173	No change	0.657511	0.0134498	0.0541856	No change
Q96PZ0	PUS7	Pseudouridylate synthase 7 homolog	-0.284974	0.0291911	0.291613	No change	0.656705	0.000141446	0.00267628	No change
Q7Z7F0	KIAA0907	UPF0469 protein KIAA0907	0.412308	0.00177825	0.108216	No change	0.653391	4.99606e-05	0.00143653	No change
Q13868	EXOSC2	Exosome complex component RRP4	-0.547965	6.78352e-05	0.0203284	No change	0.652092	1.48533e-05	0.000746701	No change
Q8NB90	SPATA5	Spermatogenesis-associated protein 5	-0.420139	0.000536555	0.0738887	No change	0.64904	1.44259e-05	0.000741329	No change
Q9BTC8	MTA3	Metastasis-associated protein MTA3	-0.208472	0.420932	0.740923	No change	0.647252	0.0255845	0.0850704	No change
Q9BZE9	ASPSCR1	Tether containing UBX domain for GLUT4	-0.204464	0.0952542	0.442765	No change	0.646116	0.000146365	0.0027204	No change
Q15257	PPP2R4	Serine/threonine-protein phosphatase 2A activator	-0.140916	0.11321	0.469172	No change	0.641899	1.03283e-05	0.000582542	No change
Q9P253	VPS18	Vacuolar protein sorting-associated protein 18 homolog	-0.0467205	0.752915	0.922605	No change	0.639805	0.00115058	0.00983626	No change
O95302	FKBP9	Peptidyl-prolyl cis-trans isomerase FKBP9	-0.0530202	0.607106	0.85558	No change	0.637918	6.58805e-05	0.00171015	No change
Q9NP61	ARFGAP3	ADP-ribosylation factor GTPase-activating protein 3	-0.0857449	0.519168	0.802059	No change	0.637908	0.000496631	0.00574571	No change
O43181	NDUFS4	NADH dehydrogenase [ubiquinone] iron-sulfur protein 4, mitochondrial	-0.033248	0.835302	0.958195	No change	0.637659	0.00199229	0.0138353	No change
Q9GZT4	SRR	Serine racemase	-0.17267	0.0353463	0.313893	No change	0.636622	3.32863e-06	0.000307898	No change
P09104	ENO2	Gamma-enolase	-0.130616	0.143805	0.504666	No change	0.635012	1.29165e-05	0.000686653	No change
P35659	DEK	Protein DEK	0.1128	0.515352	0.799028	No change	0.632629	0.00335001	0.02027	No change
Q9NZ32	ACTR10	Actin-related protein 10	-0.207032	0.184516	0.549708	No change	0.631813	0.00133023	0.0106817	No change
Q6XQN6	NAPRT	Nicotinate phosphoribosyltransferase	-0.546129	0.0027169	0.114785	No change	0.630798	0.00101268	0.0092587	No change
Q9GZZ9	UBA5	Ubiquitin-like modifier-activating enzyme 5	-0.391804	0.0833718	0.425145	No change	0.630647	0.0110586	0.0473138	No change
O00264	PGRMC1	Membrane-associated progesterone receptor component 1	-0.204253	0.08155	0.424413	No change	0.62922	0.000120058	0.00240376	No change
Q8N9T8	KRI1	Protein KRI1 homolog	0.00679188	0.9491	0.989155	No change	0.628815	0.000102149	0.00215726	No change
P28702;P19793	RXRB;RXRA	Retinoic acid receptor RXR-beta;Retinoic acid receptor RXR-alpha	-0.0997491	0.688101	0.89682	No change	0.626604	0.0259366	0.0859289	No change
O60684	KPNA6	Importin subunit alpha-7	-0.101485	0.303415	0.666755	No change	0.621103	4.76707e-05	0.00141331	No change
O95777	LSM8	U6 snRNA-associated Sm-like protein LSm8	-0.147065	0.299305	0.662338	No change	0.619474	0.00087207	0.00838636	No change
Q08AM6	VAC14	Protein VAC14 homolog	0.309194	0.159403	0.520282	No change	0.619039	0.012014	0.0504216	No change
Q8WWQ0	PHIP	PH-interacting protein	-0.021955	0.749049	0.92045	No change	0.615393	2.43842e-06	0.000250067	No change
P35268	RPL22	60S ribosomal protein L22	-0.0340095	0.466779	0.767387	No change	0.614985	5.31507e-08	2.23474e-05	No change
O95721	SNAP29	Synaptosomal-associated protein 29	0.325202	0.0409493	0.330525	No change	0.614813	0.00118747	0.010022	No change
Q14919	DRAP1	Dr1-associated corepressor	-0.0957722	0.222727	0.59296	No change	0.613992	6.31483e-06	0.00045395	No change
Q8N668	COMMD1	COMM domain-containing protein 1	-0.210876	0.13722	0.495814	No change	0.609699	0.000801425	0.00805781	No change
Q9UKD2	MRTO4	mRNA turnover protein 4 homolog	0.0601641	0.613837	0.860562	No change	0.608296	0.000318225	0.0043934	No change
Q9BPZ3	PAIP2	Polyadenylate-binding protein-interacting protein 2	-0.14679	0.323644	0.678846	No change	0.604207	0.00149527	0.0115648	No change
P19387	POLR2C	DNA-directed RNA polymerase II subunit RPB3	-0.414678	0.00447053	0.13752	No change	0.602197	0.000328775	0.00445861	No change
Q9BS16	CENPK	Centromere protein K	-0.387293	0.0120848	0.206079	No change	0.599742	0.000755206	0.00778358	No change
Q5XKP0	QIL1	Protein QIL1	0.0970271	0.607678	0.85608	No change	0.5986	0.0080256	0.0377002	No change
O75683	SURF6	Surfeit locus protein 6	-0.277943	0.246903	0.615547	No change	0.597406	0.0240485	0.0816645	No change
Q53HC9	TSSC1	Protein TSSC1	-0.185468	0.162224	0.523211	No change	0.597311	0.000596925	0.0066847	No change
Q8TEA8	DTD1	D-tyrosyl-tRNA(Tyr) deacylase 1	-0.334653	0.00276978	0.114785	No change	0.596444	3.21464e-05	0.00115749	No change
Q5EB52	MEST	Mesoderm-specific transcript homolog protein	-0.14929	0.060168	0.377175	No change	0.593324	5.89313e-06	0.000439609	No change
P58546	MTPN	Myotrophin	0.551337	0.0119096	0.204765	No change	0.5916	0.00809802	0.0378034	No change
Q8WZA0	LZIC	Protein LZIC	0.223327	0.163453	0.524113	No change	0.591584	0.00241964	0.0161251	No change
O95299	NDUFA10	NADH dehydrogenase [ubiquinone] 1 alpha subcomplex subunit 10, mitochondrial	-0.223608	0.390107	0.723947	No change	0.588359	0.038979	0.114932	No change
Q9NQX7	ITM2C	Integral membrane protein 2C;CT-BRI3	0.111276	0.409123	0.736483	No change	0.58792	0.00095438	0.00897156	No change
P20585	MSH3	DNA mismatch repair protein Msh3	0.415737	0.01631	0.227706	No change	0.587899	0.0021506	0.0146273	No change
Q12824	SMARCB1	SWI/SNF-related matrix-associated actin-dependent regulator of chromatin subfamily B member 1	0.164473	0.25383	0.625207	No change	0.587648	0.001377	0.0109052	No change
Q9BT25	HAUS8	HAUS augmin-like complex subunit 8	0.0619449	0.738733	0.91749	No change	0.584445	0.00850391	0.0390184	No change
Q14696	MESDC2	LDLR chaperone MESD	-0.308566	0.0155377	0.227085	No change	0.584349	0.000234777	0.00369335	No change
O14647	CHD2	Chromodomain-helicase-DNA-binding protein 2	-1.58748	0.0535568	0.36158	No change	0.583508	0.441807	0.60778	No change
Q9Y224	C14orf166	UPF0568 protein C14orf166	-0.278259	0.00125174	0.0964187	No change	0.583187	2.54122e-06	0.000250067	No change
P23610	F8A1	Factor VIII intron 22 protein	-0.106158	0.311125	0.671805	No change	0.580632	0.000141041	0.00267628	No change
Q7L1Q6	BZW1	Basic leucine zipper and W2 domain-containing protein 1	-0.0505344	0.648262	0.87716	No change	0.579757	0.000262895	0.00392222	No change
O15514	POLR2D	DNA-directed RNA polymerase II subunit RPB4	-0.0309081	0.841625	0.961534	No change	0.579635	0.00300152	0.0189386	No change
Q9BV68	RNF126	E3 ubiquitin-protein ligase RNF126	0.163315	0.482337	0.781504	No change	0.578446	0.0265306	0.0872098	No change
Q9BW85	CCDC94	Coiled-coil domain-containing protein 94	0.00607128	0.937542	0.987064	No change	0.577938	1.35688e-05	0.000705122	No change
P06132	UROD	Uroporphyrinogen decarboxylase	-0.17606	0.333936	0.687836	No change	0.576205	0.00736018	0.0354124	No change
Q99848	EBNA1BP2	Probable rRNA-processing protein EBP2	0.374146	0.00365996	0.125677	No change	0.572248	0.000168567	0.00297566	No change
Q96H79	ZC3HAV1L	Zinc finger CCCH-type antiviral protein 1-like	0.0102278	0.904553	0.980215	No change	0.571822	3.4843e-05	0.00119589	No change
Q9BYX2	TBC1D2	TBC1 domain family member 2A	-0.0294336	0.628204	0.864487	No change	0.5707	1.5295e-06	0.000172535	No change
O00148	DDX39A	ATP-dependent RNA helicase DDX39A	-0.24406	0.00618478	0.157168	No change	0.570576	9.08928e-06	0.000525474	No change
Q53TN4	CYBRD1	Cytochrome b reductase 1	-0.362265	0.0419749	0.332748	No change	0.570048	0.0041825	0.023706	No change
P78563	ADARB1	Double-stranded RNA-specific editase 1	0.230019	0.105408	0.461441	No change	0.567243	0.0012569	0.0103437	No change
P61981	YWHAG	14-3-3 protein gamma;14-3-3 protein gamma, N-terminally processed	-0.152241	0.12324	0.48019	No change	0.565967	8.00725e-05	0.00189916	No change
Q9BTT0	ANP32E	Acidic leucine-rich nuclear phosphoprotein 32 family member E	-0.134896	0.0963057	0.445283	No change	0.564709	1.34292e-05	0.000705122	No change
P39210	MPV17	Protein Mpv17	-0.2842	0.0856706	0.429227	No change	0.564479	0.00339019	0.0204428	No change
Q9H2P9	DPH5	Diphthine synthase	-0.326432	0.00236919	0.114785	No change	0.563176	3.46787e-05	0.00119589	No change
Q9Y276	BCS1L	Mitochondrial chaperone BCS1	-0.012578	0.886896	0.975128	No change	0.561389	5.57145e-05	0.00150784	No change
Q14376	GALE	UDP-glucose 4-epimerase	-0.216165	0.0377251	0.320621	No change	0.560149	8.80853e-05	0.00200776	No change
Q9GZP4	PITHD1	PITH domain-containing protein 1	-0.279619	0.0697051	0.401978	No change	0.559922	0.00213699	0.0145991	No change
P68402	PAFAH1B2	Platelet-activating factor acetylhydrolase IB subunit beta	-0.209954	0.0390691	0.324258	No change	0.55912	7.5214e-05	0.00184536	No change
P47813;O14602	EIF1AX;EIF1AY	Eukaryotic translation initiation factor 1A, X-chromosomal;Eukaryotic translation initiation factor 1A, Y-chromosomal	0.0345166	0.877591	0.971051	No change	0.557985	0.0278849	0.0909503	No change
P23368	ME2	NAD-dependent malic enzyme, mitochondrial	0.141165	0.602726	0.853785	No change	0.553709	0.0603642	0.156933	No change
Q9BY67	CADM1	Cell adhesion molecule 1	0.406211	0.0131339	0.214644	No change	0.552355	0.00210432	0.014485	No change
Q9ULT8	HECTD1	E3 ubiquitin-protein ligase HECTD1	0.247995	0.12083	0.479031	No change	0.549535	0.00354899	0.0211522	No change
Q9ULZ3	PYCARD	Apoptosis-associated speck-like protein containing a CARD	-0.441754	0.0490215	0.348583	No change	0.549341	0.0190732	0.0694048	No change
P49189	ALDH9A1	4-trimethylaminobutyraldehyde dehydrogenase	-0.347096	0.0876421	0.432598	No change	0.548856	0.0132009	0.0536975	No change
Q15050	RRS1	Ribosome biogenesis regulatory protein homolog	-0.195698	0.156171	0.515543	No change	0.548528	0.00144897	0.011282	No change
Q9BRG1	VPS25	Vacuolar protein-sorting-associated protein 25	-0.143599	0.458893	0.763721	No change	0.546962	0.0144055	0.0571191	No change
O14787	TNPO2	Transportin-2	0.0859467	0.377663	0.720851	No change	0.542676	0.000141909	0.00267628	No change
Q63HN8	RNF213	E3 ubiquitin-protein ligase RNF213	0.444448	0.132155	0.489502	No change	0.542399	0.0729955	0.17722	No change
O95881	TXNDC12	Thioredoxin domain-containing protein 12	0.0709207	0.462176	0.76409	No change	0.541886	0.000138988	0.00267628	No change
Q5HYI8	RABL3	Rab-like protein 3	0.0432075	0.691516	0.89738	No change	0.541139	0.000397501	0.00495537	No change
Q7Z7H8	MRPL10	39S ribosomal protein L10, mitochondrial	-0.270725	0.108106	0.462706	No change	0.540725	0.0052712	0.0279579	No change
Q96F86	EDC3	Enhancer of mRNA-decapping protein 3	-0.236024	0.106521	0.462388	No change	0.540237	0.00214884	0.0146273	No change
P08651	NFIC	Nuclear factor 1 C-type	-0.136901	0.0900394	0.435851	No change	0.539023	1.9095e-05	0.000901168	No change
Q9GZT8	NIF3L1	NIF3-like protein 1	0.175536	0.244744	0.613784	No change	0.537729	0.00335321	0.02027	No change
Q15287	RNPS1	RNA-binding protein with serine-rich domain 1	-0.190826	0.0399633	0.328879	No change	0.537152	4.9183e-05	0.00143653	No change
P17096	HMGA1	High mobility group protein HMG-I/HMG-Y	0.0446887	0.657672	0.882942	No change	0.536882	0.00023012	0.00365021	No change
O43598	DNPH1	2-deoxynucleoside 5-phosphate N-hydrolase 1	-0.212946	0.0621628	0.384362	No change	0.536335	0.00031819	0.0043934	No change
Q12907	LMAN2	Vesicular integral-membrane protein VIP36	0.253602	0.0565956	0.370233	No change	0.534591	0.000995063	0.00916917	No change
O15400	STX7	Syntaxin-7	0.0393962	0.677227	0.893528	No change	0.534364	0.000143874	0.002694	No change
Q9H8Y8	GORASP2	Golgi reassembly-stacking protein 2	-0.151167	0.480917	0.780162	No change	0.533508	0.0265604	0.0872457	No change
O95983	MBD3	Methyl-CpG-binding domain protein 3	-0.208217	0.113848	0.46986	No change	0.533005	0.001168	0.00993013	No change
O95453	PARN	Poly(A)-specific ribonuclease PARN	-0.157	0.333424	0.68751	No change	0.532713	0.00592721	0.0303917	No change
Q9BSD7	NTPCR	Cancer-related nucleoside-triphosphatase	-0.167493	0.0490654	0.348583	No change	0.532586	2.67881e-05	0.00107735	No change
Q14573	ITPR3	Inositol 1,4,5-trisphosphate receptor type 3	-0.0416146	0.713621	0.906967	No change	0.531902	0.000618298	0.00680328	No change
Q9BRP8	WIBG	Partner of Y14 and mago	-0.0129425	0.883691	0.973808	No change	0.531016	8.94908e-05	0.0020289	No change
Q9BRX2	PELO	Protein pelota homolog	-0.12644	0.304236	0.666755	No change	0.53062	0.000968247	0.00906674	No change
P82914	MRPS15	28S ribosomal protein S15, mitochondrial	-0.255376	0.0565084	0.370233	No change	0.529569	0.00111551	0.00960751	No change
Q8N556	AFAP1	Actin filament-associated protein 1	-0.0794155	0.307229	0.668685	No change	0.529164	2.44314e-05	0.00104625	No change
Q13952	NFYC	Nuclear transcription factor Y subunit gamma	0.0626685	0.677889	0.893528	No change	0.528749	0.00448092	0.0248194	No change
Q96ST3	SIN3A	Paired amphipathic helix protein Sin3a	0.08108	0.659437	0.884396	No change	0.528092	0.0137965	0.0553897	No change
Q9UQN3	CHMP2B	Charged multivesicular body protein 2b	0.0347095	0.894748	0.976745	No change	0.528038	0.0649305	0.165206	No change
Q86VS8	HOOK3	Protein Hook homolog 3	0.0286602	0.792557	0.940915	No change	0.526839	0.000499011	0.00574571	No change
P16401	HIST1H1B	Histone H1.5	0.226443	0.0446179	0.336557	No change	0.524652	0.000305855	0.00432593	No change
Q9Y5Y2	NUBP2	Cytosolic Fe-S cluster assembly factor NUBP2	-0.0959344	0.56373	0.829926	No change	0.524554	0.00810014	0.0378034	No change
O43818	RRP9	U3 small nucleolar RNA-interacting protein 2	-0.071604	0.352513	0.704112	No change	0.524193	2.53293e-05	0.00105539	No change
Q92597	NDRG1	Protein NDRG1	0.0185423	0.794313	0.941973	No change	0.523192	1.51588e-05	0.000753864	No change
P47914	RPL29	60S ribosomal protein L29	0.0325219	0.885308	0.974567	No change	0.521798	0.038155	0.113265	No change
Q16836	HADH	Hydroxyacyl-coenzyme A dehydrogenase, mitochondrial	-0.0774	0.510346	0.797121	No change	0.517404	0.000935405	0.00884714	No change
P42566	EPS15	Epidermal growth factor receptor substrate 15	-0.122377	0.245923	0.615008	No change	0.517053	0.000350438	0.00459143	No change
Q9H446	RWDD1	RWD domain-containing protein 1	-0.205565	0.142361	0.503756	No change	0.515467	0.00238873	0.0159651	No change
P14921	ETS1	Protein C-ets-1	0.043952	0.756873	0.923625	No change	0.514954	0.00366024	0.0214766	No change
Q8WWX9	SELM	Selenoprotein M	0.108953	0.496984	0.78916	No change	0.513519	0.0073415	0.0353692	No change
Q9NXA8	SIRT5	NAD-dependent protein deacylase sirtuin-5, mitochondrial	0.151947	0.199317	0.561574	No change	0.512747	0.000840268	0.00821615	No change
P60983	GMFB	Glia maturation factor beta	-0.0425473	0.803523	0.945622	No change	0.510326	0.0114471	0.0485002	No change
Q8IUR7	ARMC8	Armadillo repeat-containing protein 8	-0.0220917	0.816967	0.950081	No change	0.508354	0.000235954	0.00369928	No change
Q9Y6H1;Q5T1J5	CHCHD2;CHCHD2P9	Coiled-coil-helix-coiled-coil-helix domain-containing protein 2;Putative coiled-coil-helix-coiled-coil-helix domain-containing protein CHCHD2P9, mitochondrial	0.0849495	0.197378	0.558734	No change	0.50808	6.88029e-06	0.000461649	No change
P50479	PDLIM4	PDZ and LIM domain protein 4	0.468883	0.0729635	0.409038	No change	0.508016	0.0549817	0.147329	No change
Q9Y2X7	GIT1	ARF GTPase-activating protein GIT1	-0.575636	1.1574e-05	0.0066912	No change	0.505984	3.6335e-05	0.00121775	No change
Q96M27	PRRC1	Protein PRRC1	-0.057868	0.66631	0.887332	No change	0.504477	0.00287197	0.0183009	No change
O75348	ATP6V1G1	V-type proton ATPase subunit G 1	-0.234512	0.0333682	0.3056	No change	0.503319	0.000319693	0.00440053	No change
Q13492	PICALM	Phosphatidylinositol-binding clathrin assembly protein	0.0122738	0.936384	0.987064	No change	0.502915	0.00693213	0.033999	No change
P40227	CCT6A	T-complex protein 1 subunit zeta	-0.174958	0.0161234	0.227706	No change	0.502796	6.8873e-06	0.000461649	No change
Q06787	FMR1	Fragile X mental retardation protein 1	-0.241162	0.0402288	0.329427	No change	0.502673	0.000564367	0.00636537	No change
O43663	PRC1	Protein regulator of cytokinesis 1	-0.23241	0.0104558	0.192998	No change	0.502008	4.19153e-05	0.00132402	No change
Q969Z0	TBRG4	Protein TBRG4	-0.117631	0.565858	0.830823	No change	0.500544	0.0293172	0.0942264	No change
Q96K21	ZFYVE19	Abscission/NoCut checkpoint regulator	-0.0549022	0.810516	0.947104	No change	0.499829	0.0480012	0.133118	No change
Q15084	PDIA6	Protein disulfide-isomerase A6	0.0956972	0.16414	0.524203	No change	0.499194	1.11956e-05	0.000609172	No change
P63241;Q6IS14	EIF5A;EIF5AL1	Eukaryotic translation initiation factor 5A-1;Eukaryotic translation initiation factor 5A-1-like	-0.0968647	0.253868	0.625207	No change	0.495173	8.68627e-05	0.00199871	No change
Q8TB61	SLC35B2	Adenosine 3-phospho 5-phosphosulfate transporter 1	0.240117	0.0476373	0.34496	No change	0.495011	0.000839625	0.00821615	No change
Q9NZQ7	CD274	Programmed cell death 1 ligand 1	-0.0759287	0.49678	0.78916	No change	0.494721	0.000890059	0.00850521	No change
P04062	GBA	Glucosylceramidase	-0.0605887	0.740728	0.91749	No change	0.494695	0.0188832	0.0689305	No change
Q13464	ROCK1	Rho-associated protein kinase 1	-0.108363	0.522551	0.803724	No change	0.492868	0.0125295	0.0516323	No change
Q9BW27	NUP85	Nuclear pore complex protein Nup85	0.121436	0.36887	0.715382	No change	0.492281	0.00318154	0.0196915	No change
P15407	FOSL1	Fos-related antigen 1	0.148829	0.201815	0.563916	No change	0.491919	0.00101941	0.0092587	No change
Q13867	BLMH	Bleomycin hydrolase	-0.188899	0.138703	0.498059	No change	0.490963	0.00175294	0.0127675	No change
Q7Z4W1	DCXR	L-xylulose reductase	-0.177825	0.390284	0.723947	No change	0.490762	0.031953	0.100728	No change
Q9H0V9	LMAN2L	VIP36-like protein	-0.299977	0.00878409	0.181809	No change	0.490375	0.000321007	0.00440551	No change
Q6NYC1	JMJD6	Bifunctional arginine demethylase and lysyl-hydroxylase JMJD6	-0.13534	0.175254	0.538411	No change	0.489733	0.000316572	0.0043934	No change
Q9UL46	PSME2	Proteasome activator complex subunit 2	-0.126092	0.0928689	0.438284	No change	0.489607	2.36084e-05	0.00102046	No change
O60826	CCDC22	Coiled-coil domain-containing protein 22	0.52594	0.214167	0.580251	No change	0.488855	0.245891	0.408053	No change
P24468;P10589	NR2F2;NR2F1	COUP transcription factor 2;COUP transcription factor 1	0.160834	0.205288	0.568726	No change	0.487907	0.00196169	0.0137259	No change
Q13107	USP4	Ubiquitin carboxyl-terminal hydrolase 4	-0.0238015	0.773359	0.93097	No change	0.487862	0.000101556	0.00215458	No change
Q8NDI1	EHBP1	EH domain-binding protein 1	0.0340859	0.887756	0.975142	No change	0.487735	0.0641357	0.164155	No change
Q8N129	CNPY4	Protein canopy homolog 4	-0.114541	0.137512	0.496093	No change	0.487384	3.59674e-05	0.00121423	No change
Q9P2D3	HEATR5B	HEAT repeat-containing protein 5B	0.184924	0.00905046	0.18269	No change	0.487283	5.59258e-06	0.000431095	No change
P10412	HIST1H1E	Histone H1.4	-0.00777557	0.940609	0.987333	No change	0.485448	0.000674132	0.00721727	No change
P19338	NCL	Nucleolin	0.109228	0.310166	0.671277	No change	0.484706	0.000708063	0.00747669	No change
Q9NSV4	DIAPH3	Protein diaphanous homolog 3	-0.0845124	0.631857	0.86602	No change	0.48398	0.0172498	0.0643865	No change
P26599	PTBP1	Polypyrimidine tract-binding protein 1	-0.0303384	0.683436	0.895106	No change	0.483529	4.41371e-05	0.00134365	No change
Q15388	TOMM20	Mitochondrial import receptor subunit TOM20 homolog	-0.405337	0.0128697	0.212383	No change	0.483485	0.00474474	0.025696	No change
O00499	BIN1	Myc box-dependent-interacting protein 1	-0.372687	0.00470643	0.137873	No change	0.483448	0.00082126	0.00817912	No change
Q8NHP6	MOSPD2	Motile sperm domain-containing protein 2	-0.291112	0.0158117	0.227706	No change	0.482709	0.000669753	0.00718702	No change
Q86U44	METTL3	N6-adenosine-methyltransferase 70 kDa subunit	0.096612	0.563654	0.829926	No change	0.481129	0.013423	0.0541856	No change
Q58FF6	HSP90AB4P	Putative heat shock protein HSP 90-beta 4	-0.460658	0.223456	0.593151	No change	0.480804	0.205272	0.361395	No change
Q9NRG0	CHRAC1	Chromatin accessibility complex protein 1	0.0175777	0.901793	0.979289	No change	0.479805	0.00582608	0.0300732	No change
P22234	PAICS	Multifunctional protein ADE2;Phosphoribosylaminoimidazole-succinocarboxamide synthase;Phosphoribosylaminoimidazole carboxylase	-0.0770201	0.288669	0.65464	No change	0.477417	3.22845e-05	0.00115749	No change
P11498	PC	Pyruvate carboxylase, mitochondrial	-0.0735115	0.473226	0.773109	No change	0.476129	0.000619282	0.00680328	No change
Q7Z4V5	HDGFRP2	Hepatoma-derived growth factor-related protein 2	-0.0593636	0.505485	0.794653	No change	0.476124	0.000213539	0.00348982	No change
Q86UE4	MTDH	Protein LYRIC	-0.0795583	0.382768	0.721188	No change	0.475368	0.000242202	0.00374643	No change
Q52LJ0	FAM98B	Protein FAM98B	-0.197581	0.302537	0.666152	No change	0.472311	0.0259682	0.0859721	No change
P13010	XRCC5	X-ray repair cross-complementing protein 5	-0.066745	0.407126	0.735243	No change	0.471973	9.48883e-05	0.00205074	No change
P30040	ERP29	Endoplasmic reticulum resident protein 29	0.134239	0.0828312	0.424785	No change	0.47066	4.18951e-05	0.00132402	No change
P23786	CPT2	Carnitine O-palmitoyltransferase 2, mitochondrial	-0.384507	0.140982	0.502345	No change	0.470277	0.0787534	0.186024	No change
P46976	GYG1	Glycogenin-1	-0.185614	0.323125	0.678063	No change	0.470042	0.0244825	0.0827716	No change
Q9Y4A5	TRRAP	Transformation/transcription domain-associated protein	0.169989	0.33231	0.687399	No change	0.469483	0.0178212	0.0662031	No change
Q9UJY5	GGA1	ADP-ribosylation factor-binding protein GGA1	-0.0775887	0.692618	0.897869	No change	0.469049	0.0328822	0.102881	No change
Q9H6K4	OPA3	Optic atrophy 3 protein	-0.0176054	0.816108	0.950037	No change	0.46893	6.81746e-05	0.00175011	No change
O14893	GEMIN2	Gem-associated protein 2	-0.232835	0.0266996	0.280477	No change	0.466794	0.000365617	0.0046804	No change
Q9NR31	SAR1A	GTP-binding protein SAR1a	-0.0512824	0.488966	0.784829	No change	0.466294	5.45333e-05	0.00150129	No change
P17693	HLA-G	HLA class I histocompatibility antigen, alpha chain G	-0.485972	0.130306	0.489502	No change	0.466116	0.145042	0.28497	No change
P50336	PPOX	Protoporphyrinogen oxidase	-0.403576	9.69586e-05	0.0224217	No change	0.465275	2.86882e-05	0.00109391	No change
P51798	CLCN7	H(+)/Cl(-) exchange transporter 7	0.015199	0.953533	0.991166	No change	0.46481	0.0966312	0.215175	No change
Q16850	CYP51A1	Lanosterol 14-alpha demethylase	0.153873	0.38028	0.720851	No change	0.462756	0.0195401	0.0705568	No change
P29084	GTF2E2	Transcription initiation factor IIE subunit beta	-0.23731	0.0185537	0.242627	No change	0.462591	0.000247911	0.00382163	No change
P04632	CAPNS1	Calpain small subunit 1	-0.522487	0.000348858	0.0620564	No change	0.462513	0.000872181	0.00838636	No change
Q9NVP1	DDX18	ATP-dependent RNA helicase DDX18	-0.0737403	0.443821	0.753202	No change	0.462295	0.000477016	0.00559949	No change
Q9Y2Y0	ARL2BP	ADP-ribosylation factor-like protein 2-binding protein	-0.159687	0.082038	0.424413	No change	0.461411	0.000205207	0.00339064	No change
Q16773	CCBL1	Kynurenine--oxoglutarate transaminase 1	-0.303467	0.0173195	0.234218	No change	0.460608	0.00144156	0.0112432	No change
Q9NQH7	XPNPEP3	Probable Xaa-Pro aminopeptidase 3	0.232727	0.159886	0.520388	No change	0.460031	0.0129345	0.0528465	No change
Q9Y371	SH3GLB1	Endophilin-B1	-0.0651406	0.678213	0.893528	No change	0.458961	0.0125801	0.0517183	No change
Q8NFH5	NUP35	Nucleoporin NUP53	-0.449207	0.132325	0.489502	No change	0.458591	0.12526	0.257172	No change
Q96CV9	OPTN	Optineurin	-0.103186	0.158078	0.517418	No change	0.458192	4.04865e-05	0.00131866	No change
Q92845	KIFAP3	Kinesin-associated protein 3	-0.0483605	0.493355	0.787631	No change	0.45682	4.29535e-05	0.0013423	No change
P61586	RHOA	Transforming protein RhoA	-0.00976215	0.904112	0.979967	No change	0.455549	0.000153918	0.00278074	No change
O60645	EXOC3	Exocyst complex component 3	-0.103334	0.260977	0.632279	No change	0.454952	0.000330935	0.00446231	No change
O43237	DYNC1LI2	Cytoplasmic dynein 1 light intermediate chain 2	0.0345425	0.553457	0.82679	No change	0.454751	8.36032e-06	0.000504959	No change
P35813	PPM1A	Protein phosphatase 1A	0.0922201	0.563745	0.829926	No change	0.453568	0.0143315	0.0569442	No change
Q8WV44	TRIM41	E3 ubiquitin-protein ligase TRIM41	-0.285488	0.165095	0.525508	No change	0.452162	0.038656	0.114279	No change
Q9H0A0	NAT10	N-acetyltransferase 10	-0.249012	0.00940209	0.183777	No change	0.451248	0.000155635	0.00280082	No change
P13726	F3	Tissue factor	-0.231748	0.211806	0.579107	No change	0.448095	0.026928	0.0883903	No change
O95168	NDUFB4	NADH dehydrogenase [ubiquinone] 1 beta subcomplex subunit 4	-0.0161237	0.699773	0.901016	No change	0.446373	4.55628e-07	8.39686e-05	No change
Q13885	TUBB2A	Tubulin beta-2A chain	-0.102009	0.759612	0.925502	No change	0.445506	0.198826	0.353544	No change
Q9UBD5	ORC3	Origin recognition complex subunit 3	0.279884	0.0910245	0.43725	No change	0.443901	0.0138427	0.0554786	No change
P51452	DUSP3	Dual specificity protein phosphatase 3	-0.31206	0.00499542	0.139795	No change	0.443893	0.0004439	0.00536041	No change
Q6ZRP7	QSOX2	Sulfhydryl oxidase 2	0.382863	0.00401008	0.131345	No change	0.443308	0.00153063	0.0117015	No change
Q709C8	VPS13C	Vacuolar protein sorting-associated protein 13C	-0.011256	0.889576	0.976106	No change	0.442689	0.000194581	0.00326063	No change
Q9NXR1	NDE1	Nuclear distribution protein nudE homolog 1	0.00583169	0.970859	0.995318	No change	0.441613	0.0170356	0.0639006	No change
Q9NP92	MRPS30	28S ribosomal protein S30, mitochondrial	0.0697778	0.540713	0.818057	No change	0.43964	0.00236508	0.0158299	No change
Q8NBX0	SCCPDH	Saccharopine dehydrogenase-like oxidoreductase	-0.215689	0.0479627	0.346163	No change	0.439334	0.000927979	0.00879489	No change
Q02127	DHODH	Dihydroorotate dehydrogenase (quinone), mitochondrial	0.0828344	0.68469	0.895106	No change	0.437905	0.0506402	0.138341	No change
Q9NR46	SH3GLB2	Endophilin-B2	-0.0193279	0.837014	0.959597	No change	0.437763	0.000661318	0.00712959	No change
P10768	ESD	S-formylglutathione hydrolase	-0.156506	0.0324068	0.303096	No change	0.435812	3.49926e-05	0.00119589	No change
Q9BVI4	NOC4L	Nucleolar complex protein 4 homolog	-0.0731101	0.337657	0.691508	No change	0.435377	0.000112458	0.00229126	No change
Q9BTV5	FSD1	Fibronectin type III and SPRY domain-containing protein 1	-0.0915879	0.116526	0.472214	No change	0.433204	8.05407e-06	0.000504959	No change
Q13243	SRSF5	Serine/arginine-rich splicing factor 5	0.0248178	0.883489	0.973808	No change	0.433166	0.0246986	0.0834412	No change
Q9Y547	HSPB11	Intraflagellar transport protein 25 homolog	-0.400885	0.006345	0.158204	No change	0.432321	0.00402222	0.0230517	No change
Q5SWX8	ODR4	Protein odr-4 homolog	-0.244157	0.112374	0.468227	No change	0.431564	0.0113891	0.0484142	No change
A6NFQ2	TCAF2	TRPM8 channel-associated factor 2	-0.123473	0.108876	0.463677	No change	0.431375	9.28634e-05	0.00204754	No change
P25787	PSMA2	Proteasome subunit alpha type-2	-0.0897862	0.356347	0.706735	No change	0.431075	0.000828284	0.0081869	No change
Q96EY5	MVB12A	Multivesicular body subunit 12A	-0.123903	0.291819	0.657511	No change	0.43026	0.00293494	0.0185946	No change
Q92530	PSMF1	Proteasome inhibitor PI31 subunit	0.0638003	0.689795	0.897095	No change	0.42875	0.0194365	0.0703393	No change
O00267	SUPT5H	Transcription elongation factor SPT5	-0.0847086	0.300821	0.664088	No change	0.428086	0.000222916	0.00360485	No change
Q9Y6A4	CFAP20	Cilia- and flagella-associated protein 20	-0.0341733	0.785637	0.937696	No change	0.427663	0.00542675	0.0285409	No change
P62995	TRA2B	Transformer-2 protein homolog beta	-0.0173316	0.842348	0.961534	No change	0.427194	0.000451278	0.00537928	No change
P13807	GYS1	Glycogen [starch] synthase, muscle	0.111164	0.314395	0.672948	No change	0.426055	0.00212002	0.0145692	No change
P17858	PFKL	ATP-dependent 6-phosphofructokinase, liver type	-0.0292246	0.602334	0.853491	No change	0.426005	1.08583e-05	0.000597855	No change
O75179	ANKRD17	Ankyrin repeat domain-containing protein 17	-0.176829	0.129513	0.489502	No change	0.42486	0.0024874	0.0163774	No change
P35754	GLRX	Glutaredoxin-1	0.233217	0.0432426	0.333467	No change	0.423969	0.00171415	0.0125442	No change
P32455	GBP1	Interferon-induced guanylate-binding protein 1	0.0430131	0.519327	0.802059	No change	0.422498	5.2521e-05	0.00146331	No change
P62750	RPL23A	60S ribosomal protein L23a	0.108642	0.189891	0.552422	No change	0.422273	0.000240271	0.00374643	No change
P10253	GAA	Lysosomal alpha-glucosidase;76 kDa lysosomal alpha-glucosidase;70 kDa lysosomal alpha-glucosidase	-0.157105	0.166259	0.526316	No change	0.421088	0.00234931	0.0157701	No change
Q99879;Q99877;Q93079;Q5QNW6;P62807;P58876;P57053;O60814;Q99880;Q96A08	HIST1H2BM;HIST1H2BN;HIST1H2BH;HIST2H2BF;HIST1H2BC;HIST1H2BD;H2BFS;HIST1H2BK;HIST1H2BL;HIST1H2BA	Histone H2B type 1-M;Histone H2B type 1-N;Histone H2B type 1-H;Histone H2B type 2-F;Histone H2B type 1-C/E/F/G/I;Histone H2B type 1-D;Histone H2B type F-S;Histone H2B type 1-K;Histone H2B type 1-L;Histone H2B type 1-A	0.0105982	0.909723	0.981239	No change	0.420174	0.000864997	0.0083653	No change
Q15642	TRIP10	Cdc42-interacting protein 4	-0.159359	0.366192	0.714362	No change	0.419844	0.031125	0.0987332	No change
Q9BRF8	CPPED1	Serine/threonine-protein phosphatase CPPED1	0.858697	0.17693	0.539648	No change	0.419824	0.494463	0.654145	No change
Q13451	FKBP5	Peptidyl-prolyl cis-trans isomerase FKBP5;Peptidyl-prolyl cis-trans isomerase FKBP5, N-terminally processed	-0.0402437	0.703371	0.902247	No change	0.419435	0.00202202	0.0140208	No change
Q09161	NCBP1	Nuclear cap-binding protein subunit 1	-0.0786909	0.432769	0.748507	No change	0.419419	0.00130316	0.0105554	No change
P20962	PTMS	Parathymosin	1.14729	0.318586	0.6759	No change	0.418215	0.710292	0.82025	No change
Q13206	DDX10	Probable ATP-dependent RNA helicase DDX10	-0.173676	0.0507005	0.354214	No change	0.417683	0.000295873	0.0042614	No change
P09661	SNRPA1	U2 small nuclear ribonucleoprotein A	-0.14047	0.0620888	0.384362	No change	0.416509	8.45056e-05	0.00196932	No change
Q14202	ZMYM3	Zinc finger MYM-type protein 3	-0.0754159	0.366164	0.714362	No change	0.416192	0.000340434	0.0045506	No change
Q00169	PITPNA	Phosphatidylinositol transfer protein alpha isoform	-0.449318	0.0293902	0.291613	No change	0.416163	0.0406185	0.118449	No change
Q9NVI1	FANCI	Fanconi anemia group I protein	-0.0390877	0.692567	0.897869	No change	0.416073	0.00134907	0.0107207	No change
Q99961	SH3GL1	Endophilin-A2	-0.243093	0.229834	0.600069	No change	0.41543	0.0531657	0.143544	No change
Q9Y6B6	SAR1B	GTP-binding protein SAR1b	-0.173445	0.111136	0.468216	No change	0.414882	0.00176357	0.0128075	No change
Q15059	BRD3	Bromodomain-containing protein 3	0.248735	0.0207779	0.255034	No change	0.413	0.000996565	0.00916917	No change
P14625	HSP90B1	Endoplasmin	0.273117	0.000630763	0.0738887	No change	0.412981	2.11705e-05	0.000969443	No change
Q9UJZ1	STOML2	Stomatin-like protein 2, mitochondrial	-0.103811	0.209101	0.57565	No change	0.410757	0.000300869	0.00426847	No change
Q13148	TARDBP	TAR DNA-binding protein 43	-0.141099	0.0449789	0.336557	No change	0.408343	4.99733e-05	0.00143653	No change
Q15477	SKIV2L	Helicase SKI2W	0.184212	0.322997	0.678063	No change	0.408201	0.0432916	0.123595	No change
P36871	PGM1	Phosphoglucomutase-1	0.0131851	0.859674	0.967391	No change	0.408024	0.000191155	0.00326063	No change
P62140	PPP1CB	Serine/threonine-protein phosphatase PP1-beta catalytic subunit	-0.171176	0.026825	0.280477	No change	0.406382	9.45352e-05	0.00205074	No change
Q5VT52	RPRD2	Regulation of nuclear pre-mRNA domain-containing protein 2	0.032086	0.851567	0.963983	No change	0.40593	0.0346691	0.1064	No change
Q9UBS4	DNAJB11	DnaJ homolog subfamily B member 11	0.406778	0.00195131	0.114238	No change	0.405898	0.00197999	0.0138122	No change
P61289	PSME3	Proteasome activator complex subunit 3	-0.246884	0.0462125	0.339798	No change	0.405781	0.00370987	0.0216917	No change
Q13158	FADD	FAS-associated death domain protein	-0.355919	0.0361971	0.315276	No change	0.4052	0.0202564	0.0725686	No change
Q96LJ7	DHRS1	Dehydrogenase/reductase SDR family member 1	-0.10262	0.389879	0.723947	No change	0.405136	0.00498922	0.0266457	No change
Q9BV44	THUMPD3	THUMP domain-containing protein 3	0.020678	0.735233	0.917	No change	0.404322	3.84374e-05	0.00126981	No change
Q15370	TCEB2	Transcription elongation factor B polypeptide 2	0.258542	0.0641123	0.389365	No change	0.403365	0.00854546	0.0391702	No change
P12111	COL6A3	Collagen alpha-3(VI) chain	-0.160355	0.465534	0.766839	No change	0.403119	0.0847636	0.195722	No change
Q9UDY4	DNAJB4	DnaJ homolog subfamily B member 4	-0.176745	0.195505	0.555517	No change	0.402837	0.00976862	0.0431106	No change
P61086	UBE2K	Ubiquitin-conjugating enzyme E2 K	-0.0350037	0.693834	0.897869	No change	0.401176	0.000820983	0.00817912	No change
Q8IWA0	WDR75	WD repeat-containing protein 75	0.0912986	0.616555	0.860567	No change	0.400539	0.0459552	0.12952	No change
Q86VR2	FAM134C	Protein FAM134C	-0.102829	0.223655	0.593151	No change	0.400208	0.000445264	0.00536288	No change
O00303	EIF3F	Eukaryotic translation initiation factor 3 subunit F	-0.0180451	0.806006	0.945853	No change	0.399913	0.000198164	0.00330869	No change
Q14318	FKBP8	Peptidyl-prolyl cis-trans isomerase FKBP8	-0.189995	0.23747	0.606874	No change	0.399648	0.0240675	0.0816669	No change
Q13627	DYRK1A	Dual specificity tyrosine-phosphorylation-regulated kinase 1A	-0.358477	0.17411	0.537197	No change	0.399111	0.134173	0.269934	No change
Q07954	LRP1	Prolow-density lipoprotein receptor-related protein 1;Low-density lipoprotein receptor-related protein 1 85 kDa subunit;Low-density lipoprotein receptor-related protein 1 515 kDa subunit;Low-density lipoprotein receptor-related protein 1 intracellular domain	-0.166366	0.106982	0.462388	No change	0.398881	0.00158446	0.0119715	No change
Q9H3K2	GHITM	Growth hormone-inducible transmembrane protein	0.130125	0.263679	0.634933	No change	0.398797	0.00436307	0.024371	No change
Q7Z4H8	KDELC2	KDEL motif-containing protein 2	-0.291749	0.00648654	0.158204	No change	0.398535	0.000833737	0.0081869	No change
Q14160	SCRIB	Protein scribble homolog	-0.109596	0.238365	0.606874	No change	0.398375	0.000950826	0.00895636	No change
O75937	DNAJC8	DnaJ homolog subfamily C member 8	-0.0071419	0.969785	0.995318	No change	0.398181	0.0546819	0.146706	No change
Q9Y4J8;O60941	DTNA;DTNB	Dystrobrevin alpha;Dystrobrevin beta	0.0150504	0.787496	0.938256	No change	0.397948	2.0074e-05	0.000937802	No change
P49915	GMPS	GMP synthase [glutamine-hydrolyzing]	-0.00750444	0.908159	0.981239	No change	0.397028	7.79161e-05	0.00186762	No change
Q9NPF4	OSGEP	Probable tRNA N6-adenosine threonylcarbamoyltransferase	0.0117439	0.947898	0.98873	No change	0.397012	0.0460573	0.129729	No change
Q8N3C0	ASCC3	Activating signal cointegrator 1 complex subunit 3	0.0432524	0.619711	0.860567	No change	0.396531	0.000759404	0.00778358	No change
Q9Y5Q9	GTF3C3	General transcription factor 3C polypeptide 3	0.0267841	0.848294	0.963167	No change	0.395658	0.0152461	0.0590563	No change
Q9NP97	DYNLRB1	Dynein light chain roadblock-type 1	-0.252076	0.0815947	0.424413	No change	0.395108	0.0122902	0.0512093	No change
P83916	CBX1	Chromobox protein homolog 1	-0.120868	0.370602	0.715382	No change	0.394625	0.0115744	0.0489318	No change
Q96FZ7	CHMP6	Charged multivesicular body protein 6	0.0271949	0.822072	0.953819	No change	0.394301	0.00700941	0.0341669	No change
P63279	UBE2I	SUMO-conjugating enzyme UBC9	0.00493768	0.949626	0.989417	No change	0.394044	0.000366336	0.0046804	No change
Q15404	RSU1	Ras suppressor protein 1	-0.00666523	0.894854	0.976745	No change	0.393626	8.97911e-06	0.000525474	No change
Q9NRN7	AASDHPPT	L-aminoadipate-semialdehyde dehydrogenase-phosphopantetheinyl transferase	0.308055	0.0818461	0.424413	No change	0.393075	0.0329261	0.102894	No change
Q49A26	GLYR1	Putative oxidoreductase GLYR1	-0.310765	0.105382	0.461441	No change	0.392695	0.0479016	0.133118	No change
O43464	HTRA2	Serine protease HTRA2, mitochondrial	-0.0773554	0.269298	0.63838	No change	0.392623	0.000122713	0.00244339	No change
Q00765	REEP5	Receptor expression-enhancing protein 5	0.0516598	0.847583	0.963167	No change	0.391898	0.16455	0.309502	No change
P99999	CYCS	Cytochrome c	0.0322326	0.617892	0.860567	No change	0.391802	7.83389e-05	0.00186762	No change
Q8N7H5	PAF1	RNA polymerase II-associated factor 1 homolog	-0.0717315	0.594446	0.848455	No change	0.391617	0.0127744	0.0524239	No change
Q8N1T3	MYO1H	Unconventional myosin-Ih	0.128867	0.1895	0.552422	No change	0.390042	0.00153469	0.0117015	No change
Q16610	ECM1	Extracellular matrix protein 1	-0.137915	0.130294	0.489502	No change	0.389544	0.000821978	0.00817912	No change
Q93050	ATP6V0A1	V-type proton ATPase 116 kDa subunit a isoform 1	-0.0749856	0.684426	0.895106	No change	0.389265	0.0540418	0.145316	No change
O14579	COPE	Coatomer subunit epsilon	0.0868443	0.489054	0.784829	No change	0.389202	0.00877821	0.0399993	No change
O75390	CS	Citrate synthase, mitochondrial	-0.0295954	0.640113	0.872669	No change	0.388941	7.05087e-05	0.00178198	No change
Q9BZH6	WDR11	WD repeat-containing protein 11	-0.460238	0.00134509	0.0964187	No change	0.387222	0.00420297	0.0237637	No change
Q92979	EMG1	Ribosomal RNA small subunit methyltransferase NEP1	0.289912	0.177744	0.540535	No change	0.387057	0.0812662	0.190693	No change
P62937	PPIA	Peptidyl-prolyl cis-trans isomerase A;Peptidyl-prolyl cis-trans isomerase A, N-terminally processed	-0.0315318	0.580886	0.841405	No change	0.384162	3.17823e-05	0.00115743	No change
O75569	PRKRA	Interferon-inducible double-stranded RNA-dependent protein kinase activator A	-0.0769741	0.305788	0.667501	No change	0.383486	0.000272012	0.00400654	No change
Q5JTZ9	AARS2	Alanine--tRNA ligase, mitochondrial	-0.194898	0.492861	0.787386	No change	0.383033	0.19147	0.34484	No change
P17535	JUND	Transcription factor jun-D	0.213182	0.103458	0.461441	No change	0.382634	0.00895966	0.0404162	No change
Q9UMR2	DDX19B	ATP-dependent RNA helicase DDX19B	-0.0940174	0.357779	0.707451	No change	0.382426	0.00266383	0.0172311	No change
P49366	DHPS	Deoxyhypusine synthase	-0.435303	0.0350135	0.313004	No change	0.380612	0.0591683	0.154869	No change
Q14181	POLA2	DNA polymerase alpha subunit B	0.00369079	0.974003	0.995318	No change	0.380274	0.00594856	0.0304674	No change
P35442	THBS2	Thrombospondin-2	-0.00587416	0.959996	0.993339	No change	0.380148	0.00724125	0.0350322	No change
Q13523	PRPF4B	Serine/threonine-protein kinase PRP4 homolog	-0.224699	0.0312358	0.299998	No change	0.379656	0.00165497	0.0122272	No change
Q99829	CPNE1	Copine-1	-0.0890875	0.214425	0.580251	No change	0.379552	0.000184706	0.00319949	No change
Q6R327	RICTOR	Rapamycin-insensitive companion of mTOR	-0.300299	0.0229915	0.269811	No change	0.379005	0.00681729	0.0336859	No change
P54725	RAD23A	UV excision repair protein RAD23 homolog A	-0.208438	0.0424015	0.332748	No change	0.378872	0.00165883	0.0122361	No change
P61421	ATP6V0D1	V-type proton ATPase subunit d 1	-0.108059	0.584255	0.843114	No change	0.37875	0.0747546	0.179979	No change
O75947	ATP5H	ATP synthase subunit d, mitochondrial	-0.579181	0.38175	0.720851	No change	0.377866	0.564025	0.706246	No change
O43813	LANCL1	LanC-like protein 1	0.227584	0.0764209	0.416757	No change	0.37775	0.00805705	0.0377269	No change
P62979;P62987;P0CG47;P0CG48	RPS27A;UBA52;UBB;UBC	Ubiquitin-40S ribosomal protein S27a;Ubiquitin;40S ribosomal protein S27a;Ubiquitin-60S ribosomal protein L40;Ubiquitin;60S ribosomal protein L40;Polyubiquitin-B;Ubiquitin;Polyubiquitin-C;Ubiquitin	-0.18	0.0235773	0.271932	No change	0.377585	0.000206494	0.00339871	No change
Q7KZN9	COX15	Cytochrome c oxidase assembly protein COX15 homolog	-0.179639	0.0845627	0.42628	No change	0.373918	0.00243765	0.0161838	No change
Q96RN5	MED15	Mediator of RNA polymerase II transcription subunit 15	0.0212741	0.795135	0.942707	No change	0.373856	0.000768082	0.0077903	No change
P40855	PEX19	Peroxisomal biogenesis factor 19	-0.21813	0.0144133	0.221467	No change	0.373805	0.00045578	0.00541898	No change
Q13564	NAE1	NEDD8-activating enzyme E1 regulatory subunit	-0.0337127	0.705247	0.902787	No change	0.373604	0.00139063	0.0109755	No change
P28347;Q15561;Q99594;Q15562	TEAD1;TEAD4;TEAD3;TEAD2	Transcriptional enhancer factor TEF-1;Transcriptional enhancer factor TEF-3;Transcriptional enhancer factor TEF-5;Transcriptional enhancer factor TEF-4	0.0278281	0.775043	0.932026	No change	0.372491	0.00260756	0.0169859	No change
P38432	COIL	Coilin	-0.0185941	0.822243	0.953819	No change	0.371628	0.000866374	0.0083653	No change
P35749	MYH11	Myosin-11	-0.0723842	0.526791	0.806925	No change	0.370902	0.00687448	0.0338649	No change
Q8IWE2	FAM114A1	Protein NOXP20	-0.225459	0.00418187	0.131573	No change	0.370405	0.000111748	0.00228712	No change
Q9BZZ5	API5	Apoptosis inhibitor 5	0.0434048	0.606468	0.85558	No change	0.370237	0.000974771	0.00907265	No change
Q86YS7	C2CD5	C2 domain-containing protein 5	-0.0231495	0.858487	0.967391	No change	0.370196	0.0145751	0.0575574	No change
Q14498	RBM39	RNA-binding protein 39	0.118618	0.137443	0.496093	No change	0.369727	0.000459371	0.00543374	No change
P62081	RPS7	40S ribosomal protein S7	-0.0894761	0.374197	0.718865	No change	0.369711	0.00303195	0.0190527	No change
Q96ME1	FBXL18	F-box/LRR-repeat protein 18	0.300631	0.00133676	0.0964187	No change	0.369189	0.000290121	0.00423284	No change
Q9H098	FAM107B	Protein FAM107B	-0.0642462	0.407293	0.735259	No change	0.36913	0.000498309	0.00574571	No change
Q8NHP8	PLBD2	Putative phospholipase B-like 2;Putative phospholipase B-like 2 32 kDa form;Putative phospholipase B-like 2 45 kDa form	0.0680384	0.498423	0.790143	No change	0.369057	0.00319678	0.0197135	No change
P27540	ARNT	Aryl hydrocarbon receptor nuclear translocator	0.01856	0.914166	0.982536	No change	0.369009	0.0517151	0.14053	No change
Q13951	CBFB	Core-binding factor subunit beta	-0.11874	0.41432	0.739666	No change	0.368233	0.0240491	0.0816645	No change
Q9Y4L1	HYOU1	Hypoxia up-regulated protein 1	0.183313	0.023707	0.272071	No change	0.368214	0.00029402	0.0042614	No change
P46782	RPS5	40S ribosomal protein S5;40S ribosomal protein S5, N-terminally processed	-0.115893	0.184915	0.549708	No change	0.367653	0.00101798	0.0092587	No change
P19388	POLR2E	DNA-directed RNA polymerases I, II, and III subunit RPABC1	-0.313388	0.0433042	0.333467	No change	0.367074	0.0218105	0.0763038	No change
Q9BWS9	CHID1	Chitinase domain-containing protein 1	0.0337204	0.688727	0.89682	No change	0.3664	0.00106269	0.00936392	No change
Q9BVL2	NUPL1	Nucleoporin p58/p45	-0.0738592	0.39636	0.729371	No change	0.364041	0.00128121	0.0104347	No change
Q9UIQ6	LNPEP	Leucyl-cystinyl aminopeptidase;Leucyl-cystinyl aminopeptidase, pregnancy serum form	-0.057513	0.581479	0.841883	No change	0.363906	0.0045212	0.0248935	No change
Q9UIJ7	AK3	GTP:AMP phosphotransferase AK3, mitochondrial	0.0986096	0.414187	0.739666	No change	0.363293	0.0101002	0.0440935	No change
Q9BV20	MRI1	Methylthioribose-1-phosphate isomerase	-0.369719	0.0132294	0.214984	No change	0.362983	0.014545	0.0574964	No change
O75643	SNRNP200	U5 small nuclear ribonucleoprotein 200 kDa helicase	-0.0367147	0.536998	0.814034	No change	0.362381	7.30971e-05	0.00182743	No change
Q8N5M1	ATPAF2	ATP synthase mitochondrial F1 complex assembly factor 2	0.0594992	0.513601	0.798186	No change	0.362326	0.00189775	0.0134746	No change
P21926	CD9	CD9 antigen	0.235397	0.13352	0.491518	No change	0.36213	0.0303759	0.0968886	No change
P68133;P68032;P63267;P62736	ACTA1;ACTC1;ACTG2;ACTA2	Actin, alpha skeletal muscle;Actin, alpha cardiac muscle 1;Actin, gamma-enteric smooth muscle;Actin, aortic smooth muscle	-0.0969307	0.492665	0.787386	No change	0.362025	0.0232595	0.0799679	No change
Q9Y3E0	GOLT1B	Vesicle transport protein GOT1B	0.127403	0.146557	0.508498	No change	0.361833	0.00110013	0.00951044	No change
Q86T03	TMEM55B	Type 1 phosphatidylinositol 4,5-bisphosphate 4-phosphatase	0.023288	0.61271	0.859868	No change	0.359506	8.41283e-06	0.000504959	No change
Q14697	GANAB	Neutral alpha-glucosidase AB	0.0437399	0.524083	0.805206	No change	0.359373	0.000252552	0.00382968	No change
Q8NBN3	TMEM87A	Transmembrane protein 87A	0.0429537	0.61497	0.860567	No change	0.35897	0.00133764	0.010685	No change
Q9Y6A9	SPCS1	Signal peptidase complex subunit 1	0.111901	0.710677	0.905858	No change	0.358011	0.2494	0.411261	No change
Q6NUK1	SLC25A24	Calcium-binding mitochondrial carrier protein SCaMC-1	-0.0553198	0.395908	0.729371	No change	0.357946	0.00016091	0.00286235	No change
Q96S55	WRNIP1	ATPase WRNIP1	0.412207	0.0169676	0.23149	No change	0.356715	0.0330633	0.103253	No change
O43583	DENR	Density-regulated protein	-0.0646759	0.748748	0.92045	No change	0.355951	0.0990976	0.218459	No change
P13489	RNH1	Ribonuclease inhibitor	-0.0964891	0.146557	0.508498	No change	0.355942	0.000148427	0.0027204	No change
P21964	COMT	Catechol O-methyltransferase	0.0189377	0.783334	0.936397	No change	0.355928	0.000297897	0.0042614	No change
Q01105	SET	Protein SET	-0.185824	0.0316315	0.302263	No change	0.355554	0.000696229	0.00738545	No change
Q8TF42	UBASH3B	Ubiquitin-associated and SH3 domain-containing protein B	-0.0587077	0.705761	0.902888	No change	0.355528	0.0396022	0.116292	No change
Q9UI15	TAGLN3	Transgelin-3	0.662117	0.0700789	0.402627	No change	0.354922	0.30387	0.471295	No change
Q8IYS1	PM20D2	Peptidase M20 domain-containing protein 2	-0.392561	0.0253271	0.27918	No change	0.354712	0.039239	0.115425	No change
Q96CN7	ISOC1	Isochorismatase domain-containing protein 1	-0.0131428	0.842215	0.961534	No change	0.353256	0.000228097	0.00363775	No change
P21953	BCKDHB	2-oxoisovalerate dehydrogenase subunit beta, mitochondrial	0.19426	0.122845	0.48019	No change	0.352668	0.0117233	0.049426	No change
O75477	ERLIN1	Erlin-1	-0.190947	0.241523	0.610514	No change	0.352514	0.0437764	0.124671	No change
Q96P70	IPO9	Importin-9	0.113044	0.303633	0.666755	No change	0.352396	0.00666791	0.0332318	No change
O75323	GBAS	Protein NipSnap homolog 2	0.00725561	0.976264	0.995744	No change	0.351518	0.169318	0.314981	No change
P22033	MUT	Methylmalonyl-CoA mutase, mitochondrial	-0.0660403	0.433082	0.748507	No change	0.351385	0.00132555	0.0106817	No change
Q92560	BAP1	Ubiquitin carboxyl-terminal hydrolase BAP1	-0.0220384	0.696989	0.899685	No change	0.350948	6.61873e-05	0.00171015	No change
Q14108	SCARB2	Lysosome membrane protein 2	-0.0920026	0.574441	0.837048	No change	0.350331	0.0506821	0.138373	No change
P21399	ACO1	Cytoplasmic aconitate hydratase	-0.161723	0.0590484	0.375921	No change	0.349932	0.000896482	0.00854893	No change
Q10567	AP1B1	AP-1 complex subunit beta-1	-0.0627223	0.60514	0.855063	No change	0.348926	0.0135226	0.0544318	No change
Q5T653	MRPL2	39S ribosomal protein L2, mitochondrial	0.214374	0.196023	0.556543	No change	0.348787	0.0473049	0.132037	No change
O60701	UGDH	UDP-glucose 6-dehydrogenase	-0.345456	0.0945978	0.441488	No change	0.348631	0.0919842	0.207234	No change
Q8WWH5	TRUB1	Probable tRNA pseudouridine synthase 1	-0.1302	0.313736	0.672948	No change	0.348097	0.0171489	0.0641515	No change
Q5QJE6	DNTTIP2	Deoxynucleotidyltransferase terminal-interacting protein 2	0.0453522	0.723726	0.911059	No change	0.34688	0.0187804	0.0687177	No change
Q9BXY0	MAK16	Protein MAK16 homolog	0.0422511	0.549153	0.825425	No change	0.346782	0.00041525	0.00508077	No change
Q00577	PURA	Transcriptional activator protein Pur-alpha	0.306432	0.249233	0.61963	No change	0.346643	0.196318	0.350709	No change
Q13057	COASY	Bifunctional coenzyme A synthase;Phosphopantetheine adenylyltransferase;Dephospho-CoA kinase	-0.13388	0.0918773	0.437638	No change	0.346162	0.000640015	0.00698129	No change
P07942	LAMB1	Laminin subunit beta-1	-0.00994775	0.893225	0.976301	No change	0.34614	0.000652613	0.00709728	No change
Q02750	MAP2K1	Dual specificity mitogen-activated protein kinase kinase 1	-0.105899	0.433433	0.748554	No change	0.34536	0.023202	0.0799026	No change
Q5JTD0	TJAP1	Tight junction-associated protein 1	0.11998	0.278267	0.644137	No change	0.345107	0.00769391	0.0364967	No change
Q8WWY3	PRPF31	U4/U6 small nuclear ribonucleoprotein Prp31	-0.115411	0.251955	0.622423	No change	0.345003	0.0043274	0.0242596	No change
Q8IWT6	LRRC8A	Volume-regulated anion channel subunit LRRC8A	-0.0893292	0.360274	0.708641	No change	0.344477	0.00387786	0.0224189	No change
Q9Y3E5	PTRH2	Peptidyl-tRNA hydrolase 2, mitochondrial	-0.0403381	0.704835	0.902607	No change	0.344467	0.00724012	0.0350322	No change
Q96AC1	FERMT2	Fermitin family homolog 2	0.10756	0.19752	0.558734	No change	0.343603	0.00120687	0.0100936	No change
P28072	PSMB6	Proteasome subunit beta type-6	-0.0161497	0.865031	0.96825	No change	0.342838	0.00382201	0.022207	No change
Q9BV38	WDR18	WD repeat-containing protein 18	0.000882293	0.992721	0.998985	No change	0.342709	0.00429561	0.02414	No change
Q9P086	MED11	Mediator of RNA polymerase II transcription subunit 11	-0.0654798	0.410503	0.737076	No change	0.342505	0.00104831	0.00934236	No change
Q9H0R4	HDHD2	Haloacid dehalogenase-like hydrolase domain-containing protein 2	0.086227	0.560017	0.829926	No change	0.342148	0.0370352	0.111082	No change
P13674	P4HA1	Prolyl 4-hydroxylase subunit alpha-1	0.0830675	0.249537	0.61963	No change	0.341813	0.000457238	0.00542237	No change
P61964	WDR5	WD repeat-containing protein 5	-0.015929	0.911173	0.981239	No change	0.338221	0.0346638	0.1064	No change
P49588	AARS	Alanine--tRNA ligase, cytoplasmic	-0.0148905	0.816936	0.950081	No change	0.338129	0.000261763	0.00391797	No change
Q86U38	NOP9	Nucleolar protein 9	0.0480627	0.727565	0.913817	No change	0.337764	0.0297274	0.0953461	No change
Q9UBN6	TNFRSF10D	Tumor necrosis factor receptor superfamily member 10D	0.0460416	0.587717	0.845524	No change	0.33762	0.0019489	0.0136986	No change
Q8IZP0	ABI1	Abl interactor 1	0.0534763	0.726487	0.913447	No change	0.337535	0.0456259	0.129064	No change
O76094	SRP72	Signal recognition particle subunit SRP72	0.0699238	0.295737	0.659806	No change	0.337138	0.000296185	0.0042614	No change
Q13561	DCTN2	Dynactin subunit 2	0.0238148	0.699046	0.900581	No change	0.337032	0.000186552	0.00321942	No change
P54619	PRKAG1	5-AMP-activated protein kinase subunit gamma-1	0.131787	0.331058	0.685512	No change	0.336714	0.0254291	0.0848104	No change
P39656	DDOST	Dolichyl-diphosphooligosaccharide--protein glycosyltransferase 48 kDa subunit	0.0538109	0.433071	0.748507	No change	0.336412	0.000405057	0.00498242	No change
O94888	UBXN7	UBX domain-containing protein 7	-0.0780059	0.528805	0.808278	No change	0.335909	0.0178903	0.0663004	No change
Q9UKV8	AGO2	Protein argonaute-2	-0.0868037	0.259618	0.631301	No change	0.335836	0.00085649	0.00833951	No change
P25208	NFYB	Nuclear transcription factor Y subunit beta	0.159195	0.163072	0.523754	No change	0.335289	0.00962988	0.042841	No change
Q66K74	MAP1S	Microtubule-associated protein 1S;MAP1S heavy chain;MAP1S light chain	-0.0161289	0.846731	0.963141	No change	0.335131	0.00189955	0.0134746	No change
Q9H0W8	SMG9	Protein SMG9	-0.125998	0.152037	0.513264	No change	0.335042	0.00192673	0.0136048	No change
O43175	PHGDH	D-3-phosphoglycerate dehydrogenase	0.0981204	0.100739	0.456553	No change	0.334741	9.06836e-05	0.00203598	No change
Q969S9	GFM2	Ribosome-releasing factor 2, mitochondrial	0.0763186	0.361853	0.710966	No change	0.334275	0.00172368	0.012594	No change
Q96BM9;Q9NVJ2	ARL8A;ARL8B	ADP-ribosylation factor-like protein 8A;ADP-ribosylation factor-like protein 8B	0.146937	0.425696	0.743625	No change	0.333707	0.0878764	0.200889	No change
Q9NW64	RBM22	Pre-mRNA-splicing factor RBM22	-0.189294	0.257395	0.630047	No change	0.333697	0.0596763	0.155758	No change
Q96CW5	TUBGCP3	Gamma-tubulin complex component 3	0.0401308	0.652914	0.880043	No change	0.331667	0.0030822	0.0193159	No change
Q9H553	ALG2	Alpha-1,3/1,6-mannosyltransferase ALG2	0.120977	0.244654	0.613784	No change	0.330524	0.00671867	0.0334128	No change
O75691	UTP20	Small subunit processome component 20 homolog	0.202981	0.0435479	0.334566	No change	0.330377	0.00358748	0.0212802	No change
Q9NZB2	FAM120A	Constitutive coactivator of PPAR-gamma-like protein 1	-0.0763991	0.423975	0.743322	No change	0.330333	0.00453375	0.0249329	No change
P54819	AK2	Adenylate kinase 2, mitochondrial;Adenylate kinase 2, mitochondrial, N-terminally processed	-0.0205489	0.824051	0.954771	No change	0.329857	0.00407921	0.0232344	No change
Q9BQ69	MACROD1	O-acetyl-ADP-ribose deacetylase MACROD1	-0.172059	0.403239	0.731943	No change	0.329316	0.12508	0.257172	No change
Q96C36	PYCR2	Pyrroline-5-carboxylate reductase 2	-0.0233076	0.778853	0.934179	No change	0.328506	0.00208188	0.0143927	No change
P11233	RALA	Ras-related protein Ral-A	0.0514152	0.644056	0.87405	No change	0.328255	0.0119297	0.0501591	No change
P00813	ADA	Adenosine deaminase	-0.0138348	0.928267	0.98629	No change	0.328229	0.0523875	0.14194	No change
Q14444	CAPRIN1	Caprin-1	-0.159361	0.083952	0.4262	No change	0.327464	0.00261357	0.0170011	No change
Q68CZ2	TNS3	Tensin-3	-0.0925247	0.398365	0.730783	No change	0.327247	0.0104306	0.0451699	No change
Q5VW36	FOCAD	Focadhesin	-0.0276691	0.814423	0.949144	No change	0.326623	0.0167885	0.063385	No change
Q15274	QPRT	Nicotinate-nucleotide pyrophosphorylase [carboxylating]	-0.148391	0.295426	0.659752	No change	0.326158	0.0350188	0.106762	No change
Q14676	MDC1	Mediator of DNA damage checkpoint protein 1	0.549011	0.00311751	0.121164	No change	0.325957	0.0456843	0.129146	No change
Q86UA6	RPAIN	RPA-interacting protein	-0.267803	0.00364949	0.125677	No change	0.325389	0.00097997	0.00908289	No change
O75886	STAM2	Signal transducing adapter molecule 2	0.135354	0.485428	0.783336	No change	0.324741	0.112056	0.237624	No change
P43246	MSH2	DNA mismatch repair protein Msh2	-0.13325	0.113825	0.46986	No change	0.324528	0.00165208	0.0122254	No change
Q9NPD3	EXOSC4	Exosome complex component RRP41	-0.0748707	0.29817	0.660798	No change	0.324052	0.000701961	0.00742922	No change
P21281	ATP6V1B2	V-type proton ATPase subunit B, brain isoform	-0.11945	0.0402436	0.329427	No change	0.323994	6.84909e-05	0.00175011	No change
Q9UJS0	SLC25A13	Calcium-binding mitochondrial carrier protein Aralar2	-0.13465	0.255993	0.6281	No change	0.323739	0.0154484	0.0596321	No change
O00391	QSOX1	Sulfhydryl oxidase 1	-0.111755	0.242686	0.612341	No change	0.32341	0.00464379	0.0252791	No change
O75818	RPP40	Ribonuclease P protein subunit p40	0.0701296	0.514367	0.798841	No change	0.322911	0.0105503	0.0454753	No change
P08648	ITGA5	Integrin alpha-5;Integrin alpha-5 heavy chain;Integrin alpha-5 light chain	-0.0677443	0.49661	0.78916	No change	0.322612	0.00688175	0.0338649	No change
P34896	SHMT1	Serine hydroxymethyltransferase, cytosolic	0.0505536	0.621843	0.861858	No change	0.322146	0.00840416	0.0386942	No change
Q9UHR6	ZNHIT2	Zinc finger HIT domain-containing protein 2	-0.0466891	0.488977	0.784829	No change	0.322135	0.000507855	0.00581394	No change
Q9UKG1	APPL1	DCC-interacting protein 13-alpha	-0.30132	0.0112923	0.199339	No change	0.322121	0.0078158	0.0369235	No change
Q13217	DNAJC3	DnaJ homolog subfamily C member 3	0.255466	0.00523217	0.14404	No change	0.321323	0.00116267	0.00990306	No change
Q8N442	GUF1	Translation factor GUF1, mitochondrial	-0.0857563	0.167163	0.527039	No change	0.321053	0.000205271	0.00339064	No change
O60934	NBN	Nibrin	-0.461797	0.0163873	0.227706	No change	0.319671	0.0750413	0.180107	No change
P57076	C21orf59	UPF0769 protein C21orf59	-0.263208	0.101358	0.457254	No change	0.319551	0.053027	0.143254	No change
P00568	AK1	Adenylate kinase isoenzyme 1	-0.181286	0.0537892	0.361843	No change	0.319084	0.00309245	0.0193514	No change
P06733	ENO1	Alpha-enolase	-0.00663867	0.909256	0.981239	No change	0.318662	0.000191835	0.00326063	No change
Q9P2N5	RBM27	RNA-binding protein 27	0.327945	0.104358	0.461441	No change	0.318513	0.113469	0.239761	No change
Q9H3S1	SEMA4A	Semaphorin-4A	-0.238837	0.526803	0.806925	No change	0.317558	0.403578	0.571672	No change
Q2VPK5	CTU2	Cytoplasmic tRNA 2-thiolation protein 2	-0.0405151	0.505352	0.794653	No change	0.317494	0.000256199	0.00385968	No change
Q9NYU2	UGGT1	UDP-glucose:glycoprotein glucosyltransferase 1	-0.0387458	0.503749	0.794653	No change	0.317389	0.000174258	0.00305281	No change
O43264	ZW10	Centromere/kinetochore protein zw10 homolog	-0.0445259	0.555519	0.827998	No change	0.317142	0.00132608	0.0106817	No change
Q15155;P69849;Q5JPE7	NOMO1;NOMO3;NOMO2	Nodal modulator 1;Nodal modulator 3;Nodal modulator 2	0.0882427	0.334053	0.687836	No change	0.316955	0.00423589	0.0238915	No change
Q4LE39	ARID4B	AT-rich interactive domain-containing protein 4B	-0.077588	0.378245	0.720851	No change	0.316332	0.00349311	0.0208729	No change
P30085	CMPK1	UMP-CMP kinase	-0.110386	0.035677	0.315276	No change	0.315229	3.42294e-05	0.00119589	No change
Q9ULX3	NOB1	RNA-binding protein NOB1	0.0438547	0.785037	0.937541	No change	0.315195	0.0707588	0.173982	No change
Q5JSL3	DOCK11	Dedicator of cytokinesis protein 11	-0.0657911	0.192599	0.554145	No change	0.314924	4.51205e-05	0.00134634	No change
P09110	ACAA1	3-ketoacyl-CoA thiolase, peroxisomal	0.287204	0.0451838	0.336557	No change	0.314645	0.0309907	0.0985099	No change
O00764	PDXK	Pyridoxal kinase	-0.217496	0.039417	0.325542	No change	0.312933	0.00652503	0.0325899	No change
O14653	GOSR2	Golgi SNAP receptor complex member 2	0.0646482	0.527774	0.807655	No change	0.312025	0.00976247	0.0431106	No change
Q9Y2V2	CARHSP1	Calcium-regulated heat stable protein 1	-0.0577396	0.505463	0.794653	No change	0.311868	0.00365423	0.021475	No change
Q9H7N4	SCAF1	Splicing factor, arginine/serine-rich 19	0.125751	0.2675	0.637627	No change	0.311676	0.0150821	0.0585681	No change
P51570	GALK1	Galactokinase	-0.306887	0.00462394	0.137873	No change	0.3113	0.00423549	0.0238915	No change
Q96MW1	CCDC43	Coiled-coil domain-containing protein 43	-0.301301	0.108763	0.46362	No change	0.31115	0.0989856	0.218416	No change
Q96GQ7	DDX27	Probable ATP-dependent RNA helicase DDX27	0.0771855	0.437828	0.750817	No change	0.311104	0.00822148	0.0382539	No change
O43156	TTI1	TELO2-interacting protein 1 homolog	0.0719862	0.480866	0.780162	No change	0.310748	0.009711	0.0429793	No change
Q0VDF9	HSPA14	Heat shock 70 kDa protein 14	-0.0352923	0.792239	0.940915	No change	0.31033	0.0378425	0.112482	No change
Q99549	MPHOSPH8	M-phase phosphoprotein 8	-0.0405747	0.65062	0.87957	No change	0.310299	0.00478916	0.0258458	No change
P49441	INPP1	Inositol polyphosphate 1-phosphatase	0.232894	0.17277	0.534216	No change	0.310293	0.0785258	0.185581	No change
O60613	45184	15 kDa selenoprotein	-0.249728	0.0301649	0.296205	No change	0.308263	0.0108043	0.0463972	No change
P82663	MRPS25	28S ribosomal protein S25, mitochondrial	0.0167467	0.918092	0.982945	No change	0.307723	0.0803748	0.188985	No change
Q9BZK7	TBL1XR1	F-box-like/WD repeat-containing protein TBL1XR1	-0.320004	0.0923577	0.437993	No change	0.306473	0.105107	0.228333	No change
P55060	CSE1L	Exportin-2	0.99573	0.00253978	0.114785	No change	0.306295	0.25202	0.414335	No change
P05161	ISG15	Ubiquitin-like protein ISG15	-0.0498257	0.85483	0.96546	No change	0.30609	0.274951	0.439362	No change
Q9Y305	ACOT9	Acyl-coenzyme A thioesterase 9, mitochondrial	-0.27664	0.0171777	0.232982	No change	0.305754	0.0102151	0.0444031	No change
Q86U42	PABPN1	Polyadenylate-binding protein 2	-0.11	0.129749	0.489502	No change	0.305753	0.000912986	0.0086884	No change
Q53HL2	CDCA8	Borealin	-0.0204692	0.929215	0.98629	No change	0.305344	0.203219	0.359085	No change
A6NDU8	C5orf51	UPF0600 protein C5orf51	0.159829	0.38059	0.720851	No change	0.304692	0.110227	0.235147	No change
Q96A35	MRPL24	39S ribosomal protein L24, mitochondrial	0.248129	0.136905	0.49545	No change	0.304682	0.0748381	0.180018	No change
P61326;Q96A72	MAGOH;MAGOHB	Protein mago nashi homolog;Protein mago nashi homolog 2	-0.113048	0.13594	0.493985	No change	0.30455	0.0012956	0.0105126	No change
O43752	STX6	Syntaxin-6	-0.204476	0.116293	0.471969	No change	0.304527	0.0279552	0.0911155	No change
O95260	ATE1	Arginyl-tRNA--protein transferase 1	0.0033454	0.965368	0.994413	No change	0.304459	0.00213206	0.0145991	No change
Q9NQX3	GPHN	Gephyrin;Molybdopterin adenylyltransferase;Molybdopterin molybdenumtransferase	-0.194734	0.0481561	0.346779	No change	0.304352	0.00539319	0.0284419	No change
Q9UL25	RAB21	Ras-related protein Rab-21	0.0210704	0.857273	0.966338	No change	0.304216	0.0230096	0.0793584	No change
Q08AF3	SLFN5	Schlafen family member 5	0.000691111	0.988376	0.997725	No change	0.304158	5.1393e-05	0.00144056	No change
P13667	PDIA4	Protein disulfide-isomerase A4	0.411693	1.07664e-05	0.0066912	No change	0.304113	0.000147326	0.0027204	No change
P53999	SUB1	Activated RNA polymerase II transcriptional coactivator p15	0.171825	0.126088	0.486084	No change	0.30364	0.0141951	0.056538	No change
Q9Y5Z4	HEBP2	Heme-binding protein 2	-0.277189	0.0513729	0.356756	No change	0.303502	0.0358084	0.108742	No change
Q9Y5K5	UCHL5	Ubiquitin carboxyl-terminal hydrolase isozyme L5	-0.0307642	0.747053	0.92045	No change	0.303404	0.00801291	0.0377002	No change
O94901	SUN1	SUN domain-containing protein 1	0.208562	0.0408824	0.330525	No change	0.302181	0.00660198	0.0329387	No change
O00330	PDHX	Pyruvate dehydrogenase protein X component, mitochondrial	-0.0554959	0.42082	0.740923	No change	0.302082	0.000927884	0.00879489	No change
Q13427	PPIG	Peptidyl-prolyl cis-trans isomerase G	-0.019992	0.832582	0.957169	No change	0.302007	0.00790256	0.0372953	No change
O60568	PLOD3	Procollagen-lysine,2-oxoglutarate 5-dioxygenase 3	0.111384	0.306112	0.667501	No change	0.301473	0.0148347	0.0581445	No change
P61009	SPCS3	Signal peptidase complex subunit 3	0.438796	0.0368585	0.31745	No change	0.301052	0.130561	0.265193	No change
Q9BVP2	GNL3	Guanine nucleotide-binding protein-like 3	0.156506	0.10714	0.462388	No change	0.300815	0.00649617	0.0324808	No change
Q9BX66	SORBS1	Sorbin and SH3 domain-containing protein 1	0.134794	0.645492	0.874776	No change	0.300701	0.31449	0.482748	No change
Q9Y5X2	SNX8	Sorting nexin-8	-0.152356	0.326995	0.683085	No change	0.300151	0.0690574	0.171531	No change
O15226	NKRF	NF-kappa-B-repressing factor	0.0186711	0.888064	0.975142	No change	0.299742	0.0420501	0.121551	No change
Q6YN16	HSDL2	Hydroxysteroid dehydrogenase-like protein 2	-0.266608	0.0335926	0.307047	No change	0.299673	0.0197804	0.0713049	No change
Q9UBE0	SAE1	SUMO-activating enzyme subunit 1;SUMO-activating enzyme subunit 1, N-terminally processed	-0.138883	0.106643	0.462388	No change	0.299452	0.00318471	0.0196915	No change
P28300	LOX	Protein-lysine 6-oxidase	-0.103186	0.453822	0.758556	No change	0.299286	0.0465515	0.130752	No change
P40616	ARL1	ADP-ribosylation factor-like protein 1	0.151414	0.0775033	0.418753	No change	0.299164	0.00287359	0.0183009	No change
P25786	PSMA1	Proteasome subunit alpha type-1	-0.0747237	0.282702	0.650106	No change	0.298962	0.000972724	0.00907265	No change
Q96HE7	ERO1L	ERO1-like protein alpha	0.175452	0.02689	0.280477	No change	0.298316	0.00125133	0.0103347	No change
Q86WB0	ZC3HC1	Nuclear-interacting partner of ALK	-0.0827712	0.347957	0.700305	No change	0.298157	0.00500385	0.026693	No change
A0A2R8Y4L2	0	0	0.477141	0.00373339	0.126036	No change	0.298121	0.0417649	0.120953	No change
P11021	HSPA5	78 kDa glucose-regulated protein	0.395553	1.7174e-05	0.00794298	No change	0.297907	0.000191814	0.00326063	No change
Q8WXA9	SREK1	Splicing regulatory glutamine/lysine-rich protein 1	-0.275924	0.0440679	0.336327	No change	0.297506	0.0323017	0.101519	No change
P60981	DSTN	Destrin	-0.197505	0.0327563	0.304825	No change	0.297475	0.0037846	0.0220451	No change
Q8IZ83	ALDH16A1	Aldehyde dehydrogenase family 16 member A1	-0.279214	0.270142	0.638463	No change	0.29745	0.241923	0.403788	No change
P49841	GSK3B	Glycogen synthase kinase-3 beta	-0.217714	0.107081	0.462388	No change	0.296589	0.0362166	0.109856	No change
P15151	PVR	Poliovirus receptor	0.0981967	0.346224	0.698032	No change	0.296044	0.0133274	0.0539749	No change
P43307	SSR1	Translocon-associated protein subunit alpha	-0.162167	0.296937	0.660798	No change	0.295669	0.0719613	0.176003	No change
Q96F85	CNRIP1	CB1 cannabinoid receptor-interacting protein 1	-0.30881	0.0737811	0.411129	No change	0.295482	0.0851996	0.196123	No change
O75431	MTX2	Metaxin-2	0.0177654	0.855246	0.96546	No change	0.295456	0.0105109	0.0453903	No change
P11310	ACADM	Medium-chain specific acyl-CoA dehydrogenase, mitochondrial	-0.00934583	0.891937	0.976301	No change	0.295325	0.00120215	0.010086	No change
P42345	MTOR	Serine/threonine-protein kinase mTOR	0.172845	0.101436	0.457254	No change	0.294902	0.011386	0.0484142	No change
P35573	AGL	Glycogen debranching enzyme;4-alpha-glucanotransferase;Amylo-alpha-1,6-glucosidase	0.270235	0.116719	0.472214	No change	0.294844	0.0903473	0.20451	No change
O94973	AP2A2	AP-2 complex subunit alpha-2	0.155752	0.0949114	0.442059	No change	0.294767	0.00559221	0.0291919	No change
Q7Z7F7	MRPL55	39S ribosomal protein L55, mitochondrial	0.451603	0.00589151	0.153953	No change	0.294096	0.0476379	0.132646	No change
P30536	TSPO	Translocator protein	0.400507	0.308975	0.669446	No change	0.293818	0.450158	0.614153	No change
P30622	CLIP1	CAP-Gly domain-containing linker protein 1	-0.171706	0.0719864	0.406517	No change	0.293771	0.00610202	0.0310813	No change
P00338	LDHA	L-lactate dehydrogenase A chain	-0.0639938	0.321199	0.67747	No change	0.293222	0.000666975	0.00717386	No change
Q99439	CNN2	Calponin-2	-0.00792307	0.931363	0.986384	No change	0.29314	0.00803898	0.0377082	No change
A0A3B3IU46;Q9BTL3	FAM103A1	RNMT-activating mini protein	0.249167	0.0427724	0.332748	No change	0.292868	0.0211428	0.0746454	No change
P16220	CREB1	Cyclic AMP-responsive element-binding protein 1	-0.100033	0.652946	0.880043	No change	0.292411	0.204579	0.360724	No change
P04049	RAF1	RAF proto-oncogene serine/threonine-protein kinase	0.140572	0.137191	0.495814	No change	0.292281	0.00696655	0.0340236	No change
A6NIH7	UNC119B	Protein unc-119 homolog B	-0.0677971	0.656413	0.882019	No change	0.292255	0.0754092	0.1807	No change
Q8NI22	MCFD2	Multiple coagulation factor deficiency protein 2	-0.0546599	0.652935	0.880043	No change	0.292228	0.0318859	0.100595	No change
P28340	POLD1	DNA polymerase delta catalytic subunit	0.020598	0.867463	0.96932	No change	0.291796	0.0348951	0.106739	No change
Q8N6M0	OTUD6B	OTU domain-containing protein 6B	-0.166656	0.143221	0.504109	No change	0.291739	0.0190075	0.0692747	No change
P41240	CSK	Tyrosine-protein kinase CSK	-0.0515611	0.561308	0.829926	No change	0.291597	0.00643648	0.0322521	No change
P84077;P61204	ARF1;ARF3	ADP-ribosylation factor 1;ADP-ribosylation factor 3	-0.170263	0.468943	0.768283	No change	0.291278	0.226329	0.385835	No change
P61163	ACTR1A	Alpha-centractin	-0.0702692	0.171708	0.53263	No change	0.290825	9.94939e-05	0.00212055	No change
P68363	TUBA1B	Tubulin alpha-1B chain	-0.116729	0.075909	0.416069	No change	0.290519	0.000544642	0.00621968	No change
Q9H3S7	PTPN23	Tyrosine-protein phosphatase non-receptor type 23	-0.162465	0.0591721	0.375921	No change	0.288504	0.0034494	0.0206919	No change
P63098	PPP3R1	Calcineurin subunit B type 1	0.00545679	0.981816	0.997123	No change	0.288222	0.244591	0.406188	No change
Q9UH99	SUN2	SUN domain-containing protein 2	0.158145	0.18308	0.547346	No change	0.287919	0.0258078	0.0855804	No change
O75531	BANF1	Barrier-to-autointegration factor;Barrier-to-autointegration factor, N-terminally processed	-0.0414569	0.809405	0.947104	No change	0.287885	0.115245	0.242276	No change
Q12905	ILF2	Interleukin enhancer-binding factor 2	-0.121835	0.032505	0.303096	No change	0.287815	0.00014135	0.00267628	No change
Q7Z7L7	ZER1	Protein zer-1 homolog	0.0133689	0.895021	0.976745	No change	0.287569	0.0149443	0.0583762	No change
Q96ER3	SAAL1	Protein SAAL1	0.00790382	0.960698	0.993789	No change	0.286512	0.0959371	0.214042	No change
Q9HAS0	C17orf75	Protein Njmu-R1	-0.202382	0.0257992	0.27918	No change	0.285426	0.00406834	0.0232248	No change
Q99757	TXN2	Thioredoxin, mitochondrial	0.0608845	0.386956	0.722716	No change	0.285261	0.00157954	0.0119715	No change
Q86TX2;P49753	ACOT1;ACOT2	Acyl-coenzyme A thioesterase 1;Acyl-coenzyme A thioesterase 2, mitochondrial	0.101258	0.64252	0.873295	No change	0.285111	0.20683	0.363031	No change
Q5T200	ZC3H13	Zinc finger CCCH domain-containing protein 13	-0.0736268	0.507645	0.796153	No change	0.284893	0.0232989	0.079998	No change
O96008	TOMM40	Mitochondrial import receptor subunit TOM40 homolog	-0.154039	0.0975934	0.449735	No change	0.283962	0.00688847	0.0338649	No change
Q86X76	NIT1	Nitrilase homolog 1	-0.0776658	0.274667	0.641907	No change	0.283779	0.0016259	0.0121287	No change
Q9BVC5	C2orf49	Ashwin	-0.264956	0.00228347	0.114785	No change	0.283724	0.0014341	0.0112039	No change
Q92747	ARPC1A	Actin-related protein 2/3 complex subunit 1A	-0.243922	0.0493288	0.348847	No change	0.283145	0.0265197	0.0872098	No change
Q8IYS2	KIAA2013	Uncharacterized protein KIAA2013	0.0576945	0.298212	0.660798	No change	0.283072	0.000269406	0.00398085	No change
Q15437	SEC23B	Protein transport protein Sec23B	-0.167455	0.136073	0.493985	No change	0.283035	0.0204288	0.0728566	No change
Q6Y7W6	GIGYF2	PERQ amino acid-rich with GYF domain-containing protein 2	0.147425	0.223263	0.593151	No change	0.282574	0.0314991	0.0995784	No change
Q9NP77	SSU72	RNA polymerase II subunit A C-terminal domain phosphatase SSU72	0.0844984	0.465741	0.766839	No change	0.282332	0.0289803	0.0935337	No change
O95373	IPO7	Importin-7	0.0546054	0.440453	0.751143	No change	0.282309	0.00181211	0.0131158	No change
Q8IZQ5	SELH	Selenoprotein H	-0.313713	0.0479763	0.346163	No change	0.282209	0.0704384	0.173748	No change
P51948	MNAT1	CDK-activating kinase assembly factor MAT1	0.0401736	0.745654	0.919428	No change	0.281878	0.0404989	0.118387	No change
Q9UBV8	PEF1	Peflin	0.222538	0.272047	0.639677	No change	0.281652	0.171663	0.318086	No change
P68036	UBE2L3	Ubiquitin-conjugating enzyme E2 L3	-0.130691	0.266944	0.637362	No change	0.281352	0.0292304	0.09408	No change
Q9NTX5	ECHDC1	Ethylmalonyl-CoA decarboxylase	0.118312	0.41502	0.739666	No change	0.280977	0.0702547	0.173672	No change
Q8WUX9	CHMP7	Charged multivesicular body protein 7	-0.00337609	0.979119	0.996135	No change	0.280492	0.048973	0.135143	No change
P30049	ATP5D	ATP synthase subunit delta, mitochondrial	0.0136141	0.881804	0.97312	No change	0.280435	0.0100014	0.0439279	No change
O00399	DCTN6	Dynactin subunit 6	-0.0410335	0.57484	0.837102	No change	0.279527	0.00252795	0.0165372	No change
P08243	ASNS	Asparagine synthetase [glutamine-hydrolyzing]	0.230481	0.078689	0.420445	No change	0.279341	0.0388208	0.11458	No change
Q9C0B1	FTO	Alpha-ketoglutarate-dependent dioxygenase FTO	-0.0674128	0.547159	0.823766	No change	0.278521	0.0269764	0.0884863	No change
Q9NZN8	CNOT2	CCR4-NOT transcription complex subunit 2	0.140206	0.328502	0.68407	No change	0.278347	0.0680142	0.170219	No change
P61916	NPC2	Epididymal secretory protein E1	-0.263748	0.0597955	0.377175	No change	0.278134	0.0490879	0.13538	No change
Q9UKS6	PACSIN3	Protein kinase C and casein kinase substrate in neurons protein 3	-0.0293979	0.744765	0.919279	No change	0.27779	0.00965197	0.042841	No change
Q8WXF1	PSPC1	Paraspeckle component 1	-0.223222	0.0913994	0.437601	No change	0.277384	0.0424569	0.122192	No change
O60762	DPM1	Dolichol-phosphate mannosyltransferase subunit 1	0.347945	0.0666907	0.395352	No change	0.27606	0.134179	0.269934	No change
Q9HCN4	GPN1	GPN-loop GTPase 1	-0.364596	0.0239225	0.273865	No change	0.27597	0.072424	0.176687	No change
Q6PL18	ATAD2	ATPase family AAA domain-containing protein 2	0.0810589	0.321553	0.677527	No change	0.275246	0.0050598	0.0269293	No change
Q99714	HSD17B10	3-hydroxyacyl-CoA dehydrogenase type-2	-0.00472194	0.956029	0.992596	No change	0.27519	0.00767251	0.0364326	No change
Q08945	SSRP1	FACT complex subunit SSRP1	0.120355	0.265659	0.637303	No change	0.275067	0.0219759	0.0767083	No change
Q96CU9	FOXRED1	FAD-dependent oxidoreductase domain-containing protein 1	-0.16091	0.635995	0.869231	No change	0.274749	0.423833	0.591399	No change
P04844	RPN2	Dolichyl-diphosphooligosaccharide--protein glycosyltransferase subunit 2	0.142988	0.0399152	0.328879	No change	0.274562	0.00101627	0.0092587	No change
Q13425	SNTB2	Beta-2-syntrophin	0.0374896	0.684454	0.895106	No change	0.274553	0.0114513	0.0485002	No change
Q6PID6	TTC33	Tetratricopeptide repeat protein 33	-0.222389	0.00890924	0.182324	No change	0.2742	0.00249749	0.0164075	No change
P07992	ERCC1	DNA excision repair protein ERCC-1	-0.11158	0.155576	0.515402	No change	0.273751	0.00347312	0.0207803	No change
Q9BRJ2	MRPL45	39S ribosomal protein L45, mitochondrial	-0.350616	0.0424696	0.332748	No change	0.273098	0.100904	0.221386	No change
Q9BVQ7	SPATA5L1	Spermatogenesis-associated protein 5-like protein 1	-0.496519	0.035927	0.315276	No change	0.271983	0.215639	0.373253	No change
Q502W6	VWA3B	von Willebrand factor A domain-containing protein 3B	-0.10968	0.35999	0.708493	No change	0.271227	0.0384188	0.113902	No change
Q04323	UBXN1	UBX domain-containing protein 1	-0.0424777	0.5044	0.794653	No change	0.270865	0.00118321	0.010022	No change
P16219	ACADS	Short-chain specific acyl-CoA dehydrogenase, mitochondrial	-0.0583507	0.55091	0.826319	No change	0.27033	0.0164017	0.0622807	No change
Q6ZS17	FAM65A	Protein FAM65A	-0.0678471	0.497043	0.78916	No change	0.270092	0.0180264	0.0666445	No change
P51398	DAP3	28S ribosomal protein S29, mitochondrial	-0.154497	0.213697	0.580016	No change	0.269728	0.0423257	0.121967	No change
Q9BZJ0	CRNKL1	Crooked neck-like protein 1	0.231001	0.0751524	0.415199	No change	0.269727	0.0426628	0.122404	No change
O75190	DNAJB6	DnaJ homolog subfamily B member 6	0.00593781	0.958141	0.992996	No change	0.269685	0.0337751	0.104558	No change
Q96RS6	NUDCD1	NudC domain-containing protein 1	-0.134788	0.199317	0.561574	No change	0.269112	0.020208	0.0724754	No change
Q9NQ55	PPAN	Suppressor of SWI4 1 homolog	0.0590861	0.495817	0.789111	No change	0.268822	0.00882364	0.0400878	No change
P45974	USP5	Ubiquitin carboxyl-terminal hydrolase 5	-0.202386	0.0110621	0.197648	No change	0.267572	0.00204368	0.0141497	No change
P55210	CASP7	Caspase-7;Caspase-7 subunit p20;Caspase-7 subunit p11	0.0995517	0.293634	0.658209	No change	0.267339	0.0134295	0.0541856	No change
Q00341	HDLBP	Vigilin	-0.0781897	0.181999	0.545172	No change	0.267321	0.000557051	0.00629917	No change
Q96KA5	CLPTM1L	Cleft lip and palate transmembrane protein 1-like protein	-0.356302	0.00783854	0.170203	No change	0.266352	0.0332238	0.103614	No change
P61803	DAD1	Dolichyl-diphosphooligosaccharide--protein glycosyltransferase subunit DAD1	0.23341	0.213094	0.580016	No change	0.266157	0.16016	0.304706	No change
P61224;A6NIZ1	RAP1B	Ras-related protein Rap-1b;Ras-related protein Rap-1b-like protein	-0.0493106	0.362709	0.711169	No change	0.265932	0.000383922	0.00482511	No change
Q8N6H7	ARFGAP2	ADP-ribosylation factor GTPase-activating protein 2	-0.208386	0.185368	0.549708	No change	0.265904	0.0992425	0.21857	No change
Q9Y5P6	GMPPB	Mannose-1-phosphate guanyltransferase beta	-0.192717	0.0809897	0.424413	No change	0.265856	0.0229018	0.0791637	No change
Q9UBB4	ATXN10	Ataxin-10	0.00806053	0.930818	0.986384	No change	0.265794	0.0143244	0.0569442	No change
Q96AT9	RPE	Ribulose-phosphate 3-epimerase	-0.0717798	0.591132	0.847177	No change	0.265704	0.0661482	0.167416	No change
Q9NXV2	KCTD5	BTB/POZ domain-containing protein KCTD5	-0.142855	0.0351127	0.313004	No change	0.265556	0.00102672	0.00926151	No change
A9UHW6	MIF4GD	MIF4G domain-containing protein	0.046738	0.499829	0.790885	No change	0.264812	0.00246212	0.0162676	No change
Q7Z7E8	UBE2Q1	Ubiquitin-conjugating enzyme E2 Q1	-0.208765	0.0799785	0.423227	No change	0.264539	0.0328998	0.102881	No change
Q9BQ61	C19orf43	Uncharacterized protein C19orf43	-0.137443	0.448817	0.75577	No change	0.263741	0.160664	0.305414	No change
Q9BYJ9	YTHDF1	YTH domain-containing family protein 1	-0.0249911	0.90827	0.981239	No change	0.263708	0.240097	0.401839	No change
P13804	ETFA	Electron transfer flavoprotein subunit alpha, mitochondrial	-0.122431	0.0629042	0.386878	No change	0.263292	0.00106394	0.00936392	No change
Q9Y5U9	IER3IP1	Immediate early response 3-interacting protein 1	0.509524	0.0781237	0.419939	No change	0.263128	0.336013	0.505146	No change
Q8NI27	THOC2	THO complex subunit 2	0.126504	0.217477	0.584105	No change	0.262335	0.0207189	0.0735416	No change
P30153	PPP2R1A	Serine/threonine-protein phosphatase 2A 65 kDa regulatory subunit A alpha isoform	-0.0091979	0.89314	0.976301	No change	0.26193	0.00263451	0.0170892	No change
O95674	CDS2	Phosphatidate cytidylyltransferase 2	-0.133476	0.0691049	0.401145	No change	0.261384	0.00243671	0.0161838	No change
P06737	PYGL	Glycogen phosphorylase, liver form	0.0598024	0.251824	0.622423	No change	0.26127	0.00029945	0.0042614	No change
P57772	EEFSEC	Selenocysteine-specific elongation factor	0.0620033	0.543358	0.820436	No change	0.261237	0.0236129	0.0807764	No change
P14649	MYL6B	Myosin light chain 6B	-0.27178	0.0620862	0.384362	No change	0.260371	0.0720399	0.176009	No change
Q15417	CNN3	Calponin-3	-0.141699	0.00981062	0.18596	No change	0.260077	0.000149402	0.0027204	No change
Q9H4A4	RNPEP	Aminopeptidase B	0.246105	0.00214913	0.114785	No change	0.259823	0.00148572	0.0115293	No change
Q15751	HERC1	Probable E3 ubiquitin-protein ligase HERC1	-0.112463	0.626109	0.863889	No change	0.259618	0.272348	0.437314	No change
Q92599	45177	Septin-8	0.0471352	0.731326	0.91589	No change	0.259323	0.0797584	0.188004	No change
Q9NRX1	PNO1	RNA-binding protein PNO1	-0.0139459	0.90126	0.979115	No change	0.258769	0.0390115	0.114932	No change
Q3MHD2	LSM12	Protein LSM12 homolog	-0.220663	0.0383252	0.321695	No change	0.258624	0.018819	0.0688046	No change
Q6P1J9	CDC73	Parafibromin	-0.012173	0.9066	0.981054	No change	0.258557	0.0278075	0.0908261	No change
Q99805	TM9SF2	Transmembrane 9 superfamily member 2	-0.148809	0.335629	0.689578	No change	0.258456	0.108832	0.233573	No change
O75781	PALM	Paralemmin-1	-0.088318	0.155492	0.515402	No change	0.258408	0.00105719	0.00935608	No change
Q1KMD3	HNRNPUL2	Heterogeneous nuclear ribonucleoprotein U-like protein 2	0.183771	0.051554	0.357155	No change	0.258137	0.0109503	0.0469373	No change
Q8NE86	MCU	Calcium uniporter protein, mitochondrial	0.225812	0.203968	0.56692	No change	0.257914	0.151424	0.292659	No change
O60341	KDM1A	Lysine-specific histone demethylase 1A	-0.423045	0.00220208	0.114785	No change	0.257258	0.0333349	0.103684	No change
Q13111	CHAF1A	Chromatin assembly factor 1 subunit A	-0.120481	0.115269	0.471525	No change	0.256763	0.0040725	0.0232248	No change
O43674	NDUFB5	NADH dehydrogenase [ubiquinone] 1 beta subcomplex subunit 5, mitochondrial	0.173142	0.228729	0.59977	No change	0.256684	0.0860025	0.197695	No change
Q9Y3Y2	CHTOP	Chromatin target of PRMT1 protein	0.0274428	0.6616	0.886399	No change	0.25631	0.00163993	0.0121745	No change
Q9H8Y5	ANKZF1	Ankyrin repeat and zinc finger domain-containing protein 1	-0.0028708	0.984218	0.997372	No change	0.255394	0.100345	0.220369	No change
Q9NQR4	NIT2	Omega-amidase NIT2	0.0311551	0.810936	0.947261	No change	0.255102	0.0710641	0.174547	No change
O43929	ORC4	Origin recognition complex subunit 4	-0.106027	0.297965	0.660798	No change	0.254734	0.024248	0.0820987	No change
P57721	PCBP3	Poly(rC)-binding protein 3	0.082142	0.517405	0.800602	No change	0.25471	0.0632696	0.162207	No change
O75436	VPS26A	Vacuolar protein sorting-associated protein 26A	0.0493776	0.671253	0.890274	No change	0.254647	0.0469302	0.131577	No change
Q9Y678	COPG1	Coatomer subunit gamma-1	0.0717055	0.35006	0.701789	No change	0.254061	0.00567847	0.0295753	No change
Q99590	SCAF11	Protein SCAF11	0.0938629	0.582729	0.842197	No change	0.253707	0.155107	0.296924	No change
P21359	NF1	Neurofibromin;Neurofibromin truncated	0.0486399	0.53208	0.81003	No change	0.253072	0.0067882	0.0336139	No change
Q6P161	MRPL54	39S ribosomal protein L54, mitochondrial	-0.185665	0.348959	0.701101	No change	0.252615	0.210491	0.367089	No change
P52306	RAP1GDS1	Rap1 GTPase-GDP dissociation stimulator 1	-0.108565	0.291226	0.657414	No change	0.252418	0.0263285	0.0866684	No change
O43148	RNMT	mRNA cap guanine-N7 methyltransferase	-0.0120756	0.939911	0.987333	No change	0.25238	0.136316	0.272927	No change
P18085	ARF4	ADP-ribosylation factor 4	0.0384151	0.403023	0.731943	No change	0.25197	0.000163574	0.00289857	No change
O43708	GSTZ1	Maleylacetoacetate isomerase	-0.108556	0.268366	0.637855	No change	0.250961	0.0214188	0.0753044	No change
O60831	PRAF2	PRA1 family protein 2	0.0777643	0.277004	0.643567	No change	0.250426	0.00385396	0.0223646	No change
Q13049	TRIM32	E3 ubiquitin-protein ligase TRIM32	-0.0937697	0.489613	0.784997	No change	0.250395	0.0836132	0.19384	No change
Q02218	OGDH	2-oxoglutarate dehydrogenase, mitochondrial	-0.198548	0.0889357	0.435068	No change	0.250233	0.0386942	0.114279	No change
P62304	SNRPE	Small nuclear ribonucleoprotein E	-0.170644	0.146938	0.509056	No change	0.248716	0.04444	0.12625	No change
Q9UER7	DAXX	Death domain-associated protein 6	0.185625	0.287505	0.654385	No change	0.24863	0.162918	0.308035	No change
Q96I59	NARS2	Probable asparagine--tRNA ligase, mitochondrial	-0.263405	0.320458	0.677384	No change	0.248553	0.347243	0.517369	No change
P51659	HSD17B4	Peroxisomal multifunctional enzyme type 2;(3R)-hydroxyacyl-CoA dehydrogenase;Enoyl-CoA hydratase 2	0.0840501	0.275566	0.642619	No change	0.248544	0.00633593	0.0320259	No change
Q9Y4E1	FAM21C	WASH complex subunit FAM21C	0.221639	0.0260221	0.27924	No change	0.248508	0.0150211	0.0584937	No change
Q9UBX3	SLC25A10	Mitochondrial dicarboxylate carrier	-0.0502896	0.628002	0.864487	No change	0.248478	0.0323544	0.101519	No change
Q10471	GALNT2	Polypeptide N-acetylgalactosaminyltransferase 2;Polypeptide N-acetylgalactosaminyltransferase 2 soluble form	0.0447863	0.673282	0.891477	No change	0.247944	0.0362276	0.109856	No change
Q9BUR4	WRAP53	Telomerase Cajal body protein 1	-0.208006	0.0718947	0.406517	No change	0.247865	0.0372238	0.111368	No change
P22059	OSBP	Oxysterol-binding protein 1	0.0864229	0.615561	0.860567	No change	0.2475	0.167809	0.312825	No change
P06748	NPM1	Nucleophosmin	-0.0878843	0.279561	0.645838	No change	0.247431	0.00882041	0.0400878	No change
Q9Y248	GINS2	DNA replication complex GINS protein PSF2	-0.300547	0.0133359	0.214984	No change	0.247273	0.0335015	0.104059	No change
Q9Y3D8	AK6	Adenylate kinase isoenzyme 6	-0.346017	0.122632	0.48019	No change	0.247085	0.256865	0.419641	No change
O94768	STK17B	Serine/threonine-protein kinase 17B	0.370876	1.14638e-05	0.0066912	No change	0.246209	0.000364166	0.0046804	No change
Q8NAP3	ZBTB38	Zinc finger and BTB domain-containing protein 38	0.792528	0.143891	0.504666	No change	0.245314	0.634926	0.767119	No change
P98160	HSPG2	Basement membrane-specific heparan sulfate proteoglycan core protein;Endorepellin;LG3 peptide	0.10035	0.220025	0.587563	No change	0.24495	0.00923357	0.0414212	No change
Q9H1I8	ASCC2	Activating signal cointegrator 1 complex subunit 2	-0.0640113	0.544827	0.821783	No change	0.243276	0.037687	0.112164	No change
O95232	LUC7L3	Luc7-like protein 3	-0.0757931	0.680958	0.894337	No change	0.243275	0.203262	0.359085	No change
O95757	HSPA4L	Heat shock 70 kDa protein 4L	-0.0295619	0.813668	0.949108	No change	0.243242	0.0735014	0.177888	No change
P52789	HK2	Hexokinase-2	0.0376133	0.586409	0.844378	No change	0.243207	0.00429449	0.02414	No change
Q9C035	TRIM5	Tripartite motif-containing protein 5	-1.44797	0.244131	0.613784	No change	0.24312	0.839807	0.901603	No change
Q8IXI2	RHOT1	Mitochondrial Rho GTPase 1	-0.0571527	0.467899	0.767387	No change	0.242887	0.00896584	0.0404162	No change
P10619	CTSA	Lysosomal protective protein;Lysosomal protective protein 32 kDa chain;Lysosomal protective protein 20 kDa chain	-0.0112807	0.926604	0.986089	No change	0.242837	0.0684199	0.170589	No change
Q15067	ACOX1	Peroxisomal acyl-coenzyme A oxidase 1	-0.0962445	0.320152	0.677365	No change	0.242783	0.024195	0.0819793	No change
Q9UJV9	DDX41	Probable ATP-dependent RNA helicase DDX41	0.379579	0.00242981	0.114785	No change	0.242585	0.0286524	0.0927991	No change
Q9Y4W6	AFG3L2	AFG3-like protein 2	0.0618378	0.577844	0.839625	No change	0.242017	0.0472344	0.13201	No change
Q9UNQ2	DIMT1	Probable dimethyladenosine transferase	-0.160625	0.191612	0.553878	No change	0.241889	0.060633	0.157367	No change
Q9P013	CWC15	Spliceosome-associated protein CWC15 homolog	-0.111518	0.646379	0.875403	No change	0.241797	0.328862	0.498685	No change
Q96T37	RBM15	Putative RNA-binding protein 15	-0.327188	0.0941557	0.440723	No change	0.241617	0.202603	0.35877	No change
Q9UL26	RAB22A	Ras-related protein Rab-22A	-0.123365	0.491607	0.787097	No change	0.241504	0.191854	0.345397	No change
Q8WX92	NELFB	Negative elongation factor B	-0.148701	0.11508	0.471525	No change	0.241173	0.0184558	0.0679062	No change
Q6ZSZ5	ARHGEF18	Rho guanine nucleotide exchange factor 18	-0.0657274	0.578739	0.840398	No change	0.240897	0.0608643	0.15779	No change
P29401	TKT	Transketolase	0.0466854	0.414654	0.739666	No change	0.240517	0.00124622	0.0103109	No change
Q9P0L0	VAPA	Vesicle-associated membrane protein-associated protein A	0.06042	0.726807	0.913447	No change	0.240372	0.182511	0.332853	No change
Q10713	PMPCA	Mitochondrial-processing peptidase subunit alpha	-0.19072	0.0794039	0.421634	No change	0.240182	0.0334625	0.104008	No change
P51571	SSR4	Translocon-associated protein subunit delta	-0.057839	0.383126	0.721188	No change	0.240162	0.00332806	0.0201998	No change
O43310	CTIF	CBP80/20-dependent translation initiation factor	-0.0466845	0.499839	0.790885	No change	0.240023	0.00456534	0.0250388	No change
P62308;A8MWD9	SNRPG;SNRPGP15	Small nuclear ribonucleoprotein G;Putative small nuclear ribonucleoprotein G-like protein 15	-0.0620126	0.393117	0.726685	No change	0.239896	0.00587866	0.0302434	No change
P23381	WARS	Tryptophan--tRNA ligase, cytoplasmic;T1-TrpRS;T2-TrpRS	0.052174	0.455971	0.760774	No change	0.239758	0.00485341	0.0261315	No change
P16989	YBX3	Y-box-binding protein 3	-0.0639806	0.794002	0.941847	No change	0.238548	0.340457	0.509914	No change
P62851	RPS25	40S ribosomal protein S25	0.139126	0.235937	0.606874	No change	0.238378	0.0554655	0.148149	No change
Q8IWJ2	GCC2	GRIP and coiled-coil domain-containing protein 2	-0.0264486	0.84558	0.962165	No change	0.238234	0.101008	0.221404	No change
P35914	HMGCL	Hydroxymethylglutaryl-CoA lyase, mitochondrial	-0.123389	0.175935	0.539587	No change	0.238155	0.0180006	0.0666023	No change
Q86V81	ALYREF	THO complex subunit 4	0.156188	0.144471	0.504666	No change	0.23757	0.0363636	0.110108	No change
O14933	UBE2L6	Ubiquitin/ISG15-conjugating enzyme E2 L6	-0.214169	0.00478806	0.138019	No change	0.237474	0.00248937	0.0163774	No change
O95376	ARIH2	E3 ubiquitin-protein ligase ARIH2	-0.342277	0.0455638	0.337905	No change	0.235981	0.147482	0.28814	No change
Q96EI5	TCEAL4	Transcription elongation factor A protein-like 4	-0.052608	0.636716	0.869703	No change	0.235485	0.053351	0.143793	No change
P31946	YWHAB	14-3-3 protein beta/alpha;14-3-3 protein beta/alpha, N-terminally processed	-0.202606	0.0443252	0.336557	No change	0.235232	0.0233617	0.0801542	No change
Q9UQE7	SMC3	Structural maintenance of chromosomes protein 3	-0.596451	0.0202292	0.252232	No change	0.235003	0.305425	0.472755	No change
P38919	EIF4A3	Eukaryotic initiation factor 4A-III;Eukaryotic initiation factor 4A-III, N-terminally processed	-0.0623091	0.181418	0.543796	No change	0.23486	0.000259499	0.00389669	No change
P07919	UQCRH	Cytochrome b-c1 complex subunit 6, mitochondrial	-0.0155905	0.868112	0.969725	No change	0.23476	0.0273507	0.0894605	No change
Q9HCC0	MCCC2	Methylcrotonoyl-CoA carboxylase beta chain, mitochondrial	-0.0110473	0.914516	0.982536	No change	0.234692	0.0405604	0.118387	No change
Q7L5N7	LPCAT2	Lysophosphatidylcholine acyltransferase 2	0.0870063	0.246003	0.615008	No change	0.234322	0.00742794	0.0355883	No change
Q8IY33	MICALL2	MICAL-like protein 2	-0.0875063	0.12198	0.479727	No change	0.234164	0.00101701	0.0092587	No change
O15067	PFAS	Phosphoribosylformylglycinamidine synthase	-0.18579	0.0162332	0.227706	No change	0.234093	0.00447934	0.0248194	No change
P08758	ANXA5	Annexin A5	-0.0551905	0.447306	0.755516	No change	0.234055	0.0069495	0.0340236	No change
Q14738	PPP2R5D	Serine/threonine-protein phosphatase 2A 56 kDa regulatory subunit delta isoform	0.154216	0.107631	0.462633	No change	0.233398	0.0229409	0.0791924	No change
Q9NQT8	KIF13B	Kinesin-like protein KIF13B	-0.241866	0.0444253	0.336557	No change	0.232742	0.051533	0.140283	No change
P62913	RPL11	60S ribosomal protein L11	0.030406	0.73657	0.917	No change	0.232572	0.0237807	0.0810506	No change
Q6DKJ4	NXN	Nucleoredoxin	-0.114033	0.503424	0.794653	No change	0.232556	0.186655	0.338541	No change
O14618	CCS	Copper chaperone for superoxide dismutase	-0.0464618	0.684895	0.895106	No change	0.232416	0.0621982	0.160082	No change
P62136	PPP1CA	Serine/threonine-protein phosphatase PP1-alpha catalytic subunit	-0.0447397	0.509175	0.797025	No change	0.232168	0.00494496	0.02646	No change
Q15024	EXOSC7	Exosome complex component RRP42	-0.175137	0.150191	0.511997	No change	0.231335	0.0661702	0.167416	No change
Q6UXV4	APOOL	MICOS complex subunit MIC27	-0.209264	0.0665662	0.395352	No change	0.231014	0.0462431	0.130173	No change
Q9H9Y6	POLR1B	DNA-directed RNA polymerase I subunit RPA2	0.101782	0.144046	0.504666	No change	0.230952	0.00464589	0.0252791	No change
Q6KC79	NIPBL	Nipped-B-like protein	-0.0882946	0.379791	0.720851	No change	0.230638	0.0366017	0.110498	No change
Q15398	DLGAP5	Disks large-associated protein 5	0.120824	0.537328	0.814267	No change	0.230341	0.250765	0.41303	No change
P01116;P01112	KRAS;HRAS	GTPase KRas;GTPase KRas, N-terminally processed;GTPase HRas;GTPase HRas, N-terminally processed	-0.107321	0.104403	0.461441	No change	0.230319	0.00313156	0.0194521	No change
Q9H936;Q9H1K4	SLC25A22;SLC25A18	Mitochondrial glutamate carrier 1;Mitochondrial glutamate carrier 2	-0.0590288	0.403241	0.731943	No change	0.230172	0.00639448	0.0322162	No change
Q15427	SF3B4	Splicing factor 3B subunit 4	-0.527866	0.00758618	0.169498	No change	0.230005	0.179979	0.329534	No change
Q01415	GALK2	N-acetylgalactosamine kinase	-0.00153656	0.983989	0.997359	No change	0.229537	0.0112613	0.0480476	No change
P05388;Q8NHW5	RPLP0;RPLP0P6	60S acidic ribosomal protein P0;60S acidic ribosomal protein P0-like	0.0614377	0.483252	0.782369	No change	0.22948	0.020953	0.074202	No change
Q15291	RBBP5	Retinoblastoma-binding protein 5	-0.38601	0.0199343	0.251902	No change	0.229129	0.13314	0.268545	No change
P17252	PRKCA	Protein kinase C alpha type	-0.00503482	0.936983	0.987064	No change	0.229117	0.00390585	0.0224963	No change
P07384	CAPN1	Calpain-1 catalytic subunit	0.0171465	0.865778	0.968374	No change	0.22837	0.042648	0.122404	No change
O00151	PDLIM1	PDZ and LIM domain protein 1	0.00364059	0.94477	0.988037	No change	0.227779	0.00112575	0.00965973	No change
Q9P2E3	ZNFX1	NFX1-type zinc finger-containing protein 1	-0.0277853	0.685068	0.895106	No change	0.227549	0.00619177	0.0314346	No change
Q5VW32	BROX	BRO1 domain-containing protein BROX	-0.00648642	0.934584	0.986926	No change	0.227542	0.0139064	0.0556378	No change
Q16630	CPSF6	Cleavage and polyadenylation specificity factor subunit 6	-0.219376	0.114106	0.470066	No change	0.227468	0.102825	0.224536	No change
Q9Y6M7	SLC4A7	Sodium bicarbonate cotransporter 3	0.143784	0.292349	0.657803	No change	0.226568	0.109846	0.23466	No change
Q8IX18	DHX40	Probable ATP-dependent RNA helicase DHX40	-0.144666	0.0770634	0.417352	No change	0.225921	0.0114201	0.0484567	No change
Q13619	CUL4A	Cullin-4A	0.0831307	0.393279	0.726694	No change	0.225349	0.0354589	0.107964	No change
Q96AB3	ISOC2	Isochorismatase domain-containing protein 2, mitochondrial	-0.177886	0.0994601	0.454548	No change	0.225201	0.0440439	0.125279	No change
Q92544	TM9SF4	Transmembrane 9 superfamily member 4	-0.0237004	0.74757	0.92045	No change	0.224649	0.0101058	0.0440935	No change
P27797	CALR	Calreticulin	0.0411479	0.485976	0.783336	No change	0.224144	0.00257054	0.0167864	No change
P16035	TIMP2	Metalloproteinase inhibitor 2	-0.118155	0.086198	0.429392	No change	0.224126	0.00457195	0.0250388	No change
Q16531	DDB1	DNA damage-binding protein 1	0.0552773	0.429871	0.747145	No change	0.224083	0.007189	0.0348889	No change
O15355	PPM1G	Protein phosphatase 1G	-0.0805763	0.35546	0.706735	No change	0.224019	0.0219688	0.0767083	No change
Q96GX5	MASTL	Serine/threonine-protein kinase greatwall	-0.0384604	0.753884	0.922605	No change	0.223461	0.0896842	0.203328	No change
O95229	ZWINT	ZW10 interactor	-0.458081	0.0389673	0.324144	No change	0.223458	0.275407	0.439834	No change
Q9NY61	AATF	Protein AATF	-0.0310539	0.790482	0.940566	No change	0.223307	0.0771598	0.183666	No change
O95487	SEC24B	Protein transport protein Sec24B	0.0908153	0.476805	0.777026	No change	0.222893	0.0989125	0.218416	No change
O15427	SLC16A3	Monocarboxylate transporter 4	0.08699	0.245351	0.614373	No change	0.222874	0.00974263	0.0430781	No change
O95433	AHSA1	Activator of 90 kDa heat shock protein ATPase homolog 1	-0.104908	0.405743	0.734178	No change	0.22284	0.0942589	0.211326	No change
Q15061	WDR43	WD repeat-containing protein 43	-0.140396	0.178379	0.540931	No change	0.222823	0.0439565	0.125107	No change
P63172	DYNLT1	Dynein light chain Tctex-type 1	0.0827821	0.473692	0.773185	No change	0.222428	0.0725022	0.176687	No change
P18754	RCC1	Regulator of chromosome condensation	-0.033365	0.696365	0.899383	No change	0.222202	0.0226023	0.0783156	No change
Q96RD7	PANX1	Pannexin-1	-0.0285615	0.792373	0.940915	No change	0.221846	0.0611339	0.158223	No change
Q9NTK5	OLA1	Obg-like ATPase 1	-0.028096	0.754269	0.922605	No change	0.221838	0.0285845	0.0926442	No change
P60903	S100A10	Protein S100-A10	-0.110793	0.443736	0.753202	No change	0.221683	0.140986	0.280083	No change
Q14997	PSME4	Proteasome activator complex subunit 4	0.0602076	0.528385	0.808129	No change	0.221478	0.0363773	0.110108	No change
Q9UHB9	SRP68	Signal recognition particle subunit SRP68	-0.073541	0.412693	0.739288	No change	0.220831	0.027388	0.089519	No change
Q7Z5K2	WAPAL	Wings apart-like protein homolog	0.0397234	0.563129	0.829926	No change	0.220717	0.00732733	0.0353377	No change
P43490	NAMPT	Nicotinamide phosphoribosyltransferase	-0.101745	0.082629	0.424785	No change	0.220194	0.00178886	0.0129678	No change
P38398	BRCA1	Breast cancer type 1 susceptibility protein	-0.201661	0.00961049	0.18596	No change	0.220137	0.00582584	0.0300732	No change
Q5VZ89	DENND4C	DENN domain-containing protein 4C	0.0667268	0.568334	0.831436	No change	0.219427	0.0802068	0.188878	No change
P49585	PCYT1A	Choline-phosphate cytidylyltransferase A	-0.126385	0.389998	0.723947	No change	0.21937	0.149284	0.290345	No change
Q9UBN7	HDAC6	Histone deacetylase 6	-0.0432429	0.634009	0.867542	No change	0.218876	0.0314846	0.0995784	No change
E9PRG8	C11orf98	Uncharacterized protein C11orf98	0.112272	0.547493	0.824001	No change	0.218639	0.252709	0.414991	No change
Q7L5D6	GET4	Golgi to ER traffic protein 4 homolog	0.317437	0.11879	0.474335	No change	0.218525	0.268075	0.432605	No change
Q03518	TAP1	Antigen peptide transporter 1	-0.0315538	0.822508	0.953886	No change	0.218368	0.141155	0.280083	No change
O15013	ARHGEF10	Rho guanine nucleotide exchange factor 10	0.0921257	0.516547	0.799809	No change	0.218137	0.141663	0.280836	No change
P30740	SERPINB1	Leukocyte elastase inhibitor	0.0886239	0.712733	0.906349	No change	0.218077	0.372835	0.542935	No change
Q01995	TAGLN	Transgelin	0.212774	0.00884476	0.181809	No change	0.217897	0.00773659	0.0366616	No change
Q9H8M7	FAM188A	Protein FAM188A	-0.0878136	0.329537	0.68407	No change	0.217475	0.0288171	0.0932023	No change
Q8WUM0	NUP133	Nuclear pore complex protein Nup133	-0.203858	0.0129497	0.212383	No change	0.217304	0.00918486	0.0412427	No change
P22307	SCP2	Non-specific lipid-transfer protein	-0.119309	0.167735	0.527739	No change	0.216862	0.0217216	0.0760501	No change
O43913	ORC5	Origin recognition complex subunit 5	0.290577	0.18772	0.549708	No change	0.216838	0.316577	0.484502	No change
Q9Y673	ALG5	Dolichyl-phosphate beta-glucosyltransferase	0.264685	0.0813318	0.424413	No change	0.216498	0.144401	0.283951	No change
P63096	GNAI1	Guanine nucleotide-binding protein G(i) subunit alpha-1	-0.193651	0.0630349	0.387166	No change	0.215639	0.042022	0.121546	No change
Q15435	PPP1R7	Protein phosphatase 1 regulatory subunit 7	0.00167422	0.98122	0.996866	No change	0.215469	0.0106423	0.0457866	No change
P51532	SMARCA4	Transcription activator BRG1	-0.0465973	0.67997	0.894337	No change	0.215064	0.0774167	0.183871	No change
Q9H4M9	EHD1	EH domain-containing protein 1	0.0667771	0.588595	0.845524	No change	0.21494	0.101394	0.222087	No change
Q27J81	INF2	Inverted formin-2	-0.220798	0.0345468	0.312069	No change	0.214893	0.0386728	0.114279	No change
Q02539	HIST1H1A	Histone H1.1	0.158743	0.115136	0.471525	No change	0.214797	0.0413381	0.12032	No change
P55145	MANF	Mesencephalic astrocyte-derived neurotrophic factor	0.386198	0.0287984	0.290813	No change	0.214671	0.188148	0.340049	No change
Q92797	SYMPK	Symplekin	0.121926	0.126498	0.486732	No change	0.214546	0.0145978	0.0575574	No change
P13928;Q5VT79	ANXA8;ANXA8L2	Annexin A8;Annexin A8-like protein 2	0.149267	0.0907829	0.43691	No change	0.214339	0.0224742	0.0780355	No change
O95336	PGLS	6-phosphogluconolactonase	0.109791	0.130363	0.489502	No change	0.214161	0.00895196	0.0404162	No change
P55263	ADK	Adenosine kinase	-0.127131	0.0256131	0.27918	No change	0.213736	0.00125573	0.0103437	No change
O43390	HNRNPR	Heterogeneous nuclear ribonucleoprotein R	0.0311331	0.552045	0.826319	No change	0.213599	0.00161639	0.0120968	No change
P50454	SERPINH1	Serpin H1	0.216719	0.105752	0.461441	No change	0.212957	0.111208	0.236621	No change
P41250	GARS	Glycine--tRNA ligase	0.00880112	0.861201	0.967466	No change	0.212842	0.00133448	0.0106817	No change
P48059	LIMS1	LIM and senescent cell antigen-like-containing domain protein 1	-0.0298568	0.623632	0.862385	No change	0.212554	0.0045203	0.0248935	No change
Q9NSD9	FARSB	Phenylalanine--tRNA ligase beta subunit	-0.0307775	0.617396	0.860567	No change	0.212147	0.00492973	0.0264244	No change
Q96JG6	CCDC132	Coiled-coil domain-containing protein 132	0.0659074	0.640346	0.872669	No change	0.212143	0.151189	0.292533	No change
P25440	BRD2	Bromodomain-containing protein 2	-0.0650208	0.25961	0.631301	No change	0.211872	0.002795	0.0179274	No change
Q9UNN5	FAF1	FAS-associated factor 1	-0.230998	0.0201602	0.252232	No change	0.211633	0.0301071	0.096297	No change
Q99417	MYCBP	C-Myc-binding protein	-0.124215	0.244727	0.613784	No change	0.211585	0.0609327	0.157879	No change
P49321	NASP	Nuclear autoantigenic sperm protein	-0.125215	0.0768511	0.416883	No change	0.211162	0.00743314	0.0355883	No change
Q96N66	MBOAT7	Lysophospholipid acyltransferase 7	0.105365	0.224426	0.593804	No change	0.210977	0.0262771	0.0866225	No change
Q9HA64	FN3KRP	Ketosamine-3-kinase	-0.192725	0.0819491	0.424413	No change	0.210954	0.0602413	0.156702	No change
Q9NV96	TMEM30A	Cell cycle control protein 50A	0.0733592	0.434217	0.749069	No change	0.210137	0.0410364	0.119517	No change
Q9NX47	44990	E3 ubiquitin-protein ligase MARCH5	-0.418035	0.0573173	0.371799	No change	0.210121	0.30727	0.474816	No change
O75608	LYPLA1	Acyl-protein thioesterase 1	-0.193139	0.0156115	0.227085	No change	0.20985	0.0101017	0.0440935	No change
O95834	EML2	Echinoderm microtubule-associated protein-like 2	-0.279699	0.01382	0.21667	No change	0.209715	0.0500794	0.137352	No change
Q13200	PSMD2	26S proteasome non-ATPase regulatory subunit 2	-0.0715351	0.223666	0.593151	No change	0.209707	0.00326193	0.0200166	No change
P21796	VDAC1	Voltage-dependent anion-selective channel protein 1	-0.00335145	0.959801	0.993339	No change	0.209472	0.00858109	0.0392946	No change
O60828	PQBP1	Polyglutamine-binding protein 1	-0.363307	0.00502831	0.139795	No change	0.209032	0.0679976	0.170219	No change
O75340	PDCD6	Programmed cell death protein 6	-0.0401946	0.779445	0.934405	No change	0.208807	0.16502	0.309748	No change
Q14839	CHD4	Chromodomain-helicase-DNA-binding protein 4	-0.0297372	0.655469	0.881519	No change	0.208309	0.00872674	0.0398432	No change
Q13310	PABPC4	Polyadenylate-binding protein 4	0.0462189	0.584535	0.843189	No change	0.208217	0.0283743	0.0920919	No change
O15460	P4HA2	Prolyl 4-hydroxylase subunit alpha-2	0.156093	0.00905914	0.18269	No change	0.207876	0.00151532	0.0116485	No change
P61221	ABCE1	ATP-binding cassette sub-family E member 1	-0.0663028	0.320156	0.677365	No change	0.207861	0.0079319	0.0373575	No change
Q8NCA5	FAM98A	Protein FAM98A	-0.176166	0.300548	0.664088	No change	0.207511	0.227216	0.38692	No change
Q96FF9	CDCA5	Sororin	0.0443915	0.771983	0.930188	No change	0.207462	0.193434	0.347296	No change
Q9H467	CUEDC2	CUE domain-containing protein 2	0.108816	0.177491	0.540535	No change	0.207129	0.0196296	0.0708166	No change
O75351	VPS4B	Vacuolar protein sorting-associated protein 4B	-0.122637	0.152585	0.513377	No change	0.207128	0.02537	0.0848104	No change
Q8IUF8	MINA	Bifunctional lysine-specific demethylase and histidyl-hydroxylase MINA	-0.0487455	0.327749	0.683427	No change	0.206933	0.00128282	0.0104347	No change
Q9BQS8	FYCO1	FYVE and coiled-coil domain-containing protein 1	0.0936207	0.48545	0.783336	No change	0.206429	0.140574	0.279757	No change
Q01167	FOXK2	Forkhead box protein K2	0.084568	0.259319	0.631301	No change	0.20601	0.0150113	0.0584937	No change
Q15102	PAFAH1B3	Platelet-activating factor acetylhydrolase IB subunit gamma	-0.060519	0.517347	0.800602	No change	0.205911	0.0447165	0.126958	No change
Q8WTT2	NOC3L	Nucleolar complex protein 3 homolog	-0.342415	0.0309751	0.298458	No change	0.205892	0.163694	0.308637	No change
P42025	ACTR1B	Beta-centractin	0.032891	0.709258	0.905415	No change	0.204391	0.0375167	0.111816	No change
Q9Y4P1	ATG4B	Cysteine protease ATG4B	-0.123558	0.162066	0.523205	No change	0.2041	0.0313137	0.0991959	No change
Q9P035	HACD3	Very-long-chain (3R)-3-hydroxyacyl-CoA dehydratase 3	-0.0212346	0.792192	0.940915	No change	0.203937	0.0258057	0.0855804	No change
O95861	BPNT1	3(2),5-bisphosphate nucleotidase 1	0.0922254	0.231352	0.601802	No change	0.203644	0.0178693	0.0662755	No change
P60842	EIF4A1	Eukaryotic initiation factor 4A-I	-0.0630048	0.295194	0.659576	No change	0.203212	0.0048819	0.0262544	No change
O75907	DGAT1	Diacylglycerol O-acyltransferase 1	0.0367173	0.690694	0.89732	No change	0.202503	0.0465542	0.130752	No change
Q86VP6	CAND1	Cullin-associated NEDD8-dissociated protein 1	0.170966	0.0312725	0.299998	No change	0.202451	0.0140468	0.0560159	No change
P53618	COPB1	Coatomer subunit beta	0.0372819	0.604697	0.855063	No change	0.202179	0.0153109	0.0592575	No change
Q86UK7	ZNF598	Zinc finger protein 598	-0.574305	0.00280664	0.114785	No change	0.201094	0.20268	0.35877	No change
P04637	TP53	Cellular tumor antigen p53	0.132277	0.320349	0.677384	No change	0.200996	0.142662	0.282061	No change
Q9BXK5	BCL2L13	Bcl-2-like protein 13	0.108034	0.372789	0.717498	No change	0.200908	0.112695	0.23887	No change
O14980	XPO1	Exportin-1	0.0834786	0.275567	0.642619	No change	0.200834	0.0191018	0.0694543	No change
P46734	MAP2K3	Dual specificity mitogen-activated protein kinase kinase 3	-0.0281463	0.810261	0.947104	No change	0.200572	0.10851	0.233314	No change
Q86SX6	GLRX5	Glutaredoxin-related protein 5, mitochondrial	0.164065	0.14353	0.504666	No change	0.200324	0.0810351	0.190247	No change
Q01804	OTUD4	OTU domain-containing protein 4	-0.0603326	0.682768	0.895106	No change	0.200233	0.19196	0.345452	No change
P04818	TYMS	Thymidylate synthase	0.0124084	0.892188	0.976301	No change	0.200075	0.0479591	0.133118	No change
P52294	KPNA1	Importin subunit alpha-5;Importin subunit alpha-5, N-terminally processed	0.205547	0.0671416	0.39659	No change	0.199741	0.0740226	0.178758	No change
P31483	TIA1	Nucleolysin TIA-1 isoform p40	-0.145707	0.40198	0.731878	No change	0.19967	0.257711	0.420429	No change
P11047	LAMC1	Laminin subunit gamma-1	-0.0405434	0.597603	0.850174	No change	0.199449	0.022357	0.0779209	No change
Q08426	EHHADH	Peroxisomal bifunctional enzyme;Enoyl-CoA hydratase/3,2-trans-enoyl-CoA isomerase;3-hydroxyacyl-CoA dehydrogenase	-0.239771	0.169747	0.53046	No change	0.199423	0.24689	0.409279	No change
Q9P015	MRPL15	39S ribosomal protein L15, mitochondrial	0.181542	0.185554	0.549708	No change	0.199271	0.149555	0.290749	No change
Q8N4V1	MMGT1	Membrane magnesium transporter 1	-0.0508123	0.717395	0.907838	No change	0.199216	0.174191	0.320969	No change
P62495	ETF1	Eukaryotic peptide chain release factor subunit 1	0.028321	0.718597	0.907838	No change	0.199178	0.0254523	0.0848104	No change
Q05639	EEF1A2	Elongation factor 1-alpha 2	-0.276618	0.0204129	0.253789	No change	0.199128	0.0765027	0.182384	No change
Q92882	OSTF1	Osteoclast-stimulating factor 1	-0.282413	0.0165541	0.22843	No change	0.198871	0.0713312	0.175041	No change
Q9Y2R0	COA3	Cytochrome c oxidase assembly factor 3 homolog, mitochondrial	-0.0192885	0.920399	0.983332	No change	0.198753	0.315256	0.483121	No change
Q9GZT3	SLIRP	SRA stem-loop-interacting RNA-binding protein, mitochondrial	-0.0603818	0.484618	0.783144	No change	0.198436	0.0375182	0.111816	No change
O00567	NOP56	Nucleolar protein 56	-0.0848974	0.584249	0.843114	No change	0.198222	0.215559	0.373253	No change
Q6P996	PDXDC1	Pyridoxal-dependent decarboxylase domain-containing protein 1	0.103739	0.394592	0.728537	No change	0.197916	0.119827	0.249414	No change
O00471	EXOC5	Exocyst complex component 5	0.0707537	0.372731	0.717498	No change	0.197861	0.0254357	0.0848104	No change
P26640	VARS	Valine--tRNA ligase	-0.0533254	0.460556	0.76409	No change	0.197715	0.0168227	0.0634626	No change
Q9H2G2	SLK	STE20-like serine/threonine-protein kinase	-0.232878	0.108106	0.462706	No change	0.197624	0.165488	0.310122	No change
P05121	SERPINE1	Plasminogen activator inhibitor 1	0.0959844	0.363065	0.711169	No change	0.197582	0.0774841	0.183871	No change
O96013	PAK4	Serine/threonine-protein kinase PAK 4	-0.0147438	0.892966	0.976301	No change	0.197414	0.0933692	0.210035	No change
P30154	PPP2R1B	Serine/threonine-protein phosphatase 2A 65 kDa regulatory subunit A beta isoform	0.120329	0.341438	0.693828	No change	0.196908	0.132622	0.267967	No change
O14734	ACOT8	Acyl-coenzyme A thioesterase 8	-0.114905	0.218257	0.585522	No change	0.196843	0.0475599	0.132509	No change
P37802	TAGLN2	Transgelin-2	-0.0105668	0.884004	0.97392	No change	0.196805	0.0185576	0.0681182	No change
Q9UMY4	SNX12	Sorting nexin-12	0.147233	0.152017	0.513264	No change	0.196464	0.0649749	0.165206	No change
A0AVT1	UBA6	Ubiquitin-like modifier-activating enzyme 6	-0.152388	0.0560184	0.370233	No change	0.196384	0.0190603	0.0694048	No change
Q9UBT2	UBA2	SUMO-activating enzyme subunit 2	-0.139636	0.118078	0.473306	No change	0.196139	0.0368196	0.11065	No change
Q8WVC0	LEO1	RNA polymerase-associated protein LEO1	0.0202373	0.748051	0.92045	No change	0.196006	0.00907419	0.0408648	No change
P00156	MT-CYB	Cytochrome b	0.548551	0.103355	0.461441	No change	0.195673	0.538123	0.685626	No change
Q14165	MLEC	Malectin	0.317391	0.0113945	0.199953	No change	0.195621	0.0870391	0.199384	No change
Q8NHV4	NEDD1	Protein NEDD1	-0.36939	0.0323157	0.303096	No change	0.195318	0.220062	0.378922	No change
Q92692	PVRL2	Nectin-2	0.244549	0.0272868	0.281204	No change	0.195196	0.0666804	0.168284	No change
Q5TDH0	DDI2	Protein DDI1 homolog 2	-0.14492	0.328877	0.68407	No change	0.194719	0.197555	0.351962	No change
Q8NBT2	SPC24	Kinetochore protein Spc24	0.253367	0.194705	0.554501	No change	0.194329	0.311823	0.479608	No change
Q13085	ACACA	Acetyl-CoA carboxylase 1;Biotin carboxylase	-0.090088	0.390126	0.723947	No change	0.194239	0.0807424	0.189656	No change
O00273	DFFA	DNA fragmentation factor subunit alpha	-0.0107346	0.83934	0.959927	No change	0.193938	0.00347121	0.0207803	No change
Q70E73	RAPH1	Ras-associated and pleckstrin homology domains-containing protein 1	-0.0727958	0.594561	0.848455	No change	0.193811	0.173254	0.320109	No change
O75044;P0DMP2;P0DJJ0	SRGAP2;SRGAP2B;SRGAP2C	SLIT-ROBO Rho GTPase-activating protein 2;SLIT-ROBO Rho GTPase-activating protein 2B;SLIT-ROBO Rho GTPase-activating protein 2C	0.0696653	0.662497	0.886713	No change	0.19346	0.239515	0.401377	No change
Q9P2X0	DPM3	Dolichol-phosphate mannosyltransferase subunit 3	-0.146597	0.142119	0.503756	No change	0.193124	0.0617705	0.159513	No change
Q06323	PSME1	Proteasome activator complex subunit 1	0.0269696	0.744444	0.919278	No change	0.192772	0.0367808	0.11065	No change
P60953	CDC42	Cell division control protein 42 homolog	-0.0101031	0.927994	0.98629	No change	0.192365	0.107126	0.231091	No change
Q68DH5	LMBRD2	LMBR1 domain-containing protein 2	0.0609353	0.930418	0.98629	No change	0.192198	0.783354	0.865229	No change
Q9NQ48	LZTFL1	Leucine zipper transcription factor-like protein 1	-0.0777048	0.601011	0.852821	No change	0.191657	0.211787	0.368376	No change
Q00610	CLTC	Clathrin heavy chain 1	0.0362154	0.476706	0.777026	No change	0.191347	0.00272347	0.0175858	No change
Q9UBU8	MORF4L1	Mortality factor 4-like protein 1	-0.131417	0.346443	0.698169	No change	0.191344	0.180378	0.330003	No change
P63151	PPP2R2A	Serine/threonine-protein phosphatase 2A 55 kDa regulatory subunit B alpha isoform	-0.192024	0.0565044	0.370233	No change	0.191134	0.0574732	0.151547	No change
Q5H9R7	PPP6R3	Serine/threonine-protein phosphatase 6 regulatory subunit 3	-0.0227408	0.797763	0.943404	No change	0.191073	0.0505511	0.138179	No change
Q16401	PSMD5	26S proteasome non-ATPase regulatory subunit 5	0.142519	0.00707095	0.165167	No change	0.190697	0.00107751	0.0094173	No change
P42785	PRCP	Lysosomal Pro-X carboxypeptidase	-0.126325	0.170576	0.530967	No change	0.190275	0.0498672	0.136876	No change
P62847	RPS24	40S ribosomal protein S24	0.355671	0.153872	0.514256	No change	0.190052	0.429676	0.595862	No change
P51965	UBE2E1	Ubiquitin-conjugating enzyme E2 E1	0.0827457	0.647113	0.876141	No change	0.190048	0.303383	0.471101	No change
P20700	LMNB1	Lamin-B1	-0.0532172	0.498	0.790137	No change	0.189753	0.0303441	0.0968886	No change
Q8IYB3	SRRM1	Serine/arginine repetitive matrix protein 1	0.163706	0.0220275	0.262571	No change	0.189533	0.010503	0.0453903	No change
P51692;P42229	STAT5B;STAT5A	Signal transducer and activator of transcription 5B;Signal transducer and activator of transcription 5A	0.0193399	0.882101	0.973213	No change	0.189028	0.166954	0.311985	No change
Q5JWF2;P63092	GNAS	Guanine nucleotide-binding protein G(s) subunit alpha isoforms XLas;Guanine nucleotide-binding protein G(s) subunit alpha isoforms short	0.119413	0.168566	0.528748	No change	0.188979	0.0402285	0.117832	No change
P24043	LAMA2	Laminin subunit alpha-2	-0.115113	0.65339	0.880043	No change	0.188328	0.466217	0.628394	No change
Q7Z3J2	C16orf62	UPF0505 protein C16orf62	0.0659087	0.843899	0.962165	No change	0.188251	0.576435	0.715324	No change
Q9NP81	SARS2	Serine--tRNA ligase, mitochondrial	-0.00287765	0.983536	0.997359	No change	0.188096	0.195948	0.350591	No change
Q9Y6Y0	IVNS1ABP	Influenza virus NS1A-binding protein	0.0576083	0.78823	0.938369	No change	0.187995	0.388704	0.556409	No change
Q9H270	VPS11	Vacuolar protein sorting-associated protein 11 homolog	0.13376	0.432833	0.748507	No change	0.18795	0.277254	0.442241	No change
P09429;B2RPK0	HMGB1;HMGB1P1	High mobility group protein B1;Putative high mobility group protein B1-like 1	-0.12709	0.240363	0.609806	No change	0.18791	0.0942044	0.211326	No change
P56211	ARPP19	cAMP-regulated phosphoprotein 19	-0.0846272	0.38216	0.721131	No change	0.187886	0.0691058	0.171559	No change
P09619	PDGFRB	Platelet-derived growth factor receptor beta	0.0694658	0.533345	0.810888	No change	0.187788	0.110909	0.236363	No change
Q99661	KIF2C	Kinesin-like protein KIF2C	-0.0654016	0.256617	0.628964	No change	0.187669	0.00590206	0.0302964	No change
Q05209	PTPN12	Tyrosine-protein phosphatase non-receptor type 12	-0.0840377	0.580735	0.841405	No change	0.187399	0.231272	0.392094	No change
Q13472	TOP3A	DNA topoisomerase 3-alpha	0.0449758	0.892086	0.976301	No change	0.187237	0.575049	0.714642	No change
Q96HY6	DDRGK1	DDRGK domain-containing protein 1	-0.183708	0.0597628	0.377175	No change	0.187175	0.0558292	0.148825	No change
P61026	RAB10	Ras-related protein Rab-10	-0.0349174	0.716636	0.907838	No change	0.186948	0.07254	0.176687	No change
O76024	WFS1	Wolframin	-0.015665	0.925341	0.985655	No change	0.186898	0.277629	0.442618	No change
Q9NRL3	STRN4	Striatin-4	0.020282	0.900973	0.979115	No change	0.186608	0.266833	0.431203	No change
Q9Y450	HBS1L	HBS1-like protein	-0.0565179	0.500619	0.791848	No change	0.186545	0.0429852	0.1231	No change
Q9Y2Q5	LAMTOR2	Ragulator complex protein LAMTOR2	-0.0103764	0.968442	0.995318	No change	0.186457	0.482534	0.643889	No change
Q8NEC7	GSTCD	Glutathione S-transferase C-terminal domain-containing protein	0.0329546	0.556992	0.82859	No change	0.186123	0.00607536	0.0309797	No change
Q96P47	AGAP3	Arf-GAP with GTPase, ANK repeat and PH domain-containing protein 3	-0.0109903	0.868245	0.969725	No change	0.185854	0.0158362	0.0608325	No change
Q9NRX4	PHPT1	14 kDa phosphohistidine phosphatase	0.267546	0.235881	0.606874	No change	0.185787	0.402098	0.570111	No change
P35237	SERPINB6	Serpin B6	0.0356464	0.683551	0.895106	No change	0.185032	0.0534667	0.143937	No change
P0CG12	CHTF8	Chromosome transmission fidelity protein 8 homolog isoform 2	0.182548	0.126274	0.486276	No change	0.184975	0.121848	0.252373	No change
Q9H0U6	MRPL18	39S ribosomal protein L18, mitochondrial	-0.10595	0.0895054	0.435068	No change	0.184573	0.00809673	0.0378034	No change
Q6ZVM7	TOM1L2	TOM1-like protein 2	-0.405382	0.00331198	0.124015	No change	0.184353	0.114771	0.24172	No change
O76031	CLPX	ATP-dependent Clp protease ATP-binding subunit clpX-like, mitochondrial	-0.105207	0.297523	0.660798	No change	0.184276	0.0824828	0.192667	No change
P02794	FTH1	Ferritin heavy chain;Ferritin heavy chain, N-terminally processed	-0.037897	0.654559	0.880703	No change	0.184226	0.047995	0.133118	No change
Q8NC96	NECAP1	Adaptin ear-binding coat-associated protein 1	-0.135433	0.362516	0.711169	No change	0.184151	0.223299	0.382644	No change
Q13641	TPBG	Trophoblast glycoprotein	0.225514	0.0231723	0.269955	No change	0.183869	0.0543204	0.145895	No change
P52758	HRSP12	Ribonuclease UK114	0.0211199	0.761402	0.926706	No change	0.183807	0.0210409	0.0743992	No change
P41208	CETN2	Centrin-2	-0.173105	0.0687752	0.400386	No change	0.183181	0.0562501	0.149603	No change
Q9Y5N6	ORC6	Origin recognition complex subunit 6	-0.423679	0.0268317	0.280477	No change	0.183031	0.291128	0.45767	No change
Q9Y2V7	COG6	Conserved oligomeric Golgi complex subunit 6	-0.21263	0.214487	0.580251	No change	0.182777	0.281304	0.446732	No change
Q16778;P33778;P23527;P06899;Q8N257	HIST2H2BE;HIST1H2BB;HIST1H2BO;HIST1H2BJ;HIST3H2BB	Histone H2B type 2-E;Histone H2B type 1-B;Histone H2B type 1-O;Histone H2B type 1-J;Histone H2B type 3-B	0.190247	0.135907	0.493985	No change	0.182664	0.150557	0.291831	No change
Q6EMK4	VASN	Vasorin	-0.174645	0.0951507	0.442728	No change	0.182524	0.0829048	0.192875	No change
Q9GZR7	DDX24	ATP-dependent RNA helicase DDX24	-0.0106829	0.929538	0.98629	No change	0.182469	0.151534	0.29275	No change
Q3SY69	ALDH1L2	Mitochondrial 10-formyltetrahydrofolate dehydrogenase	0.217399	0.0308586	0.298458	No change	0.182249	0.0618975	0.15959	No change
Q6DKI1	RPL7L1	60S ribosomal protein L7-like 1	0.0485629	0.676848	0.893528	No change	0.182198	0.137503	0.27471	No change
Q9Y605	MRFAP1	MORF4 family-associated protein 1	-0.0842525	0.154994	0.515345	No change	0.181631	0.00749856	0.0358644	No change
Q13416	ORC2	Origin recognition complex subunit 2	0.00259333	0.99114	0.998431	No change	0.181542	0.443625	0.609375	No change
P54687	BCAT1	Branched-chain-amino-acid aminotransferase, cytosolic	0.173836	0.105709	0.461441	No change	0.181169	0.0934538	0.210123	No change
Q8ND04	SMG8	Protein SMG8	-0.0429043	0.62441	0.862831	No change	0.180941	0.0581044	0.152689	No change
P25325	MPST	3-mercaptopyruvate sulfurtransferase	0.0218968	0.870873	0.969925	No change	0.180878	0.197551	0.351962	No change
P10809	HSPD1	60 kDa heat shock protein, mitochondrial	-0.0828319	0.439982	0.750936	No change	0.180733	0.109079	0.233778	No change
Q9Y3D9	MRPS23	28S ribosomal protein S23, mitochondrial	0.250511	0.0385775	0.322059	No change	0.180576	0.117706	0.24622	No change
Q9NVM9	ASUN	Protein asunder homolog	0.0918333	0.359913	0.708493	No change	0.180512	0.0879134	0.200889	No change
P01893	HLA-H	Putative HLA class I histocompatibility antigen, alpha chain H	0.117766	0.229782	0.600069	No change	0.180454	0.0779238	0.184535	No change
P00395	MT-CO1	Cytochrome c oxidase subunit 1	-0.383357	0.00754837	0.169498	No change	0.180005	0.150898	0.292133	No change
Q14019	COTL1	Coactosin-like protein	-0.315384	0.00288866	0.114785	No change	0.179977	0.050843	0.138649	No change
P84085	ARF5	ADP-ribosylation factor 5	0.135509	0.127595	0.488347	No change	0.179868	0.0515956	0.14037	No change
Q9H490	PIGU	Phosphatidylinositol glycan anchor biosynthesis class U protein	-0.107493	0.0883836	0.434866	No change	0.179812	0.00991988	0.0436532	No change
Q00839	HNRNPU	Heterogeneous nuclear ribonucleoprotein U	0.120807	0.146153	0.508239	No change	0.17975	0.0405714	0.118387	No change
Q9BU89	DOHH	Deoxyhypusine hydroxylase	-0.511779	0.00114452	0.0964187	No change	0.179664	0.149685	0.290879	No change
Q9BPX5	ARPC5L	Actin-related protein 2/3 complex subunit 5-like protein	-0.230591	0.0174645	0.235207	No change	0.179513	0.0517805	0.140625	No change
P46100	ATRX	Transcriptional regulator ATRX	-0.00141674	0.986915	0.997725	No change	0.179356	0.0582003	0.152854	No change
Q6ZMI0	PPP1R21	Protein phosphatase 1 regulatory subunit 21	-0.0594962	0.465926	0.766871	No change	0.17893	0.0450286	0.127609	No change
Q92974	ARHGEF2	Rho guanine nucleotide exchange factor 2	-0.0920276	0.321704	0.677527	No change	0.178279	0.0703287	0.173672	No change
P30084	ECHS1	Enoyl-CoA hydratase, mitochondrial	-0.15928	0.100579	0.456553	No change	0.178247	0.0702907	0.173672	No change
Q93074	MED12	Mediator of RNA polymerase II transcription subunit 12	0.0985564	0.531284	0.81003	No change	0.177695	0.268986	0.43332	No change
P13639	EEF2	Elongation factor 2	-0.0746634	0.238554	0.606874	No change	0.177695	0.0132997	0.0539098	No change
O94880	PHF14	PHD finger protein 14	-0.0570402	0.541144	0.818173	No change	0.17754	0.076374	0.182171	No change
P17900	GM2A	Ganglioside GM2 activator;Ganglioside GM2 activator isoform short	-0.00216212	0.977409	0.995836	No change	0.177219	0.0377796	0.112367	No change
Q9NZT1	CALML5	Calmodulin-like protein 5	-0.058912	0.669181	0.888882	No change	0.177049	0.214646	0.37223	No change
Q9UKI2	CDC42EP3	Cdc42 effector protein 3	0.0271927	0.847414	0.963167	No change	0.176988	0.226921	0.386559	No change
Q16658	FSCN1	Fascin	0.24764	0.0241492	0.274887	No change	0.17698	0.0878886	0.200889	No change
Q9NR33	POLE4	DNA polymerase epsilon subunit 4	-0.0598768	0.426218	0.744142	No change	0.176838	0.0335719	0.104068	No change
Q9UEE9	CFDP1	Craniofacial development protein 1	-0.0784206	0.467862	0.767387	No change	0.176733	0.119063	0.248496	No change
Q96I99	SUCLG2	Succinyl-CoA ligase [GDP-forming] subunit beta, mitochondrial	-0.0246844	0.729596	0.914714	No change	0.176462	0.0285385	0.0925599	No change
Q92616	GCN1L1	Translational activator GCN1	0.143004	0.0825745	0.424785	No change	0.176428	0.0383604	0.113802	No change
Q9HBH5	RDH14	Retinol dehydrogenase 14	-0.387394	0.000702941	0.0738887	No change	0.176324	0.0552932	0.147907	No change
Q9H7D0	DOCK5	Dedicator of cytokinesis protein 5	-0.201846	0.0634735	0.388828	No change	0.175936	0.0992334	0.21857	No change
P52434	POLR2H	DNA-directed RNA polymerases I, II, and III subunit RPABC3	-0.0708778	0.5036	0.794653	No change	0.175803	0.115196	0.242276	No change
Q96RT1	ERBB2IP	Protein LAP2	-0.0121034	0.910987	0.981239	No change	0.175428	0.126564	0.259123	No change
Q8TDP1	RNASEH2C	Ribonuclease H2 subunit C	0.0226117	0.7435	0.919165	No change	0.175286	0.0254065	0.0848104	No change
Q14191	WRN	Werner syndrome ATP-dependent helicase	-0.164323	0.0102282	0.192299	No change	0.175269	0.00712927	0.0346718	No change
P50897	PPT1	Palmitoyl-protein thioesterase 1	-0.410235	0.0186757	0.242627	No change	0.175225	0.261204	0.424479	No change
P35251	RFC1	Replication factor C subunit 1	-0.0546726	0.499106	0.790536	No change	0.175016	0.0477845	0.132974	No change
Q96DE0	NUDT16	U8 snoRNA-decapping enzyme	-0.126992	0.065257	0.392475	No change	0.17489	0.0169571	0.0638654	No change
Q9Y3C6	PPIL1	Peptidyl-prolyl cis-trans isomerase-like 1	-0.0236642	0.881528	0.973047	No change	0.174821	0.284452	0.450236	No change
P62269	RPS18	40S ribosomal protein S18	0.0669494	0.543065	0.820277	No change	0.174447	0.131116	0.266086	No change
Q8N1F7	NUP93	Nuclear pore complex protein Nup93	0.0336644	0.637477	0.870484	No change	0.174276	0.029863	0.0957148	No change
P78330	PSPH	Phosphoserine phosphatase	0.0298495	0.710976	0.905858	No change	0.174276	0.0492938	0.135705	No change
Q9GZU8	FAM192A	Protein FAM192A	-0.0927646	0.237952	0.606874	No change	0.174164	0.0395979	0.116292	No change
P17987	TCP1	T-complex protein 1 subunit alpha	-0.0333245	0.6451	0.874776	No change	0.173689	0.0320587	0.100934	No change
Q14137	BOP1	Ribosome biogenesis protein BOP1	-0.0211172	0.851101	0.963983	No change	0.17366	0.143315	0.282779	No change
Q68EM7	ARHGAP17	Rho GTPase-activating protein 17	0.0357477	0.733776	0.916725	No change	0.172629	0.121176	0.251318	No change
Q5SRE5	NUP188	Nucleoporin NUP188 homolog	0.222722	0.173637	0.536096	No change	0.172267	0.28399	0.449813	No change
Q9Y4E8	USP15	Ubiquitin carboxyl-terminal hydrolase 15	-0.211355	0.14972	0.511415	No change	0.171911	0.233465	0.39451	No change
Q12872	SFSWAP	Splicing factor, suppressor of white-apricot homolog	-0.662642	0.0409481	0.330525	No change	0.171649	0.558885	0.702022	No change
P62942	FKBP1A	Peptidyl-prolyl cis-trans isomerase FKBP1A	-0.34405	0.0122094	0.206079	No change	0.171604	0.161094	0.305853	No change
Q8TED1	GPX8	Probable glutathione peroxidase 8	0.0830933	0.393457	0.726733	No change	0.171591	0.0946099	0.211796	No change
O14646	CHD1	Chromodomain-helicase-DNA-binding protein 1	-0.0214159	0.799026	0.944235	No change	0.171454	0.0618281	0.159573	No change
Q7Z2Z2	EFTUD1	Elongation factor Tu GTP-binding domain-containing protein 1	-0.201251	0.096102	0.445283	No change	0.171423	0.149075	0.29006	No change
P16435	POR	NADPH--cytochrome P450 reductase	-0.119193	0.193632	0.554177	No change	0.170844	0.0732192	0.177391	No change
O00566	MPHOSPH10	U3 small nucleolar ribonucleoprotein protein MPP10	0.00421479	0.975539	0.995339	No change	0.170763	0.230829	0.391486	No change
Q07955	SRSF1	Serine/arginine-rich splicing factor 1	0.224072	0.0629012	0.386878	No change	0.170679	0.142707	0.282061	No change
Q9NQT4	EXOSC5	Exosome complex component RRP46	-0.124298	0.177991	0.540872	No change	0.17025	0.0748727	0.180018	No change
Q9UBF2	COPG2	Coatomer subunit gamma-2	-0.0119694	0.94066	0.987333	No change	0.169784	0.303751	0.471267	No change
Q6NUQ4	TMEM214	Transmembrane protein 214	0.304956	0.109451	0.463988	No change	0.169434	0.352994	0.522961	No change
P28070	PSMB4	Proteasome subunit beta type-4	-0.0734859	0.354981	0.706713	No change	0.168505	0.0496365	0.136486	No change
Q9NS86	LANCL2	LanC-like protein 2	0.0440403	0.76057	0.926425	No change	0.16843	0.25798	0.420719	No change
Q6PD62	CTR9	RNA polymerase-associated protein CTR9 homolog	0.107932	0.359991	0.708493	No change	0.167796	0.166177	0.311162	No change
P61978	HNRNPK	Heterogeneous nuclear ribonucleoprotein K	-0.103741	0.130268	0.489502	No change	0.167734	0.0232728	0.0799679	No change
Q8TF68	ZNF384	Zinc finger protein 384	-0.207458	0.285541	0.653128	No change	0.16756	0.383795	0.551644	No change
P33527	ABCC1	Multidrug resistance-associated protein 1	-0.0260575	0.84842	0.963167	No change	0.16718	0.236085	0.397449	No change
Q9Y5B6	PAXBP1	PAX3- and PAX7-binding protein 1	-0.0482806	0.417952	0.740469	No change	0.167118	0.0146681	0.0577437	No change
Q01844	EWSR1	RNA-binding protein EWS	0.00475736	0.96387	0.994179	No change	0.166782	0.133575	0.269304	No change
P30101	PDIA3	Protein disulfide-isomerase A3	0.181137	0.0040604	0.131345	No change	0.166483	0.00674092	0.0334515	No change
Q9UK45	LSM7	U6 snRNA-associated Sm-like protein LSm7	-0.278297	0.00667052	0.159027	No change	0.166437	0.0701254	0.173531	No change
Q99497	PARK7	Protein deglycase DJ-1	-0.172216	0.0759677	0.416069	No change	0.166213	0.085234	0.196123	No change
P30566	ADSL	Adenylosuccinate lyase	0.0202153	0.829428	0.956118	No change	0.166165	0.0981613	0.217223	No change
Q9UNH7	SNX6	Sorting nexin-6;Sorting nexin-6, N-terminally processed	0.00115147	0.988559	0.997725	No change	0.166149	0.0589233	0.154403	No change
P60660	MYL6	Myosin light polypeptide 6	-0.0451878	0.761768	0.926908	No change	0.166048	0.278323	0.443266	No change
P29692	EEF1D	Elongation factor 1-delta	-0.0834398	0.247036	0.615547	No change	0.166028	0.0338831	0.104822	No change
Q9ULV4	CORO1C	Coronin-1C	-0.0615016	0.321826	0.677527	No change	0.165962	0.0178627	0.0662755	No change
Q9UJX3	ANAPC7	Anaphase-promoting complex subunit 7	-0.100221	0.381559	0.720851	No change	0.165948	0.16	0.304653	No change
P48729	CSNK1A1	Casein kinase I isoform alpha	-0.183924	0.175013	0.538411	No change	0.16567	0.218038	0.376278	No change
Q9BW71	HIRIP3	HIRA-interacting protein 3	-0.199281	0.388915	0.723947	No change	0.165365	0.472136	0.633742	No change
Q96GC9	VMP1	Vacuole membrane protein 1	0.0359354	0.702752	0.902247	No change	0.165298	0.100029	0.219882	No change
Q9H2V7	SPNS1	Protein spinster homolog 1	-0.113814	0.433329	0.748554	No change	0.164885	0.263964	0.427462	No change
Q16539	MAPK14	Mitogen-activated protein kinase 14	-0.39372	0.0244973	0.27567	No change	0.164492	0.297268	0.464167	No change
O00429	DNM1L	Dynamin-1-like protein	-0.142823	0.116295	0.471969	No change	0.164485	0.0756362	0.180971	No change
Q5UIP0	RIF1	Telomere-associated protein RIF1	0.126388	0.260587	0.631995	No change	0.164258	0.151863	0.293263	No change
Q9UHJ6	SHPK	Sedoheptulokinase	0.204129	0.0844742	0.42628	No change	0.164206	0.15488	0.296612	No change
P09493	TPM1	Tropomyosin alpha-1 chain	0.0545211	0.284574	0.652207	No change	0.164155	0.0064038	0.032228	No change
Q4V328	GRIPAP1	GRIP1-associated protein 1	-0.385019	0.0101986	0.192299	No change	0.164083	0.210937	0.367375	No change
P02462;P29400	COL4A1;COL4A5	Collagen alpha-1(IV) chain;Arresten;Collagen alpha-5(IV) chain	0.0468302	0.613464	0.860513	No change	0.163922	0.0970779	0.215841	No change
O15254	ACOX3	Peroxisomal acyl-coenzyme A oxidase 3	0.000244486	0.996231	0.99931	No change	0.163831	0.00835802	0.0386558	No change
Q9UKB1;Q9Y297	FBXW11;BTRC	F-box/WD repeat-containing protein 11;F-box/WD repeat-containing protein 1A	-0.0467992	0.544401	0.821485	No change	0.163737	0.0520113	0.141169	No change
O15091	KIAA0391	Mitochondrial ribonuclease P protein 3	-0.0492369	0.653364	0.880043	No change	0.163573	0.154297	0.296109	No change
O75369	FLNB	Filamin-B	-0.00433096	0.9263	0.986089	No change	0.163396	0.00471249	0.0255513	No change
Q96GC5	MRPL48	39S ribosomal protein L48, mitochondrial	0.124789	0.252535	0.622919	No change	0.163207	0.142968	0.282346	No change
Q02543	RPL18A	60S ribosomal protein L18a	0.0850487	0.504762	0.794653	No change	0.1629	0.214015	0.371415	No change
Q9BYV8	CEP41	Centrosomal protein of 41 kDa	0.143576	0.405198	0.733767	No change	0.162804	0.347549	0.517369	No change
Q96FV2	SCRN2	Secernin-2	-0.0422927	0.623901	0.862385	No change	0.162765	0.0792436	0.186991	No change
O14735	CDIPT	CDP-diacylglycerol--inositol 3-phosphatidyltransferase	0.0587414	0.698167	0.900201	No change	0.162564	0.294656	0.461026	No change
Q5T8D3	ACBD5	Acyl-CoA-binding domain-containing protein 5	0.0772586	0.483293	0.782369	No change	0.162563	0.155853	0.298106	No change
Q8IX12	CCAR1	Cell division cycle and apoptosis regulator protein 1	-0.0992203	0.338916	0.691561	No change	0.162488	0.130474	0.265133	No change
O60506	SYNCRIP	Heterogeneous nuclear ribonucleoprotein Q	0.134943	0.066761	0.395352	No change	0.162251	0.0327215	0.102532	No change
P50395	GDI2	Rab GDP dissociation inhibitor beta	-0.0500766	0.421485	0.740923	No change	0.161937	0.021301	0.074975	No change
P42892	ECE1	Endothelin-converting enzyme 1	-0.00145663	0.988632	0.997725	No change	0.16188	0.134589	0.270522	No change
O75934	BCAS2	Pre-mRNA-splicing factor SPF27	0.0386957	0.655924	0.881618	No change	0.160687	0.0847324	0.195722	No change
Q96EY4	TMA16	Translation machinery-associated protein 16	-0.0901404	0.465416	0.766839	No change	0.160488	0.205866	0.361752	No change
P63010	AP2B1	AP-2 complex subunit beta	-0.0938354	0.05288	0.36158	No change	0.160423	0.00361501	0.0213695	No change
Q9BT22	ALG1	Chitobiosyldiphosphodolichol beta-mannosyltransferase	0.255291	0.149374	0.511339	No change	0.160199	0.350834	0.521236	No change
Q03164	KMT2A	Histone-lysine N-methyltransferase 2A;MLL cleavage product N320;MLL cleavage product C180	-0.0482726	0.463177	0.765069	No change	0.159947	0.0292987	0.0942264	No change
Q99622	C12orf57	Protein C10	-0.0499771	0.389847	0.723947	No change	0.159941	0.0159486	0.0612135	No change
O15382	BCAT2	Branched-chain-amino-acid aminotransferase, mitochondrial	0.226816	0.13251	0.489502	No change	0.159735	0.276175	0.440756	No change
Q2M389	KIAA1033	WASH complex subunit 7	-0.0717216	0.497278	0.789262	No change	0.159723	0.147072	0.287614	No change
O00468	AGRN	Agrin;Agrin N-terminal 110 kDa subunit;Agrin C-terminal 110 kDa subunit;Agrin C-terminal 90 kDa fragment;Agrin C-terminal 22 kDa fragment	-0.123129	0.212358	0.579655	No change	0.159267	0.115203	0.242276	No change
Q9Y263	PLAA	Phospholipase A-2-activating protein	-0.0202828	0.821413	0.953573	No change	0.159221	0.0979379	0.216833	No change
P49354	FNTA	Protein farnesyltransferase/geranylgeranyltransferase type-1 subunit alpha	-0.0918254	0.275195	0.642491	No change	0.159063	0.072808	0.177044	No change
Q12906	ILF3	Interleukin enhancer-binding factor 3	-0.122677	0.03671	0.317352	No change	0.15904	0.0106326	0.0457866	No change
Q9H3H3	C11orf68	UPF0696 protein C11orf68	-0.141612	0.388745	0.723947	No change	0.158927	0.335644	0.504994	No change
Q8IVL6	LEPREL2	Prolyl 3-hydroxylase 3	0.155858	0.170592	0.530967	No change	0.158906	0.163109	0.308035	No change
Q13084	MRPL28	39S ribosomal protein L28, mitochondrial	0.00420061	0.964195	0.99429	No change	0.158785	0.111528	0.23694	No change
O14981	BTAF1	TATA-binding protein-associated factor 172	0.0244781	0.826035	0.955103	No change	0.158517	0.173814	0.320531	No change
Q14691	GINS1	DNA replication complex GINS protein PSF1	-0.00164455	0.987799	0.997725	No change	0.158099	0.161743	0.306707	No change
Q9HB19	PLEKHA2	Pleckstrin homology domain-containing family A member 2	0.149965	0.3244	0.679216	No change	0.157793	0.300988	0.468711	No change
P51858	HDGF	Hepatoma-derived growth factor	-0.0698257	0.197307	0.558734	No change	0.1576	0.0105503	0.0454753	No change
Q6NXE6	ARMC6	Armadillo repeat-containing protein 6	0.151915	0.359177	0.708493	No change	0.15745	0.342665	0.512226	No change
Q92499	DDX1	ATP-dependent RNA helicase DDX1	-0.121347	0.104249	0.461441	No change	0.157377	0.0426311	0.122404	No change
P62070	RRAS2	Ras-related protein R-Ras2	0.317097	0.266752	0.637303	No change	0.157322	0.572865	0.713418	No change
Q7KZI7	MARK2	Serine/threonine-protein kinase MARK2	0.368532	0.000638935	0.0738887	No change	0.157262	0.0665271	0.168044	No change
Q9NWS0	PIH1D1	PIH1 domain-containing protein 1	-0.0588954	0.417855	0.740469	No change	0.157117	0.0470689	0.131721	No change
Q00796	SORD	Sorbitol dehydrogenase	-0.17867	0.0228145	0.268491	No change	0.156579	0.0405247	0.118387	No change
O00592	PODXL	Podocalyxin	0.0984488	0.693495	0.897869	No change	0.156005	0.534635	0.683539	No change
P27824	CANX	Calnexin	0.338114	0.00229873	0.114785	No change	0.155781	0.0937234	0.210525	No change
Q56VL3	OCIAD2	OCIA domain-containing protein 2	-0.00860141	0.911125	0.981239	No change	0.155612	0.0642066	0.164245	No change
Q9UPQ0	LIMCH1	LIM and calponin homology domains-containing protein 1	0.0183966	0.73766	0.917	No change	0.155398	0.0150058	0.0584937	No change
Q14493	SLBP	Histone RNA hairpin-binding protein	-0.284866	0.123337	0.48019	No change	0.155348	0.381313	0.550085	No change
O95810	SDPR	Serum deprivation-response protein	0.040092	0.896098	0.97737	No change	0.154936	0.615856	0.749562	No change
Q15428	SF3A2	Splicing factor 3A subunit 2	-0.027388	0.654629	0.880703	No change	0.154928	0.0254175	0.0848104	No change
P30520	ADSS	Adenylosuccinate synthetase isozyme 2	-0.227533	0.0332632	0.3056	No change	0.154507	0.125762	0.25782	No change
Q9NPQ8	RIC8A	Synembryn-A	0.0974378	0.366018	0.714362	No change	0.154327	0.16405	0.309164	No change
P24941	CDK2	Cyclin-dependent kinase 2	0.0926178	0.570316	0.833237	No change	0.154141	0.351461	0.522	No change
O94927	HAUS5	HAUS augmin-like complex subunit 5	0.0435266	0.734275	0.916737	No change	0.154074	0.244175	0.406081	No change
P04183	TK1	Thymidine kinase, cytosolic	-0.0153076	0.870367	0.969754	No change	0.153906	0.122243	0.25285	No change
O43314;Q6PFW1	PPIP5K2;PPIP5K1	Inositol hexakisphosphate and diphosphoinositol-pentakisphosphate kinase 2;Inositol hexakisphosphate and diphosphoinositol-pentakisphosphate kinase 1	-0.0374219	0.469889	0.769015	No change	0.15284	0.0114146	0.0484567	No change
P18206	VCL	Vinculin	0.0334634	0.508213	0.79656	No change	0.152677	0.0102278	0.0444166	No change
Q9NPH2	ISYNA1	Inositol-3-phosphate synthase 1	0.173332	0.0939878	0.440723	No change	0.152533	0.134762	0.270753	No change
P13861	PRKAR2A	cAMP-dependent protein kinase type II-alpha regulatory subunit	-0.172404	0.0223627	0.26452	No change	0.152239	0.0386113	0.114279	No change
P16278	GLB1	Beta-galactosidase	0.0784237	0.490865	0.786642	No change	0.151734	0.195952	0.350591	No change
P18074	ERCC2	TFIIH basal transcription factor complex helicase XPD subunit	0.426908	0.00256825	0.114785	No change	0.151525	0.191464	0.34484	No change
P36776	LONP1	Lon protease homolog, mitochondrial	0.00248543	0.974702	0.995318	No change	0.151477	0.0746908	0.179919	No change
P28799	GRN	Granulins;Acrogranin;Paragranulin;Granulin-1;Granulin-2;Granulin-3;Granulin-4;Granulin-5;Granulin-6;Granulin-7	-0.108899	0.260088	0.631635	No change	0.1513	0.127723	0.26115	No change
Q9NXH8	TOR4A	Torsin-4A	-0.0646398	0.399233	0.730783	No change	0.151099	0.0658036	0.166945	No change
Q6ZSR9	0	Uncharacterized protein FLJ45252	0.156205	0.628257	0.864487	No change	0.150968	0.639693	0.77202	No change
P37840	SNCA	Alpha-synuclein	0.0440471	0.847972	0.963167	No change	0.150893	0.515413	0.671868	No change
Q96HS1	PGAM5	Serine/threonine-protein phosphatase PGAM5, mitochondrial	-0.196401	0.165698	0.526235	No change	0.150677	0.278419	0.443266	No change
O60292	SIPA1L3	Signal-induced proliferation-associated 1-like protein 3	-0.0645945	0.265251	0.637207	No change	0.150474	0.0199841	0.0719273	No change
Q7Z4R8	C6orf120	UPF0669 protein C6orf120	-0.0629189	0.651296	0.879744	No change	0.150127	0.291837	0.458162	No change
Q9UJX4	ANAPC5	Anaphase-promoting complex subunit 5	-0.144114	0.0674309	0.397284	No change	0.149933	0.0586115	0.15376	No change
Q9NUQ3	TXLNG	Gamma-taxilin	-0.00348085	0.961742	0.993872	No change	0.149893	0.0592834	0.154995	No change
Q13616	CUL1	Cullin-1	0.0720327	0.546605	0.82363	No change	0.149316	0.224346	0.383947	No change
P22694	PRKACB	cAMP-dependent protein kinase catalytic subunit beta	0.0449857	0.615956	0.860567	No change	0.149296	0.115669	0.243058	No change
P29373	CRABP2	Cellular retinoic acid-binding protein 2	-0.042365	0.743878	0.919165	No change	0.149125	0.263773	0.427303	No change
Q9NR19	ACSS2	Acetyl-coenzyme A synthetase, cytoplasmic	0.177772	0.0649092	0.390892	No change	0.149088	0.113057	0.239309	No change
P27448	MARK3	MAP/microtubule affinity-regulating kinase 3	0.0491333	0.515175	0.799028	No change	0.148994	0.0671197	0.168895	No change
O15111	CHUK	Inhibitor of nuclear factor kappa-B kinase subunit alpha	-0.998402	0.0317719	0.302356	No change	0.14885	0.719308	0.825713	No change
P67936	TPM4	Tropomyosin alpha-4 chain	-0.132864	0.304473	0.666755	No change	0.148365	0.254445	0.417072	No change
P49327	FASN	Fatty acid synthase;[Acyl-carrier-protein] S-acetyltransferase;[Acyl-carrier-protein] S-malonyltransferase;3-oxoacyl-[acyl-carrier-protein] synthase;3-oxoacyl-[acyl-carrier-protein] reductase;3-hydroxyacyl-[acyl-carrier-protein] dehydratase;Enoyl-[acyl-carrier-protein] reductase;Oleoyl-[acyl-carrier-protein] hydrolase	0.0732991	0.261363	0.632557	No change	0.147987	0.0364888	0.110373	No change
P35250	RFC2	Replication factor C subunit 2	-0.248183	0.0116175	0.201997	No change	0.147935	0.0975555	0.2164	No change
P19022	CDH2	Cadherin-2	-0.219983	0.357146	0.707107	No change	0.147862	0.531279	0.681588	No change
P08865;A0A8I5KQE6	RPSA	40S ribosomal protein SA	-0.077685	0.214133	0.580251	No change	0.147831	0.0296166	0.0950568	No change
P17931	LGALS3	Galectin-3	0.120608	0.203158	0.565686	No change	0.147799	0.125816	0.25782	No change
Q562R1	ACTBL2	Beta-actin-like protein 2	-0.0355608	0.819967	0.952612	No change	0.147568	0.354665	0.525072	No change
P84157	MXRA7	Matrix-remodeling-associated protein 7	-0.042277	0.642392	0.873295	No change	0.147367	0.125214	0.257172	No change
Q4KMP7	TBC1D10B	TBC1 domain family member 10B	0.0949195	0.694528	0.898263	No change	0.147335	0.544287	0.690436	No change
O15160	POLR1C	DNA-directed RNA polymerases I and III subunit RPAC1	-0.156694	0.0894294	0.435068	No change	0.146862	0.108563	0.23332	No change
Q9UKM7	MAN1B1	Endoplasmic reticulum mannosyl-oligosaccharide 1,2-alpha-mannosidase	-0.0909469	0.457052	0.761479	No change	0.146443	0.240835	0.402843	No change
Q8WUY8	NAT14	N-acetyltransferase 14	-0.205336	0.384449	0.72218	No change	0.14641	0.531417	0.681588	No change
Q8NFH3	NUP43	Nucleoporin Nup43	-0.330419	0.015846	0.227706	No change	0.146252	0.230791	0.391486	No change
Q96MY1	NOL4L	Nucleolar protein 4-like	-0.0643144	0.455294	0.760182	No change	0.14624	0.10704	0.231013	No change
Q02878	RPL6	60S ribosomal protein L6	0.0446836	0.597552	0.850174	No change	0.145928	0.104441	0.227205	No change
Q7Z7L1	SLFN11	Schlafen family member 11	0.213626	0.0179387	0.23998	No change	0.145809	0.083405	0.19356	No change
Q99504	EYA3	Eyes absent homolog 3	-0.116638	0.0792002	0.42152	No change	0.145801	0.0344188	0.106054	No change
O14929	HAT1	Histone acetyltransferase type B catalytic subunit	-0.0750638	0.510205	0.797121	No change	0.1458	0.213643	0.371187	No change
Q13185	CBX3	Chromobox protein homolog 3	-0.169345	0.038041	0.320621	No change	0.145788	0.067074	0.168892	No change
P55212	CASP6	Caspase-6;Caspase-6 subunit p18;Caspase-6 subunit p11	-0.300341	0.0536264	0.36158	No change	0.145557	0.31575	0.483718	No change
Q96C23	GALM	Aldose 1-epimerase	0.0670151	0.563376	0.829926	No change	0.145023	0.224391	0.383947	No change
O76061	STC2	Stanniocalcin-2	0.664547	0.0249762	0.27835	No change	0.14501	0.580369	0.718953	No change
O95365	ZBTB7A	Zinc finger and BTB domain-containing protein 7A	-0.0711838	0.409622	0.736528	No change	0.144978	0.109461	0.234161	No change
O95394	PGM3	Phosphoacetylglucosamine mutase	-0.0771808	0.302613	0.666152	No change	0.14467	0.0683005	0.170383	No change
Q8IXK0	PHC2	Polyhomeotic-like protein 2	-0.189632	0.212561	0.579655	No change	0.144473	0.334631	0.504291	No change
Q08722	CD47	Leukocyte surface antigen CD47	-0.246212	0.353025	0.704678	No change	0.144457	0.58055	0.718953	No change
Q9UBR2	CTSZ	Cathepsin Z	-0.169816	0.109843	0.464372	No change	0.144374	0.16692	0.311985	No change
P26572	MGAT1	Alpha-1,3-mannosyl-glycoprotein 2-beta-N-acetylglucosaminyltransferase	0.0717388	0.287896	0.65449	No change	0.143373	0.0480772	0.133228	No change
P62277	RPS13	40S ribosomal protein S13	0.0126986	0.874968	0.970714	No change	0.142894	0.0983525	0.217542	No change
O75165	DNAJC13	DnaJ homolog subfamily C member 13	0.113292	0.278125	0.644137	No change	0.142848	0.178441	0.327366	No change
Q9Y333	LSM2	U6 snRNA-associated Sm-like protein LSm2	-0.228137	0.0707269	0.404427	No change	0.142578	0.236009	0.397449	No change
Q14139	UBE4A	Ubiquitin conjugation factor E4 A	-0.110813	0.186851	0.549708	No change	0.142273	0.0985072	0.21778	No change
Q9Y606	PUS1	tRNA pseudouridine synthase A, mitochondrial	0.112715	0.436478	0.749632	No change	0.142143	0.330586	0.500314	No change
Q9H3L0	MMADHC	Methylmalonic aciduria and homocystinuria type D protein, mitochondrial	0.0227838	0.664279	0.887176	No change	0.14203	0.0185726	0.0681192	No change
Q9Y5B8	NME7	Nucleoside diphosphate kinase 7	-0.00231443	0.972629	0.995318	No change	0.141957	0.0553891	0.148078	No change
O75439	PMPCB	Mitochondrial-processing peptidase subunit beta	-0.219112	0.0814706	0.424413	No change	0.141764	0.239525	0.401377	No change
Q14974	KPNB1	Importin subunit beta-1	-0.0126139	0.833984	0.957438	No change	0.14143	0.0357203	0.108617	No change
P59998	ARPC4	Actin-related protein 2/3 complex subunit 4	0.0618976	0.479981	0.779738	No change	0.141212	0.124334	0.256258	No change
Q86YS6	RAB43	Ras-related protein Rab-43	0.0296763	0.564963	0.830731	No change	0.141127	0.0172518	0.0643865	No change
Q9C0D5	TANC1	Protein TANC1	0.0662764	0.715405	0.907838	No change	0.140777	0.443842	0.609492	No change
Q9BQP7	MGME1	Mitochondrial genome maintenance exonuclease 1	-0.223907	0.0402371	0.329427	No change	0.140743	0.170628	0.316549	No change
P49821	NDUFV1	NADH dehydrogenase [ubiquinone] flavoprotein 1, mitochondrial	0.148727	0.44789	0.755516	No change	0.140676	0.472189	0.633742	No change
O60282;Q12840	KIF5C;KIF5A	Kinesin heavy chain isoform 5C;Kinesin heavy chain isoform 5A	0.034655	0.696014	0.899383	No change	0.14028	0.133691	0.269304	No change
O75530	EED	Polycomb protein EED	0.272291	0.113884	0.46986	No change	0.140173	0.39446	0.562211	No change
P08559	PDHA1	Pyruvate dehydrogenase E1 component subunit alpha, somatic form, mitochondrial	-0.0796675	0.277314	0.643567	No change	0.140074	0.0703323	0.173672	No change
P21283	ATP6V1C1	V-type proton ATPase subunit C 1	-0.153436	0.0713484	0.406217	No change	0.139786	0.0961758	0.214368	No change
P16949	STMN1	Stathmin	-0.130748	0.311861	0.67246	No change	0.139757	0.281368	0.446732	No change
Q9NPL8	TIMMDC1	Complex I assembly factor TIMMDC1, mitochondrial	-0.197821	0.120044	0.477228	No change	0.139697	0.258345	0.420869	No change
P62879	GNB2	Guanine nucleotide-binding protein G(I)/G(S)/G(T) subunit beta-2	-0.187352	0.130488	0.489502	No change	0.139689	0.247977	0.410044	No change
Q16527	CSRP2	Cysteine and glycine-rich protein 2	0.278874	0.0337578	0.307342	No change	0.13963	0.248301	0.410434	No change
Q9UKF6	CPSF3	Cleavage and polyadenylation specificity factor subunit 3	0.0147462	0.799252	0.944235	No change	0.139436	0.0323272	0.101519	No change
P07858	CTSB	Cathepsin B;Cathepsin B light chain;Cathepsin B heavy chain	-0.173306	0.0346623	0.312501	No change	0.139436	0.0781597	0.18481	No change
Q8IU81	IRF2BP1	Interferon regulatory factor 2-binding protein 1	0.0121318	0.922039	0.984584	No change	0.139392	0.275017	0.439362	No change
Q9ULP9	TBC1D24	TBC1 domain family member 24	-0.0194686	0.91063	0.981239	No change	0.139241	0.429186	0.595734	No change
Q567U6	CCDC93	Coiled-coil domain-containing protein 93	0.164556	0.157347	0.517166	No change	0.139197	0.225347	0.38492	No change
Q8N183	NDUFAF2	Mimitin, mitochondrial	-0.1378	0.111213	0.468216	No change	0.138851	0.108829	0.233573	No change
Q9HAN9	NMNAT1	Nicotinamide/nicotinic acid mononucleotide adenylyltransferase 1	-0.120187	0.271845	0.639677	No change	0.138458	0.209782	0.366129	No change
Q9UHY7	ENOPH1	Enolase-phosphatase E1	-0.0284177	0.669234	0.888882	No change	0.138416	0.05679	0.150432	No change
Q9UQ35	SRRM2	Serine/arginine repetitive matrix protein 2	-0.020945	0.763483	0.927398	No change	0.138243	0.0675757	0.169673	No change
Q15022	SUZ12	Polycomb protein SUZ12	-0.174315	0.391732	0.724994	No change	0.138218	0.494182	0.65396	No change
Q16555	DPYSL2	Dihydropyrimidinase-related protein 2	-0.145226	0.0165951	0.22843	No change	0.138176	0.0211382	0.0746454	No change
P46109	CRKL	Crk-like protein	0.0334493	0.688888	0.89682	No change	0.137976	0.118997	0.248471	No change
O43150	ASAP2	Arf-GAP with SH3 domain, ANK repeat and PH domain-containing protein 2	-0.0667628	0.146678	0.508534	No change	0.137716	0.00847315	0.0389159	No change
Q96HW7	INTS4	Integrator complex subunit 4	-0.119586	0.170729	0.531016	No change	0.137398	0.120553	0.250364	No change
O15379	HDAC3	Histone deacetylase 3	-0.127716	0.0665251	0.395352	No change	0.137385	0.0510467	0.139123	No change
P0CG30;P0CG29	GSTT2B;GSTT2	Glutathione S-transferase theta-2B;Glutathione S-transferase theta-2	-0.133341	0.155536	0.515402	No change	0.137107	0.145267	0.285215	No change
Q9Y4H2	IRS2	Insulin receptor substrate 2	-0.08543	0.41617	0.739993	No change	0.137066	0.202946	0.359048	No change
O94804	STK10	Serine/threonine-protein kinase 10	-0.132603	0.444104	0.753202	No change	0.136953	0.429741	0.595862	No change
Q6IAN0	DHRS7B	Dehydrogenase/reductase SDR family member 7B	0.0265571	0.553133	0.826686	No change	0.136763	0.00970806	0.0429793	No change
Q01850	CDR2	Cerebellar degeneration-related protein 2	-0.0386778	0.516193	0.799781	No change	0.136715	0.0379135	0.112621	No change
Q8N4N3	KLHL36	Kelch-like protein 36	0.0138947	0.97354	0.995318	No change	0.136675	0.744867	0.842507	No change
Q9HC35	EML4	Echinoderm microtubule-associated protein-like 4	-0.167356	0.157679	0.517166	No change	0.136411	0.241904	0.403788	No change
Q9BUH6	C9orf142	Protein PAXX	-0.147045	0.312541	0.672805	No change	0.136343	0.347396	0.517369	No change
O00232	PSMD12	26S proteasome non-ATPase regulatory subunit 12	-0.0852395	0.291864	0.657511	No change	0.135571	0.106623	0.230542	No change
O75792	RNASEH2A	Ribonuclease H2 subunit A	-0.0745814	0.473648	0.773185	No change	0.135407	0.205644	0.36154	No change
Q6N063	OGFOD2	2-oxoglutarate and iron-dependent oxygenase domain-containing protein 2	0.0416694	0.341364	0.693828	No change	0.135402	0.00839762	0.0386942	No change
P10599	TXN	Thioredoxin	-0.165189	0.131327	0.489502	No change	0.135377	0.208129	0.364232	No change
Q8IUH4	ZDHHC13	Palmitoyltransferase ZDHHC13	-0.0215694	0.790837	0.940591	No change	0.134912	0.118258	0.24715	No change
P27816	MAP4	Microtubule-associated protein 4	-0.165844	0.00873067	0.181809	No change	0.134691	0.0250726	0.0842221	No change
Q9Y3E1	HDGFRP3	Hepatoma-derived growth factor-related protein 3	0.211106	0.0899957	0.435851	No change	0.13402	0.261887	0.425291	No change
Q13177	PAK2	Serine/threonine-protein kinase PAK 2;PAK-2p27;PAK-2p34	0.112289	0.195542	0.555517	No change	0.133835	0.129009	0.262986	No change
O60287	URB1	Nucleolar pre-ribosomal-associated protein 1	0.0293564	0.792606	0.940915	No change	0.133171	0.247942	0.410044	No change
P49257	LMAN1	Protein ERGIC-53	-0.0308523	0.739623	0.91749	No change	0.133078	0.170403	0.316258	No change
O43747	AP1G1	AP-1 complex subunit gamma-1	-0.035227	0.524385	0.805206	No change	0.133011	0.0312215	0.0989714	No change
Q9H993	ARMT1	Protein-glutamate O-methyltransferase	0.59474	0.309006	0.669446	No change	0.132991	0.815648	0.885181	No change
Q96SB4	SRPK1	SRSF protein kinase 1	-0.0420692	0.456632	0.761053	No change	0.132567	0.0341133	0.105323	No change
P37108	SRP14	Signal recognition particle 14 kDa protein	0.028748	0.666698	0.887332	No change	0.13187	0.0682649	0.170383	No change
P25789	PSMA4	Proteasome subunit alpha type-4	-0.00863573	0.937551	0.987064	No change	0.131712	0.247804	0.410044	No change
Q9BT09	CNPY3	Protein canopy homolog 3	-0.0629556	0.584672	0.843189	No change	0.131561	0.264704	0.428362	No change
Q96IW7	SEC22A	Vesicle-trafficking protein SEC22a	-0.133482	0.283532	0.651433	No change	0.13154	0.29021	0.456694	No change
O15144	ARPC2	Actin-related protein 2/3 complex subunit 2	-0.0366766	0.593116	0.847177	No change	0.131503	0.0751107	0.18018	No change
Q9ULR0	ISY1	Pre-mRNA-splicing factor ISY1 homolog	0.01173	0.918601	0.982945	No change	0.130859	0.268772	0.433276	No change
P36639	NUDT1	7,8-dihydro-8-oxoguanine triphosphatase	-0.0628187	0.691241	0.897334	No change	0.13081	0.414173	0.581576	No change
P55268	LAMB2	Laminin subunit beta-2	-0.114009	0.72637	0.913447	No change	0.130652	0.688667	0.805128	No change
Q8IVM0	CCDC50	Coiled-coil domain-containing protein 50	0.118743	0.377761	0.720851	No change	0.130398	0.334608	0.504291	No change
P60228	EIF3E	Eukaryotic translation initiation factor 3 subunit E	0.0625544	0.421443	0.740923	No change	0.130165	0.11095	0.236363	No change
Q12962	TAF10	Transcription initiation factor TFIID subunit 10	-0.138745	0.340113	0.692635	No change	0.130154	0.36959	0.53991	No change
Q9Y5B0	CTDP1	RNA polymerase II subunit A C-terminal domain phosphatase	-0.0374797	0.597343	0.850174	No change	0.130153	0.0865206	0.198688	No change
P47756	CAPZB	F-actin-capping protein subunit beta	0.0516289	0.409405	0.736483	No change	0.129937	0.0546858	0.146706	No change
Q9Y490	TLN1	Talin-1	0.0256278	0.562559	0.829926	No change	0.129514	0.012247	0.0511215	No change
P16615	ATP2A2	Sarcoplasmic/endoplasmic reticulum calcium ATPase 2	0.0314948	0.692802	0.897869	No change	0.129429	0.124704	0.256678	No change
Q13485	SMAD4	Mothers against decapentaplegic homolog 4	-0.0548363	0.785102	0.937541	No change	0.129363	0.523509	0.677266	No change
P62266	RPS23	40S ribosomal protein S23	-0.2097	0.0666896	0.395352	No change	0.129319	0.234363	0.395594	No change
P35249	RFC4	Replication factor C subunit 4	-0.0858156	0.447309	0.755516	No change	0.129255	0.260642	0.423715	No change
Q14157	UBAP2L	Ubiquitin-associated protein 2-like	-0.00207932	0.976954	0.995836	No change	0.129233	0.0944697	0.211687	No change
Q5C9Z4	NOM1	Nucleolar MIF4G domain-containing protein 1	-0.128098	0.0874363	0.432064	No change	0.129174	0.0851568	0.196123	No change
Q08209	PPP3CA	Serine/threonine-protein phosphatase 2B catalytic subunit alpha isoform	-0.101046	0.37922	0.720851	No change	0.129142	0.266642	0.431045	No change
Q6P1L8	MRPL14	39S ribosomal protein L14, mitochondrial	-0.0834321	0.476968	0.777026	No change	0.128931	0.279772	0.444961	No change
P46459	NSF	Vesicle-fusing ATPase	-0.0802004	0.260914	0.632279	No change	0.128873	0.0839455	0.194416	No change
Q9NVZ3	NECAP2	Adaptin ear-binding coat-associated protein 2	-0.520172	0.0196401	0.249548	No change	0.128606	0.511034	0.66842	No change
Q8WYA6	CTNNBL1	Beta-catenin-like protein 1	0.000611858	0.996811	0.99931	No change	0.127985	0.411046	0.578717	No change
Q9UKG9	CROT	Peroxisomal carnitine O-octanoyltransferase	-0.0437165	0.33317	0.68751	No change	0.127623	0.0136002	0.0546491	No change
Q96DG6	CMBL	Carboxymethylenebutenolidase homolog	-0.188171	0.208402	0.574753	No change	0.127535	0.383972	0.551644	No change
Q9Y6D5	ARFGEF2	Brefeldin A-inhibited guanine nucleotide-exchange protein 2	0.887718	0.186845	0.549708	No change	0.127447	0.843185	0.903788	No change
Q96DI7	SNRNP40	U5 small nuclear ribonucleoprotein 40 kDa protein	-0.13836	0.10497	0.461441	No change	0.127436	0.131793	0.266641	No change
Q6UN15	FIP1L1	Pre-mRNA 3-end-processing factor FIP1	0.0925529	0.377019	0.720851	No change	0.127429	0.231537	0.392256	No change
Q9BZD4	NUF2	Kinetochore protein Nuf2	-0.124662	0.217001	0.583846	No change	0.127384	0.207852	0.363996	No change
Q9NSE4	IARS2	Isoleucine--tRNA ligase, mitochondrial	-0.0764276	0.262315	0.633613	No change	0.127121	0.0757983	0.181172	No change
Q13595	TRA2A	Transformer-2 protein homolog alpha	-0.0178344	0.782977	0.936397	No change	0.127115	0.0704059	0.173748	No change
Q9UGN5	PARP2	Poly [ADP-ribose] polymerase 2	0.144646	0.163637	0.524113	No change	0.126994	0.216486	0.374299	No change
P02751	FN1	Fibronectin;Anastellin;Ugl-Y1;Ugl-Y2;Ugl-Y3	0.0516764	0.543528	0.820436	No change	0.126902	0.15278	0.294296	No change
Q5MIZ7	SMEK2	Serine/threonine-protein phosphatase 4 regulatory subunit 3B	-0.000691494	0.989311	0.997725	No change	0.126589	0.0298936	0.0957464	No change
P49023	PXN	Paxillin	-0.0770143	0.401856	0.731878	No change	0.12645	0.180605	0.330288	No change
Q9BXW9	FANCD2	Fanconi anemia group D2 protein	-0.074619	0.480562	0.780132	No change	0.126427	0.242318	0.4043	No change
Q9GZS3	WDR61	WD repeat-containing protein 61;WD repeat-containing protein 61, N-terminally processed	-0.171802	0.0803237	0.4236	No change	0.12641	0.183417	0.334241	No change
Q9P0V9	45179	Septin-10	0.0544303	0.704813	0.902607	No change	0.125794	0.388438	0.556287	No change
O14578	CIT	Citron Rho-interacting kinase	-0.14565	0.288195	0.65449	No change	0.125736	0.355862	0.526676	No change
Q9Y4W2	LAS1L	Ribosomal biogenesis protein LAS1L	-0.0496645	0.717388	0.907838	No change	0.125601	0.368153	0.53874	No change
O94964	SOGA1	Protein SOGA1;N-terminal form;C-terminal 80 kDa form	0.0475456	0.628207	0.864487	No change	0.125422	0.216307	0.374269	No change
Q7Z478	DHX29	ATP-dependent RNA helicase DHX29	-0.135704	0.122487	0.48019	No change	0.125353	0.150351	0.29177	No change
Q9Y2Q9	MRPS28	28S ribosomal protein S28, mitochondrial	-0.203675	0.0524172	0.359688	No change	0.125337	0.206707	0.362954	No change
Q6P1X6	C8orf82	UPF0598 protein C8orf82	-0.0853236	0.100389	0.456553	No change	0.125325	0.0236029	0.0807764	No change
P13716	ALAD	Delta-aminolevulinic acid dehydratase	-0.144544	0.0963607	0.445283	No change	0.125054	0.143726	0.283469	No change
O43837	IDH3B	Isocitrate dehydrogenase [NAD] subunit beta, mitochondrial	-0.126632	0.24101	0.610514	No change	0.125046	0.246568	0.409031	No change
Q9BYD1	MRPL13	39S ribosomal protein L13, mitochondrial	-0.0704891	0.271071	0.639318	No change	0.124787	0.0654963	0.166257	No change
P62312	LSM6	U6 snRNA-associated Sm-like protein LSm6	-0.0450475	0.551411	0.826319	No change	0.124755	0.117782	0.246266	No change
Q9H2U2	PPA2	Inorganic pyrophosphatase 2, mitochondrial	0.033207	0.750436	0.921361	No change	0.124687	0.247015	0.409279	No change
Q01650	SLC7A5	Large neutral amino acids transporter small subunit 1	0.234235	0.0464581	0.340261	No change	0.124589	0.256304	0.419019	No change
Q9BSJ2	TUBGCP2	Gamma-tubulin complex component 2	0.119541	0.381541	0.720851	No change	0.124253	0.363771	0.535128	No change
Q15833	STXBP2	Syntaxin-binding protein 2	-0.0407729	0.495036	0.788599	No change	0.124251	0.0554796	0.148149	No change
Q5T4S7	UBR4	E3 ubiquitin-protein ligase UBR4	0.110303	0.187417	0.549708	No change	0.124198	0.141975	0.281046	No change
Q9HD45	TM9SF3	Transmembrane 9 superfamily member 3	-0.0410515	0.735965	0.917	No change	0.123969	0.319204	0.487716	No change
Q9HBR0	SLC38A10	Putative sodium-coupled neutral amino acid transporter 10	0.0113844	0.860723	0.967399	No change	0.123937	0.0774708	0.183871	No change
Q6IN85	SMEK1	Serine/threonine-protein phosphatase 4 regulatory subunit 3A	0.234412	0.166187	0.526316	No change	0.123937	0.448806	0.613032	No change
Q13362	PPP2R5C	Serine/threonine-protein phosphatase 2A 56 kDa regulatory subunit gamma isoform	-0.0548978	0.687465	0.896398	No change	0.123886	0.371595	0.541812	No change
P22087	FBL	rRNA 2-O-methyltransferase fibrillarin	0.0258689	0.873894	0.970644	No change	0.123745	0.453788	0.617322	No change
Q9NX62	IMPAD1	Inositol monophosphatase 3	-0.0921039	0.675886	0.893328	No change	0.123655	0.575909	0.715055	No change
Q04721	NOTCH2	Neurogenic locus notch homolog protein 2;Notch 2 extracellular truncation;Notch 2 intracellular domain	0.0596986	0.314916	0.672948	No change	0.123383	0.0529414	0.143106	No change
P53365	ARFIP2	Arfaptin-2	-0.176108	0.0834117	0.425145	No change	0.123321	0.208618	0.364545	No change
P62380	TBPL1	TATA box-binding protein-like protein 1	-0.033675	0.838834	0.959628	No change	0.123155	0.462578	0.625562	No change
Q68E01	INTS3	Integrator complex subunit 3	0.168462	0.296021	0.659806	No change	0.122849	0.440318	0.606634	No change
P28066	PSMA5	Proteasome subunit alpha type-5	-0.0549213	0.438756	0.750936	No change	0.122457	0.101598	0.222276	No change
Q9BRZ2	TRIM56	E3 ubiquitin-protein ligase TRIM56	-0.13211	0.342731	0.694838	No change	0.122348	0.378095	0.546978	No change
Q8N5M4	TTC9C	Tetratricopeptide repeat protein 9C	0.0474784	0.69885	0.900579	No change	0.122175	0.329215	0.498809	No change
Q9H7Z7	PTGES2	Prostaglandin E synthase 2;Prostaglandin E synthase 2 truncated form	-0.134177	0.324637	0.679387	No change	0.121991	0.368557	0.53874	No change
Q9Y3Q8	TSC22D4	TSC22 domain family protein 4	-0.131097	0.199566	0.561574	No change	0.121652	0.231366	0.392109	No change
P19525	EIF2AK2	Interferon-induced, double-stranded RNA-activated protein kinase	-0.0317625	0.629664	0.865437	No change	0.121593	0.0851183	0.196123	No change
Q4KMQ2	ANO6	Anoctamin-6	-0.0806929	0.553168	0.826686	No change	0.121515	0.376984	0.546054	No change
P63208	SKP1	S-phase kinase-associated protein 1	-0.124288	0.178532	0.540931	No change	0.121404	0.187962	0.339921	No change
Q96MX6	WDR92	WD repeat-containing protein 92	-0.0214751	0.801209	0.944934	No change	0.121377	0.173737	0.320531	No change
Q96RE7	NACC1	Nucleus accumbens-associated protein 1	-0.141892	0.114228	0.470066	No change	0.121094	0.170812	0.316762	No change
P23921	RRM1	Ribonucleoside-diphosphate reductase large subunit	-0.0182698	0.825596	0.954874	No change	0.120948	0.164259	0.309324	No change
P22314	UBA1	Ubiquitin-like modifier-activating enzyme 1	-0.138405	0.101024	0.456731	No change	0.120726	0.146488	0.286837	No change
O75694	NUP155	Nuclear pore complex protein Nup155	0.144851	0.151784	0.513264	No change	0.12063	0.225659	0.385261	No change
Q9BU23	LMF2	Lipase maturation factor 2	-0.0191034	0.741523	0.917727	No change	0.120564	0.0570879	0.150703	No change
P18669	PGAM1	Phosphoglycerate mutase 1	-0.0242045	0.757321	0.923928	No change	0.120471	0.144115	0.283661	No change
P62841	RPS15	40S ribosomal protein S15	-0.0594277	0.60026	0.852642	No change	0.120132	0.299207	0.466879	No change
Q16851	UGP2	UTP--glucose-1-phosphate uridylyltransferase	-0.13729	0.0691809	0.401145	No change	0.12013	0.10553	0.229144	No change
Q5SNT2	TMEM201	Transmembrane protein 201	0.143496	0.260546	0.631995	No change	0.120073	0.342042	0.51146	No change
O43294	TGFB1I1	Transforming growth factor beta-1-induced transcript 1 protein	0.0925978	0.200489	0.562399	No change	0.11999	0.105736	0.229171	No change
P29372	MPG	DNA-3-methyladenine glycosylase	0.0360675	0.585841	0.844086	No change	0.119811	0.0900895	0.204047	No change
P31431	SDC4	Syndecan-4	-0.0922895	0.191471	0.553818	No change	0.119636	0.0990223	0.218416	No change
Q4G0J3	LARP7	La-related protein 7	0.0157034	0.876701	0.970963	No change	0.119545	0.252776	0.414991	No change
Q96J92	WNK4	Serine/threonine-protein kinase WNK4	-0.106218	0.294835	0.659387	No change	0.119131	0.243184	0.405453	No change
P49419	ALDH7A1	Alpha-aminoadipic semialdehyde dehydrogenase	0.0381715	0.48395	0.782885	No change	0.118437	0.0469409	0.131577	No change
Q13685	AAMP	Angio-associated migratory cell protein	-0.30786	0.00245182	0.114785	No change	0.118366	0.157263	0.300431	No change
Q9Y2H0	DLGAP4	Disks large-associated protein 4	-0.122415	0.473774	0.773185	No change	0.118302	0.488401	0.648723	No change
Q96EH3	MALSU1	Mitochondrial assembly of ribosomal large subunit protein 1	-0.0176058	0.764836	0.927398	No change	0.11806	0.0652863	0.165815	No change
Q9NQ88	TIGAR	Fructose-2,6-bisphosphatase TIGAR	-0.0513987	0.514063	0.798637	No change	0.117832	0.151232	0.292533	No change
O43324	EEF1E1	Eukaryotic translation elongation factor 1 epsilon-1	-0.388618	0.00219596	0.114785	No change	0.117815	0.248719	0.410831	No change
Q96S82	UBL7	Ubiquitin-like protein 7	-0.131231	0.104616	0.461441	No change	0.117641	0.140908	0.280083	No change
Q15742	NAB2	NGFI-A-binding protein 2	-0.00974058	0.930338	0.98629	No change	0.117571	0.304054	0.471421	No change
Q15397	KIAA0020	Pumilio domain-containing protein KIAA0020	-0.0753912	0.366896	0.714362	No change	0.117432	0.171251	0.317448	No change
P12110	COL6A2	Collagen alpha-2(VI) chain	-0.17154	0.0530726	0.36158	No change	0.117178	0.165926	0.310816	No change
O60885	BRD4	Bromodomain-containing protein 4	0.121666	0.314704	0.672948	No change	0.117028	0.332623	0.502422	No change
Q06546	GABPA	GA-binding protein alpha chain	-0.00595998	0.963357	0.993872	No change	0.11674	0.377485	0.546437	No change
O94761	RECQL4	ATP-dependent DNA helicase Q4	-0.118576	0.193143	0.554145	No change	0.116668	0.199831	0.354923	No change
Q4L180	FILIP1L	Filamin A-interacting protein 1-like	-0.0272701	0.710954	0.905858	No change	0.116635	0.133074	0.268528	No change
Q8WXF7	ATL1	Atlastin-1	-0.0854371	0.104626	0.461441	No change	0.116432	0.0349705	0.106762	No change
P52926	HMGA2	High mobility group protein HMGI-C	0.165321	0.38289	0.721188	No change	0.116426	0.535033	0.683539	No change
Q96JB5	CDK5RAP3	CDK5 regulatory subunit-associated protein 3	-0.23015	0.0180397	0.240442	No change	0.116239	0.186306	0.33804	No change
Q8IXM2	BAP18	Chromatin complexes subunit BAP18	-0.128636	0.346846	0.698678	No change	0.116221	0.393492	0.561005	No change
Q9NVH0	EXD2	Exonuclease 3-5 domain-containing protein 2	0.0374728	0.566388	0.830861	No change	0.116112	0.0951498	0.212696	No change
P25705	ATP5A1	ATP synthase subunit alpha, mitochondrial	-0.0574464	0.358719	0.708402	No change	0.116095	0.079795	0.188004	No change
Q9P0J7	KCMF1	E3 ubiquitin-protein ligase KCMF1	-0.56656	0.0244426	0.27567	No change	0.115957	0.602068	0.737438	No change
P27695	APEX1	DNA-(apurinic or apyrimidinic site) lyase;DNA-(apurinic or apyrimidinic site) lyase, mitochondrial	0.0905682	0.232614	0.603726	No change	0.115648	0.135405	0.271808	No change
Q14520	HABP2	Hyaluronan-binding protein 2;Hyaluronan-binding protein 2 50 kDa heavy chain;Hyaluronan-binding protein 2 50 kDa heavy chain alternate form;Hyaluronan-binding protein 2 27 kDa light chain;Hyaluronan-binding protein 2 27 kDa light chain alternate form	0.013735	0.905689	0.980757	No change	0.115642	0.329851	0.499366	No change
P51636	CAV2	Caveolin-2	0.00906249	0.942527	0.987564	No change	0.115192	0.369091	0.539351	No change
Q32P28	LEPRE1	Prolyl 3-hydroxylase 1	-0.123431	0.287933	0.65449	No change	0.115026	0.320295	0.4889	No change
Q6UX04	CWC27	Peptidyl-prolyl cis-trans isomerase CWC27 homolog	0.00267932	0.974076	0.995318	No change	0.114845	0.182858	0.333353	No change
Q92665	MRPS31	28S ribosomal protein S31, mitochondrial	-0.177746	0.405687	0.734178	No change	0.114311	0.589101	0.72559	No change
Q8WVB6	CHTF18	Chromosome transmission fidelity protein 18 homolog	-0.0458313	0.659921	0.884676	No change	0.113942	0.285426	0.451161	No change
Q8NAV1	PRPF38A	Pre-mRNA-splicing factor 38A	0.291048	0.0267883	0.280477	No change	0.113792	0.336864	0.506008	No change
Q96IY1	NSL1	Kinetochore-associated protein NSL1 homolog	0.0301662	0.728683	0.914313	No change	0.113576	0.208144	0.364232	No change
P07108	DBI	Acyl-CoA-binding protein	0.21856	0.161351	0.522218	No change	0.113268	0.452057	0.615654	No change
P07237	P4HB	Protein disulfide-isomerase	0.0368435	0.533005	0.810655	No change	0.112663	0.0757053	0.181043	No change
P17612	PRKACA	cAMP-dependent protein kinase catalytic subunit alpha	0.172187	0.0427249	0.332748	No change	0.112267	0.162261	0.307188	No change
O76054	SEC14L2	SEC14-like protein 2	0.0359112	0.77077	0.929547	No change	0.111637	0.373531	0.543405	No change
Q14161	GIT2	ARF GTPase-activating protein GIT2	-0.177756	0.0305936	0.298458	No change	0.111559	0.146618	0.286969	No change
Q14980	NUMA1	Nuclear mitotic apparatus protein 1	-0.0417605	0.456225	0.760879	No change	0.11144	0.0646494	0.164871	No change
Q9NWY4	C4orf27	UPF0609 protein C4orf27	-0.214899	0.0164865	0.228294	No change	0.111173	0.169558	0.315196	No change
Q8N0Z6	TTC5	Tetratricopeptide repeat protein 5	-0.00588808	0.928833	0.98629	No change	0.111169	0.113478	0.239761	No change
O95183	VAMP5	Vesicle-associated membrane protein 5	0.221943	0.164458	0.524203	No change	0.111145	0.470551	0.632094	No change
P02786	TFRC	Transferrin receptor protein 1;Transferrin receptor protein 1, serum form	0.125193	0.31788	0.675393	No change	0.110937	0.373627	0.543405	No change
P52888	THOP1	Thimet oligopeptidase	0.100859	0.385755	0.722716	No change	0.110622	0.343228	0.512735	No change
P54577	YARS	Tyrosine--tRNA ligase, cytoplasmic;Tyrosine--tRNA ligase, cytoplasmic, N-terminally processed	0.0837459	0.1514	0.513264	No change	0.110598	0.066971	0.168888	No change
Q5BJH7	YIF1B	Protein YIF1B	0.186538	0.220624	0.58812	No change	0.110533	0.457244	0.620527	No change
O95831	AIFM1	Apoptosis-inducing factor 1, mitochondrial	0.127362	0.181422	0.543796	No change	0.110385	0.241759	0.403788	No change
Q2TAA2	IAH1	Isoamyl acetate-hydrolyzing esterase 1 homolog	-0.0543627	0.63372	0.867403	No change	0.110374	0.341537	0.511035	No change
Q9UI12	ATP6V1H	V-type proton ATPase subunit H	-0.140245	0.107997	0.462706	No change	0.110336	0.19554	0.350126	No change
Q9BQ52	ELAC2	Zinc phosphodiesterase ELAC protein 2	-0.131216	0.373583	0.718521	No change	0.109955	0.453302	0.616987	No change
P50416	CPT1A	Carnitine O-palmitoyltransferase 1, liver isoform	0.0484199	0.7321	0.915953	No change	0.109944	0.442382	0.60839	No change
Q96RQ1	ERGIC2	Endoplasmic reticulum-Golgi intermediate compartment protein 2	-0.0121699	0.93742	0.987064	No change	0.109884	0.483687	0.645112	No change
Q9Y478	PRKAB1	5-AMP-activated protein kinase subunit beta-1	0.355718	0.016235	0.227706	No change	0.109792	0.397085	0.564403	No change
Q96CM8	ACSF2	Acyl-CoA synthetase family member 2, mitochondrial	-0.128952	0.175318	0.538411	No change	0.109672	0.243317	0.405528	No change
Q96QC0	PPP1R10	Serine/threonine-protein phosphatase 1 regulatory subunit 10	-0.127639	0.187549	0.549708	No change	0.109646	0.25243	0.414739	No change
Q9Y3D0	FAM96B	Mitotic spindle-associated MMXD complex subunit MIP18	0.31012	0.00899835	0.18269	No change	0.10963	0.283347	0.449411	No change
P49184	DNASE1L1	Deoxyribonuclease-1-like 1	-0.0767429	0.340241	0.692635	No change	0.109235	0.184076	0.335045	No change
O43432	EIF4G3	Eukaryotic translation initiation factor 4 gamma 3	0.140098	0.333089	0.68751	No change	0.109177	0.446598	0.61093	No change
Q15648	MED1	Mediator of RNA polymerase II transcription subunit 1	0.00259146	0.981347	0.996866	No change	0.108994	0.336613	0.505795	No change
P27105	STOM	Erythrocyte band 7 integral membrane protein	-0.537379	0.0036473	0.125677	No change	0.108707	0.467661	0.629492	No change
Q9P0V3	SH3BP4	SH3 domain-binding protein 4	0.211973	0.388375	0.723947	No change	0.108695	0.65389	0.781054	No change
Q9UJF2	RASAL2	Ras GTPase-activating protein nGAP	-0.0641077	0.33032	0.685081	No change	0.108501	0.113371	0.239752	No change
A6ND36	FAM83G	Protein FAM83G	0.120314	0.0636223	0.389224	No change	0.108211	0.0903826	0.20451	No change
Q9BRQ6	CHCHD6	MICOS complex subunit MIC25	-0.0706487	0.337372	0.691508	No change	0.10783	0.154558	0.296274	No change
Q9Y5L0	TNPO3	Transportin-3	0.0536456	0.439011	0.750936	No change	0.107674	0.136103	0.272736	No change
O76021	RSL1D1	Ribosomal L1 domain-containing protein 1	0.0882232	0.300691	0.664088	No change	0.107424	0.213142	0.370595	No change
P17813	ENG	Endoglin	-0.0334643	0.81106	0.947261	No change	0.106995	0.450478	0.614409	No change
Q6P3X3	TTC27	Tetratricopeptide repeat protein 27	0.117762	0.202863	0.565205	No change	0.106906	0.244454	0.406107	No change
Q9NY93	DDX56	Probable ATP-dependent RNA helicase DDX56	0.0559437	0.615394	0.860567	No change	0.106745	0.345485	0.515276	No change
Q9BV79	MECR	Trans-2-enoyl-CoA reductase, mitochondrial	0.0416198	0.751574	0.922268	No change	0.10563	0.427844	0.59436	No change
P53396	ACLY	ATP-citrate synthase	0.0925652	0.191204	0.553534	No change	0.105572	0.140714	0.279915	No change
P31749	AKT1	RAC-alpha serine/threonine-protein kinase	0.108493	0.167399	0.527039	No change	0.10516	0.179653	0.329329	No change
Q96QR8	PURB	Transcriptional activator protein Pur-beta	0.0636457	0.595376	0.849095	No change	0.105022	0.386444	0.554161	No change
Q13356	PPIL2	Peptidyl-prolyl cis-trans isomerase-like 2	-0.137207	0.329508	0.68407	No change	0.104894	0.451628	0.615385	No change
Q9Y3M8	STARD13	StAR-related lipid transfer protein 13	0.274214	0.0491741	0.348819	No change	0.104852	0.414011	0.581576	No change
Q9NVH1	DNAJC11	DnaJ homolog subfamily C member 11	-0.012542	0.845665	0.962165	No change	0.10479	0.125103	0.257172	No change
Q6IQ22	RAB12	Ras-related protein Rab-12	0.13382	0.228633	0.59977	No change	0.104637	0.339942	0.509472	No change
P40925	MDH1	Malate dehydrogenase, cytoplasmic	-0.0660668	0.220161	0.587563	No change	0.104592	0.064665	0.164871	No change
Q9HCN8	SDF2L1	Stromal cell-derived factor 2-like protein 1	-0.0386677	0.737458	0.917	No change	0.10454	0.372954	0.542938	No change
P07910	HNRNPC	Heterogeneous nuclear ribonucleoproteins C1/C2	0.0428846	0.451357	0.756898	No change	0.104482	0.0844727	0.195245	No change
P08581	MET	Hepatocyte growth factor receptor	-0.0850001	0.0986263	0.452526	No change	0.104457	0.0489115	0.135054	No change
P19367	HK1	Hexokinase-1	0.0234784	0.666207	0.887332	No change	0.104395	0.0754448	0.1807	No change
P67809	YBX1	Nuclease-sensitive element-binding protein 1	-0.0763942	0.297758	0.660798	No change	0.104004	0.165279	0.309982	No change
Q00613	HSF1	Heat shock factor protein 1	-0.118382	0.0823732	0.424785	No change	0.103789	0.121689	0.252155	No change
Q9BRR6	ADPGK	ADP-dependent glucokinase	0.0077885	0.947395	0.98873	No change	0.10374	0.388304	0.556287	No change
P56537	EIF6	Eukaryotic translation initiation factor 6	-0.114996	0.213668	0.580016	No change	0.10372	0.258745	0.421223	No change
P53582	METAP1	Methionine aminopeptidase 1	-0.0291494	0.764978	0.927398	No change	0.103526	0.300272	0.467938	No change
Q92804	TAF15	TATA-binding protein-associated factor 2N	-0.198767	0.0586374	0.375469	No change	0.103494	0.293974	0.460268	No change
P12956	XRCC6	X-ray repair cross-complementing protein 6	-0.04212	0.385251	0.722542	No change	0.102768	0.0503512	0.137795	No change
P30260	CDC27	Cell division cycle protein 27 homolog	0.173433	0.0135823	0.214984	No change	0.102764	0.10836	0.2331	No change
O75533	SF3B1	Splicing factor 3B subunit 1	0.15669	0.0231016	0.269811	No change	0.102522	0.11117	0.236621	No change
O60244	MED14	Mediator of RNA polymerase II transcription subunit 14	-0.0140455	0.840772	0.961113	No change	0.102317	0.163086	0.308035	No change
O43252	PAPSS1	Bifunctional 3-phosphoadenosine 5-phosphosulfate synthase 1;Sulfate adenylyltransferase;Adenylyl-sulfate kinase	-0.0619023	0.592915	0.847177	No change	0.102269	0.382793	0.55136	No change
Q8IWA5	SLC44A2	Choline transporter-like protein 2	-0.0315431	0.74629	0.919934	No change	0.102255	0.305718	0.472891	No change
O95905	ECD	Protein SGT1	-0.0815221	0.154831	0.515345	No change	0.102018	0.0826631	0.192758	No change
P0DPI2;A0A0B4J2D5	0	0	0.0753644	0.394772	0.728579	No change	0.102016	0.256124	0.418903	No change
Q6NSJ5	LRRC8E	Volume-regulated anion channel subunit LRRC8E	0.0764424	0.560313	0.829926	No change	0.101821	0.440834	0.606966	No change
Q96CB8	INTS12	Integrator complex subunit 12	0.0449016	0.523888	0.805206	No change	0.101756	0.164634	0.309502	No change
Q92615	LARP4B	La-related protein 4B	-0.0404586	0.739808	0.91749	No change	0.101482	0.411454	0.579116	No change
P53384	NUBP1	Cytosolic Fe-S cluster assembly factor NUBP1	0.094029	0.297586	0.660798	No change	0.101217	0.26414	0.427597	No change
Q8IY37	DHX37	Probable ATP-dependent RNA helicase DHX37	0.0240967	0.643135	0.873312	No change	0.101159	0.0718161	0.175834	No change
Q676U5	ATG16L1	Autophagy-related protein 16-1	-0.0334753	0.802193	0.944934	No change	0.100839	0.45604	0.619802	No change
Q01433	AMPD2	AMP deaminase 2	-0.162788	0.0788517	0.420634	No change	0.100428	0.256142	0.418903	No change
Q8NBF2	NHLRC2	NHL repeat-containing protein 2	0.295606	0.014783	0.221645	No change	0.100406	0.34457	0.514409	No change
O15234	CASC3	Protein CASC3	-0.0287855	0.723332	0.911059	No change	0.100047	0.233659	0.394694	No change
O95372	LYPLA2	Acyl-protein thioesterase 2	-0.16137	0.214989	0.580947	No change	0.0994888	0.43388	0.599909	No change
Q9NUL3	STAU2	Double-stranded RNA-binding protein Staufen homolog 2	-0.208839	0.434091	0.749069	No change	0.0994844	0.706155	0.817309	No change
Q14168	MPP2	MAGUK p55 subfamily member 2	-0.0309032	0.594016	0.848202	No change	0.0994732	0.105888	0.229275	No change
P28074	PSMB5	Proteasome subunit beta type-5	0.246775	0.0639881	0.389365	No change	0.0993971	0.422876	0.590699	No change
Q86TG7	PEG10	Retrotransposon-derived protein PEG10	-0.00264202	0.964407	0.99429	No change	0.0993098	0.115225	0.242276	No change
Q96ST2	IWS1	Protein IWS1 homolog	0.0160972	0.91704	0.982922	No change	0.0990891	0.525461	0.678414	No change
O14974	PPP1R12A	Protein phosphatase 1 regulatory subunit 12A	0.00596884	0.943594	0.987635	No change	0.0987852	0.256839	0.419641	No change
Q9BVA0	KATNB1	Katanin p80 WD40 repeat-containing subunit B1	0.0745817	0.272329	0.639677	No change	0.0987688	0.154575	0.296274	No change
P29353	SHC1	SHC-transforming protein 1	0.120133	0.406947	0.735243	No change	0.0985665	0.493872	0.653738	No change
Q14914	PTGR1	Prostaglandin reductase 1	0.042237	0.43961	0.750936	No change	0.098494	0.0891868	0.202498	No change
Q9NR50	EIF2B3	Translation initiation factor eIF-2B subunit gamma	0.0830268	0.579939	0.841405	No change	0.098272	0.51367	0.669972	No change
Q9C0E2	XPO4	Exportin-4	-0.109123	0.472164	0.771919	No change	0.0981907	0.516664	0.672687	No change
Q8IWZ8	SUGP1	SURP and G-patch domain-containing protein 1	-0.0546083	0.570745	0.833237	No change	0.0981694	0.316399	0.484391	No change
Q8TDD1	DDX54	ATP-dependent RNA helicase DDX54	0.103704	0.269431	0.63838	No change	0.0981037	0.294658	0.461026	No change
Q05048	CSTF1	Cleavage stimulation factor subunit 1	0.116926	0.409748	0.736528	No change	0.0979594	0.487644	0.647904	No change
Q9UK76	HN1	Hematological and neurological expressed 1 protein;Hematological and neurological expressed 1 protein, N-terminally processed	-0.187043	0.0348981	0.313004	No change	0.0979112	0.232207	0.39296	No change
Q03154	ACY1	Aminoacylase-1	0.00493688	0.978515	0.995836	No change	0.0978423	0.596102	0.73168	No change
Q03252	LMNB2	Lamin-B2	-0.0186195	0.722364	0.911059	No change	0.097838	0.0827967	0.192758	No change
P34897	SHMT2	Serine hydroxymethyltransferase, mitochondrial	-0.0509228	0.447919	0.755516	No change	0.0974644	0.160871	0.305615	No change
P57081	WDR4	tRNA (guanine-N(7)-)-methyltransferase non-catalytic subunit WDR4	-0.0558662	0.552071	0.826319	No change	0.0973416	0.30845	0.475686	No change
Q9BY32	ITPA	Inosine triphosphate pyrophosphatase	-0.121817	0.217226	0.584105	No change	0.0972731	0.318016	0.486062	No change
P13693	TPT1	Translationally-controlled tumor protein	-0.152678	0.280501	0.647041	No change	0.0972074	0.484609	0.645912	No change
Q7Z6Z7	HUWE1	E3 ubiquitin-protein ligase HUWE1	0.175481	0.185959	0.549708	No change	0.0969811	0.451343	0.615226	No change
O00193	SMAP	Small acidic protein	-0.180857	0.194192	0.554501	No change	0.0969296	0.47353	0.634621	No change
P61962	DCAF7	DDB1- and CUL4-associated factor 7	-0.125487	0.56648	0.830861	No change	0.0966078	0.657922	0.784048	No change
Q9Y3B3	TMED7	Transmembrane emp24 domain-containing protein 7	0.131493	0.283925	0.652012	No change	0.0962432	0.426857	0.593748	No change
P22830	FECH	Ferrochelatase, mitochondrial	0.0131192	0.911226	0.981239	No change	0.0960777	0.421583	0.589604	No change
Q9HBM1	SPC25	Kinetochore protein Spc25	-0.195062	0.0424649	0.332748	No change	0.0960299	0.280893	0.446282	No change
P45973	CBX5	Chromobox protein homolog 5	0.0747261	0.332329	0.687399	No change	0.0960054	0.219559	0.37848	No change
Q8NE71	ABCF1	ATP-binding cassette sub-family F member 1	0.00133543	0.978064	0.995836	No change	0.0957715	0.0697952	0.173003	No change
Q9NR77	PXMP2	Peroxisomal membrane protein 2	0.0366935	0.519561	0.802059	No change	0.0957014	0.11149	0.23694	No change
O15047	SETD1A	Histone-lysine N-methyltransferase SETD1A	-0.312626	0.270423	0.638471	No change	0.0955302	0.72922	0.832646	No change
Q03701	CEBPZ	CCAAT/enhancer-binding protein zeta	-0.106123	0.52614	0.806925	No change	0.0955195	0.567563	0.709454	No change
A5YKK6	CNOT1	CCR4-NOT transcription complex subunit 1	0.324018	0.0268666	0.280477	No change	0.0953874	0.465522	0.628075	No change
Q9HAV4	XPO5	Exportin-5	-0.124932	0.0892441	0.435068	No change	0.0953222	0.182132	0.332463	No change
Q9P021	CRIPT	Cysteine-rich PDZ-binding protein	-0.028764	0.815111	0.949555	No change	0.0952514	0.444766	0.610083	No change
P43034	PAFAH1B1	Platelet-activating factor acetylhydrolase IB subunit alpha	0.0220527	0.740933	0.91749	No change	0.0952127	0.172084	0.318587	No change
Q6P2Q9	PRPF8	Pre-mRNA-processing-splicing factor 8	0.149293	0.0792992	0.421562	No change	0.0951459	0.242496	0.404452	No change
P78417	GSTO1	Glutathione S-transferase omega-1	0.102806	0.119476	0.475948	No change	0.0951374	0.146347	0.286802	No change
Q14119	VEZF1	Vascular endothelial zinc finger 1	-0.219228	0.118921	0.474335	No change	0.0950418	0.477704	0.638919	No change
Q05397	PTK2	Focal adhesion kinase 1	-0.179308	0.0892305	0.435068	No change	0.0950348	0.34321	0.512735	No change
Q96QK1	VPS35	Vacuolar protein sorting-associated protein 35	0.0236102	0.785551	0.937696	No change	0.0949157	0.286829	0.45277	No change
O60783	MRPS14	28S ribosomal protein S14, mitochondrial	-0.0930676	0.237649	0.606874	No change	0.0949123	0.229093	0.389256	No change
O94915	FRYL	Protein furry homolog-like	-0.165817	0.380778	0.720851	No change	0.0948604	0.611551	0.746074	No change
Q68CZ6	HAUS3	HAUS augmin-like complex subunit 3	-0.160238	0.0440341	0.336327	No change	0.0947715	0.204386	0.360724	No change
Q9H0U9	TSPYL1	Testis-specific Y-encoded-like protein 1	0.133139	0.212706	0.579708	No change	0.0947044	0.366456	0.537538	No change
P06576	ATP5B	ATP synthase subunit beta, mitochondrial	-0.0923779	0.153014	0.513377	No change	0.0946736	0.144016	0.283661	No change
O95825	CRYZL1	Quinone oxidoreductase-like protein 1	0.286055	0.00127414	0.0964187	No change	0.0946593	0.178131	0.326927	No change
P05455	SSB	Lupus La protein	-0.0196591	0.786037	0.937931	No change	0.0945189	0.208907	0.3648	No change
P11169;Q8TDB8	SLC2A3;SLC2A14	Solute carrier family 2, facilitated glucose transporter member 3;Solute carrier family 2, facilitated glucose transporter member 14	0.186705	0.232307	0.603453	No change	0.0943909	0.535289	0.683539	No change
Q9Y2S7	POLDIP2	Polymerase delta-interacting protein 2	0.00834828	0.946499	0.98873	No change	0.0941466	0.455438	0.619348	No change
Q9P0P0	RNF181	E3 ubiquitin-protein ligase RNF181	0.117214	0.198883	0.56156	No change	0.0941036	0.295507	0.462042	No change
Q05682	CALD1	Caldesmon	0.0387696	0.705912	0.902888	No change	0.0939571	0.368462	0.53874	No change
Q9Y6D6	ARFGEF1	Brefeldin A-inhibited guanine nucleotide-exchange protein 1	0.0137958	0.851927	0.963983	No change	0.0937375	0.221506	0.380559	No change
Q969R2	OSBP2	Oxysterol-binding protein 2	0.00918753	0.944876	0.988037	No change	0.0936926	0.485993	0.647011	No change
Q9UGP8	SEC63	Translocation protein SEC63 homolog	0.171317	0.192284	0.554091	No change	0.0935599	0.463362	0.62644	No change
Q92934	BAD	Bcl2-associated agonist of cell death	-0.00932655	0.880603	0.972258	No change	0.0933644	0.153053	0.29448	No change
Q96J84	KIRREL	Kin of IRRE-like protein 1	0.19867	0.139797	0.49922	No change	0.0932022	0.469989	0.631706	No change
P11177	PDHB	Pyruvate dehydrogenase E1 component subunit beta, mitochondrial	-0.0466202	0.651586	0.879879	No change	0.0929003	0.375195	0.544869	No change
P32322	PYCR1	Pyrroline-5-carboxylate reductase 1, mitochondrial	0.115652	0.168742	0.528748	No change	0.0926609	0.262397	0.42567	No change
O60318	MCM3AP	Germinal-center associated nuclear protein	-0.0395694	0.400987	0.731872	No change	0.0926033	0.0664231	0.167964	No change
O96019	ACTL6A	Actin-like protein 6A	0.0496428	0.63181	0.86602	No change	0.0925226	0.378356	0.547184	No change
Q7L775	EPM2AIP1	EPM2A-interacting protein 1	-0.132404	0.31332	0.672948	No change	0.0922268	0.476833	0.638123	No change
O75940	SMNDC1	Survival of motor neuron-related-splicing factor 30	-0.00578515	0.941649	0.987333	No change	0.0918789	0.260079	0.422948	No change
Q96GM5	SMARCD1	SWI/SNF-related matrix-associated actin-dependent regulator of chromatin subfamily D member 1	-0.160981	0.296914	0.660798	No change	0.0917983	0.544717	0.690602	No change
Q9P265	DIP2B	Disco-interacting protein 2 homolog B	-0.312532	0.0740541	0.41197	No change	0.0917803	0.572389	0.713173	No change
Q92785	DPF2	Zinc finger protein ubi-d4	0.00221407	0.979798	0.996569	No change	0.0910296	0.310292	0.477889	No change
P17812	CTPS1	CTP synthase 1	-0.0429097	0.425756	0.743625	No change	0.0910201	0.107941	0.232523	No change
Q9HC07	TMEM165	Transmembrane protein 165	0.100251	0.432263	0.748507	No change	0.0909843	0.474837	0.636188	No change
Q9Y6K8	AK5	Adenylate kinase isoenzyme 5	0.0479567	0.53193	0.81003	No change	0.0908292	0.247693	0.410014	No change
Q7L2H7	EIF3M	Eukaryotic translation initiation factor 3 subunit M	0.10858	0.111197	0.468216	No change	0.090813	0.174995	0.322065	No change
Q969X6	CIRH1A	Cirhin	0.347643	0.0257557	0.27918	No change	0.0906442	0.513013	0.669872	No change
P52630	STAT2	Signal transducer and activator of transcription 2	0.32003	0.0662318	0.395352	No change	0.0904611	0.574454	0.714399	No change
P16591	FER	Tyrosine-protein kinase Fer	-0.0424429	0.401742	0.731878	No change	0.0902275	0.0915184	0.206474	No change
P62993	GRB2	Growth factor receptor-bound protein 2	-0.0805645	0.324029	0.679216	No change	0.0901421	0.27263	0.437314	No change
Q7L5Y9	MAEA	Macrophage erythroblast attacher	0.063744	0.355659	0.706735	No change	0.0897056	0.202426	0.35877	No change
Q96KG9	SCYL1	N-terminal kinase-like protein	-0.0792264	0.383041	0.721188	No change	0.0894498	0.32712	0.496368	No change
Q9BS26	ERP44	Endoplasmic reticulum resident protein 44	0.251702	0.0903691	0.435851	No change	0.0893775	0.522006	0.676089	No change
Q9UFG5	C19orf25	UPF0449 protein C19orf25	-0.0493359	0.369949	0.715382	No change	0.0893296	0.119338	0.248845	No change
P08579	SNRPB2	U2 small nuclear ribonucleoprotein B	0.0275067	0.677956	0.893528	No change	0.0891342	0.195168	0.349594	No change
O43572	AKAP10	A-kinase anchor protein 10, mitochondrial	0.137265	0.155791	0.515402	No change	0.0890379	0.343518	0.513003	No change
P12268	IMPDH2	Inosine-5-monophosphate dehydrogenase 2	0.0283164	0.56393	0.829926	No change	0.0889436	0.0894594	0.203005	No change
Q9H0E3	SAP130	Histone deacetylase complex subunit SAP130	-0.0401266	0.723002	0.911059	No change	0.0889313	0.437608	0.603979	No change
P63244	GNB2L1	Guanine nucleotide-binding protein subunit beta-2-like 1;Guanine nucleotide-binding protein subunit beta-2-like 1, N-terminally processed	-0.0287994	0.676931	0.893528	No change	0.0888084	0.214493	0.372105	No change
Q13459	MYO9B	Unconventional myosin-IXb	-0.149541	0.326988	0.683085	No change	0.0887231	0.554809	0.698419	No change
Q13423	NNT	NAD(P) transhydrogenase, mitochondrial	0.185648	0.0444145	0.336557	No change	0.0886757	0.299843	0.467557	No change
P07686	HEXB	Beta-hexosaminidase subunit beta;Beta-hexosaminidase subunit beta chain B;Beta-hexosaminidase subunit beta chain A	-0.0438588	0.455452	0.760182	No change	0.0884897	0.14759	0.28814	No change
Q8IWX8	CHERP	Calcium homeostasis endoplasmic reticulum protein	0.0142756	0.891158	0.976301	No change	0.08842	0.404651	0.572152	No change
Q86VI3	IQGAP3	Ras GTPase-activating-like protein IQGAP3	0.1624	0.172471	0.533923	No change	0.087999	0.445092	0.610083	No change
P35241	RDX	Radixin	-0.0391013	0.657495	0.882942	No change	0.0875959	0.329731	0.499347	No change
Q9Y6Y8	SEC23IP	SEC23-interacting protein	-0.0236709	0.76965	0.928923	No change	0.0875074	0.29143	0.45799	No change
Q9H5N1	RABEP2	Rab GTPase-binding effector protein 2	-0.0094218	0.903183	0.979741	No change	0.0872473	0.27417	0.438766	No change
Q9Y3P9	RABGAP1	Rab GTPase-activating protein 1	0.0464146	0.688538	0.89682	No change	0.0872136	0.455806	0.619666	No change
Q9Y5A9	YTHDF2	YTH domain-containing family protein 2	0.0554157	0.678665	0.893743	No change	0.0871763	0.517177	0.672687	No change
Q13432	UNC119	Protein unc-119 homolog A	0.0170431	0.743871	0.919165	No change	0.086976	0.116303	0.243946	No change
P08754	GNAI3	Guanine nucleotide-binding protein G(k) subunit alpha	-0.129316	0.204553	0.567863	No change	0.0868642	0.383873	0.551644	No change
Q86X83	COMMD2	COMM domain-containing protein 2	0.117922	0.23598	0.606874	No change	0.0868641	0.375223	0.544869	No change
Q86W42	THOC6	THO complex subunit 6 homolog	0.171707	0.0460553	0.339181	No change	0.086853	0.277925	0.442937	No change
Q9NVG8	TBC1D13	TBC1 domain family member 13	0.0358966	0.810168	0.947104	No change	0.0868469	0.563821	0.706246	No change
Q5JSH3	WDR44	WD repeat-containing protein 44	0.0492673	0.509673	0.797121	No change	0.086792	0.255662	0.418476	No change
Q9BQ75	CMSS1	Protein CMSS1	-0.0953668	0.21338	0.580016	No change	0.0867337	0.25473	0.417332	No change
P26196	DDX6	Probable ATP-dependent RNA helicase DDX6	-0.00252837	0.95449	0.991358	No change	0.0865795	0.071948	0.176003	No change
O00505	KPNA3	Importin subunit alpha-4	-0.128641	0.112504	0.468271	No change	0.0865574	0.269592	0.434145	No change
Q9HCM4	EPB41L5	Band 4.1-like protein 5	0.0998509	0.494036	0.787696	No change	0.0864023	0.552844	0.697084	No change
Q5JSJ4	DDX26B	Protein DDX26B	0.00330719	0.988395	0.997725	No change	0.0864023	0.704936	0.816102	No change
Q96CW6	SLC7A6OS	Probable RNA polymerase II nuclear localization protein SLC7A6OS	0.339679	0.0696495	0.401978	No change	0.0861503	0.618934	0.752516	No change
O95989	NUDT3	Diphosphoinositol polyphosphate phosphohydrolase 1	0.260729	0.0638624	0.389365	No change	0.0860645	0.508888	0.667019	No change
Q9UKM9	RALY	RNA-binding protein Raly	0.108169	0.236412	0.606874	No change	0.0860177	0.340405	0.509914	No change
O60879	DIAPH2	Protein diaphanous homolog 2	-0.00234429	0.967584	0.995305	No change	0.0857265	0.157649	0.300918	No change
P42166	TMPO	Lamina-associated polypeptide 2, isoform alpha;Thymopoietin;Thymopentin	-0.00917949	0.870102	0.969754	No change	0.0856083	0.147794	0.288358	No change
P23434	GCSH	Glycine cleavage system H protein, mitochondrial	-0.0323609	0.735963	0.917	No change	0.0856003	0.380254	0.549243	No change
P07339	CTSD	Cathepsin D;Cathepsin D light chain;Cathepsin D heavy chain	-0.0893644	0.301784	0.665277	No change	0.0854205	0.322549	0.491529	No change
Q6L8Q7	PDE12	2,5-phosphodiesterase 12	0.00510902	0.963291	0.993872	No change	0.085255	0.448973	0.613079	No change
Q13509	TUBB3	Tubulin beta-3 chain	-0.303334	0.0351241	0.313004	No change	0.0852368	0.511417	0.668732	No change
P24539	ATP5F1	ATP synthase F(0) complex subunit B1, mitochondrial	0.245994	0.0848063	0.426336	No change	0.0851349	0.524229	0.67763	No change
P06702	S100A9	Protein S100-A9	-0.431822	0.167979	0.527786	No change	0.0849945	0.776302	0.859976	No change
Q9Y3R5	DOPEY2	Protein dopey-2	-0.0666772	0.42484	0.743512	No change	0.0849085	0.314095	0.482461	No change
P54886	ALDH18A1	Delta-1-pyrroline-5-carboxylate synthase;Glutamate 5-kinase;Gamma-glutamyl phosphate reductase	0.00973769	0.84267	0.961534	No change	0.084694	0.105878	0.229275	No change
P62854;Q5JNZ5	RPS26;RPS26P11	40S ribosomal protein S26;Putative 40S ribosomal protein S26-like 1	0.343979	0.0692138	0.401145	No change	0.0846805	0.62852	0.76097	No change
Q8WUF5	PPP1R13L	RelA-associated inhibitor	-0.0592229	0.299513	0.662482	No change	0.0845618	0.148801	0.289649	No change
Q6UWE0	LRSAM1	E3 ubiquitin-protein ligase LRSAM1	-0.0213602	0.878499	0.971549	No change	0.0844731	0.548828	0.693723	No change
Q8N1B4	VPS52	Vacuolar protein sorting-associated protein 52 homolog	-0.170108	0.0191707	0.245711	No change	0.0843845	0.198769	0.353544	No change
Q01813	PFKP	ATP-dependent 6-phosphofructokinase, platelet type	0.105161	0.0801529	0.4236	No change	0.0841849	0.150617	0.291831	No change
P49720	PSMB3	Proteasome subunit beta type-3	0.119604	0.282282	0.649811	No change	0.0837504	0.444963	0.610083	No change
P61011	SRP54	Signal recognition particle 54 kDa protein	-0.127514	0.152921	0.513377	No change	0.0835614	0.335254	0.504994	No change
O43493	TGOLN2	Trans-Golgi network integral membrane protein 2	0.193373	0.420345	0.740923	No change	0.0833578	0.724864	0.829659	No change
P08708	RPS17	40S ribosomal protein S17	-0.0203568	0.765217	0.927444	No change	0.0827448	0.239967	0.401839	No change
P49761	CLK3	Dual specificity protein kinase CLK3	0.00512912	0.935712	0.986926	No change	0.0827211	0.211002	0.367375	No change
Q8N0Z3	SPICE1	Spindle and centriole-associated protein 1	0.14418	0.0230996	0.269811	No change	0.082709	0.156792	0.299654	No change
Q9NTJ5	SACM1L	Phosphatidylinositide phosphatase SAC1	-0.158058	0.115554	0.471525	No change	0.0826358	0.389769	0.557629	No change
P04083	ANXA1	Annexin A1	-0.261702	0.0633883	0.388821	No change	0.0823669	0.527544	0.679825	No change
O15392	BIRC5	Baculoviral IAP repeat-containing protein 5	-0.072239	0.651182	0.879744	No change	0.0818675	0.608897	0.743832	No change
P62826	RAN	GTP-binding nuclear protein Ran	0.132098	0.0644594	0.389705	No change	0.0818161	0.228246	0.388246	No change
Q8N2F6	ARMC10	Armadillo repeat-containing protein 10	0.0762212	0.764424	0.927398	No change	0.0814383	0.748902	0.844181	No change
Q5VW38	GPR107	Protein GPR107	0.150009	0.0168599	0.230835	No change	0.0812265	0.15389	0.295941	No change
O60343	TBC1D4	TBC1 domain family member 4	0.00455919	0.934309	0.986926	No change	0.081211	0.162187	0.307173	No change
Q96Q89	KIF20B	Kinesin-like protein KIF20B	0.0722729	0.424668	0.743512	No change	0.0811919	0.37172	0.541823	No change
Q86YP4	GATAD2A	Transcriptional repressor p66-alpha	-0.118054	0.176915	0.539648	No change	0.0811622	0.341958	0.51146	No change
P67870	CSNK2B	Casein kinase II subunit beta	-0.166962	0.0075596	0.169498	No change	0.0810439	0.138963	0.276789	No change
P55786	NPEPPS	Puromycin-sensitive aminopeptidase	0.0120119	0.816935	0.950081	No change	0.0809545	0.139359	0.277458	No change
P48506	GCLC	Glutamate--cysteine ligase catalytic subunit	0.1867	0.0741991	0.41197	No change	0.0802461	0.413051	0.580833	No change
Q8WXI9	GATAD2B	Transcriptional repressor p66-beta	0.0744645	0.32097	0.67747	No change	0.0802362	0.286721	0.45277	No change
Q9NSI2	FAM207A	Protein FAM207A	0.239091	0.00849198	0.180411	No change	0.080039	0.303504	0.471101	No change
Q8IZX4	TAF1L	Transcription initiation factor TFIID subunit 1-like	0.173055	0.101867	0.458302	No change	0.0799236	0.426065	0.593387	No change
Q04917	YWHAH	14-3-3 protein eta	-0.136463	0.0935538	0.440145	No change	0.0793663	0.307452	0.474897	No change
O60936	NOL3	Nucleolar protein 3	-0.27109	0.217411	0.584105	No change	0.0793445	0.708552	0.81891	No change
Q9BXF6	RAB11FIP5	Rab11 family-interacting protein 5	-0.0496934	0.700165	0.90127	No change	0.0791124	0.542081	0.688665	No change
Q96GA3	LTV1	Protein LTV1 homolog	0.0095986	0.845016	0.962165	No change	0.0790382	0.128597	0.262588	No change
Q8WXX5	DNAJC9	DnaJ homolog subfamily C member 9	-0.185245	0.013579	0.214984	No change	0.0783525	0.237411	0.398992	No change
Q15293	RCN1	Reticulocalbin-1	0.042067	0.437593	0.750817	No change	0.0782219	0.163001	0.308035	No change
O94979	SEC31A	Protein transport protein Sec31A	0.00175961	0.975527	0.995339	No change	0.077886	0.193203	0.347016	No change
Q96SB8	SMC6	Structural maintenance of chromosomes protein 6	0.0293944	0.814082	0.949144	No change	0.0776466	0.53777	0.685626	No change
Q8NCW5	APOA1BP	NAD(P)H-hydrate epimerase	0.0975223	0.265035	0.637103	No change	0.0774965	0.370464	0.540503	No change
Q8NBF6	AVL9	Late secretory pathway protein AVL9 homolog	-0.214127	0.00912461	0.18269	No change	0.0774785	0.273924	0.438525	No change
Q9BVS4	RIOK2	Serine/threonine-protein kinase RIO2	0.0685563	0.565227	0.830731	No change	0.0774408	0.516873	0.672687	No change
A6NDG6	PGP	Phosphoglycolate phosphatase	-0.449202	0.0290126	0.291613	No change	0.0772135	0.672626	0.794609	No change
O00469	PLOD2	Procollagen-lysine,2-oxoglutarate 5-dioxygenase 2	-0.00281042	0.973562	0.995318	No change	0.0772111	0.372096	0.542189	No change
Q8ND76	CCNY	Cyclin-Y	0.762623	0.00284371	0.114785	No change	0.0770465	0.703383	0.815325	No change
Q9H0E2	TOLLIP	Toll-interacting protein	0.0362151	0.842525	0.961534	No change	0.0769673	0.673921	0.79546	No change
Q96MW5	COG8	Conserved oligomeric Golgi complex subunit 8	-0.0406265	0.787932	0.938256	No change	0.0769124	0.612215	0.746506	No change
Q9UHD2	TBK1	Serine/threonine-protein kinase TBK1	0.00951681	0.951578	0.990576	No change	0.0768426	0.625924	0.758621	No change
P49459	UBE2A	Ubiquitin-conjugating enzyme E2 A	-0.016273	0.947225	0.98873	No change	0.0768286	0.755204	0.848184	No change
Q9H0S4	DDX47	Probable ATP-dependent RNA helicase DDX47	-0.0652983	0.43958	0.750936	No change	0.0767587	0.366228	0.537375	No change
Q13442	PDAP1	28 kDa heat- and acid-stable phosphoprotein	0.250722	0.068481	0.400386	No change	0.0765305	0.548602	0.693626	No change
Q8TE77	SSH3	Protein phosphatase Slingshot homolog 3	0.19059	0.068823	0.400386	No change	0.0765185	0.433704	0.599909	No change
Q07065	CKAP4	Cytoskeleton-associated protein 4	0.145836	0.0551498	0.366477	No change	0.0763468	0.283857	0.449756	No change
P43304	GPD2	Glycerol-3-phosphate dehydrogenase, mitochondrial	-0.10784	0.247088	0.615547	No change	0.0757815	0.408258	0.575318	No change
Q6P2C8	MED27	Mediator of RNA polymerase II transcription subunit 27	0.187417	0.349431	0.701319	No change	0.075733	0.700193	0.812849	No change
O95782	AP2A1	AP-2 complex subunit alpha-1	0.112517	0.237872	0.606874	No change	0.0756877	0.418547	0.586068	No change
Q92805	GOLGA1	Golgin subfamily A member 1	0.057763	0.293016	0.658184	No change	0.0756299	0.176462	0.324378	No change
Q9BW92	TARS2	Threonine--tRNA ligase, mitochondrial	0.514846	0.0272268	0.281204	No change	0.0755538	0.714109	0.822699	No change
Q9NZ63	C9orf78	Uncharacterized protein C9orf78	-0.214721	0.0497425	0.350848	No change	0.0755291	0.452575	0.616179	No change
Q5K651	SAMD9	Sterile alpha motif domain-containing protein 9	-0.482853	0.106476	0.462388	No change	0.0755195	0.787737	0.867861	No change
Q9NTJ3	SMC4	Structural maintenance of chromosomes protein 4	-0.093639	0.133885	0.491835	No change	0.0754458	0.218474	0.37675	No change
Q99613;B5ME19	EIF3C;EIF3CL	Eukaryotic translation initiation factor 3 subunit C;Eukaryotic translation initiation factor 3 subunit C-like protein	0.0664423	0.227171	0.59823	No change	0.075435	0.17455	0.321503	No change
O43865	AHCYL1	Putative adenosylhomocysteinase 2	-0.0719092	0.536655	0.813802	No change	0.0753666	0.517639	0.672872	No change
Q92541	RTF1	RNA polymerase-associated protein RTF1 homolog	0.0307853	0.782526	0.936397	No change	0.0746506	0.507149	0.665533	No change
Q12972	PPP1R8	Nuclear inhibitor of protein phosphatase 1;Activator of RNA decay	-0.0468788	0.732168	0.915953	No change	0.0745839	0.587743	0.724496	No change
P48735	IDH2	Isocitrate dehydrogenase [NADP], mitochondrial	-0.0299435	0.615184	0.860567	No change	0.0744865	0.225259	0.38492	No change
O43852	CALU	Calumenin	-0.096291	0.0451869	0.336557	No change	0.0743531	0.108337	0.2331	No change
Q6PI48	DARS2	Aspartate--tRNA ligase, mitochondrial	-0.146658	0.36229	0.711169	No change	0.0743479	0.639103	0.771762	No change
Q96J01	THOC3	THO complex subunit 3	-0.185537	0.00588774	0.153953	No change	0.074309	0.196473	0.350709	No change
Q12931	TRAP1	Heat shock protein 75 kDa, mitochondrial	-0.00473979	0.947519	0.98873	No change	0.0742063	0.314961	0.483121	No change
P18124	RPL7	60S ribosomal protein L7	0.0148335	0.859007	0.967391	No change	0.0741744	0.383093	0.551449	No change
O60271	SPAG9	C-Jun-amino-terminal kinase-interacting protein 4	0.0316332	0.812554	0.948287	No change	0.0741658	0.580587	0.718953	No change
O95486	SEC24A	Protein transport protein Sec24A	-0.00850069	0.916915	0.982922	No change	0.0739352	0.373585	0.543405	No change
P32856	STX2	Syntaxin-2	-0.0618673	0.426392	0.744142	No change	0.0739271	0.345042	0.514947	No change
P56282	POLE2	DNA polymerase epsilon subunit 2	-0.116497	0.266736	0.637303	No change	0.0738999	0.473128	0.634449	No change
P78362	SRPK2	SRSF protein kinase 2;SRSF protein kinase 2 N-terminal;SRSF protein kinase 2 C-terminal	-0.206924	0.218468	0.585747	No change	0.0738638	0.649821	0.778287	No change
Q92621	NUP205	Nuclear pore complex protein Nup205	0.10203	0.173215	0.53515	No change	0.0734839	0.316179	0.484215	No change
Q8IZD4	DCP1B	mRNA-decapping enzyme 1B	-0.115428	0.128038	0.488347	No change	0.0733346	0.317342	0.485353	No change
Q02952	AKAP12	A-kinase anchor protein 12	0.00314409	0.971078	0.995318	No change	0.0732755	0.406227	0.57333	No change
P10586	PTPRF	Receptor-type tyrosine-protein phosphatase F	-0.263213	0.00164248	0.102655	No change	0.0732184	0.267989	0.432605	No change
Q05655	PRKCD	Protein kinase C delta type;Protein kinase C delta type regulatory subunit;Protein kinase C delta type catalytic subunit	-0.268383	0.144326	0.504666	No change	0.0731954	0.675677	0.79618	No change
P51149	RAB7A	Ras-related protein Rab-7a	0.107169	0.207187	0.571741	No change	0.0729832	0.380456	0.549363	No change
P31040	SDHA	Succinate dehydrogenase [ubiquinone] flavoprotein subunit, mitochondrial	-0.0540765	0.554732	0.827111	No change	0.0728032	0.429655	0.595862	No change
Q96GM8	TOE1	Target of EGR1 protein 1	0.0295305	0.713808	0.906967	No change	0.0723481	0.376661	0.545929	No change
Q5VV42	CDKAL1	Threonylcarbamoyladenosine tRNA methylthiotransferase	0.0581327	0.486545	0.783336	No change	0.0722332	0.390288	0.557724	No change
Q9UBP9	GULP1	PTB domain-containing engulfment adapter protein 1	-0.0352511	0.684074	0.895106	No change	0.0721493	0.410932	0.578717	No change
Q96AE7	TTC17	Tetratricopeptide repeat protein 17	0.179599	0.527419	0.807452	No change	0.0720767	0.798153	0.874753	No change
Q15653	NFKBIB	NF-kappa-B inhibitor beta	-0.134599	0.0190792	0.245711	No change	0.0720745	0.167704	0.312755	No change
P11474;O95718	ESRRA;ESRRB	Steroid hormone receptor ERR1;Steroid hormone receptor ERR2	-0.0207266	0.653031	0.880043	No change	0.0719019	0.13818	0.275705	No change
Q15386	UBE3C	Ubiquitin-protein ligase E3C	0.0539281	0.461304	0.76409	No change	0.0717629	0.331777	0.501625	No change
Q7KZF4	SND1	Staphylococcal nuclease domain-containing protein 1	-0.0487582	0.338353	0.691508	No change	0.0716398	0.16989	0.315686	No change
P50453	SERPINB9	Serpin B9	0.0660082	0.259461	0.631301	No change	0.0715834	0.22381	0.383379	No change
P49914	MTHFS	5-formyltetrahydrofolate cyclo-ligase	0.117023	0.317909	0.675393	No change	0.0714935	0.535476	0.683571	No change
Q15714	TSC22D1	TSC22 domain family protein 1	-0.00337577	0.962515	0.993872	No change	0.0714496	0.331278	0.501034	No change
Q3KQV9	UAP1L1	UDP-N-acetylhexosamine pyrophosphorylase-like protein 1	0.118848	0.0917822	0.437638	No change	0.0714086	0.289687	0.45618	No change
Q9UH17	APOBEC3B	DNA dC->dU-editing enzyme APOBEC-3B	-0.0233532	0.851176	0.963983	No change	0.0712616	0.569752	0.711238	No change
Q9UH65	SWAP70	Switch-associated protein 70	-0.0754615	0.270697	0.638761	No change	0.0707123	0.300289	0.467938	No change
O15031	PLXNB2	Plexin-B2	-0.0382363	0.717455	0.907838	No change	0.0706786	0.506858	0.665533	No change
Q9UBU9	NXF1	Nuclear RNA export factor 1	-0.225881	0.0576036	0.373133	No change	0.070601	0.519516	0.673608	No change
P51610	HCFC1	Host cell factor 1;HCF N-terminal chain 1;HCF N-terminal chain 2;HCF N-terminal chain 3;HCF N-terminal chain 4;HCF N-terminal chain 5;HCF N-terminal chain 6;HCF C-terminal chain 1;HCF C-terminal chain 2;HCF C-terminal chain 3;HCF C-terminal chain 4;HCF C-terminal chain 5;HCF C-terminal chain 6	0.0239204	0.706765	0.902981	No change	0.0705831	0.279361	0.444613	No change
Q99496	RNF2	E3 ubiquitin-protein ligase RING2	0.0163673	0.80541	0.945843	No change	0.0705464	0.300562	0.468205	No change
P22392	NME2	Nucleoside diphosphate kinase B	-0.0277752	0.688952	0.89682	No change	0.0703791	0.3205	0.489051	No change
P45880	VDAC2	Voltage-dependent anion-selective channel protein 2	-0.15118	0.225462	0.595524	No change	0.0703091	0.561871	0.704243	No change
P51580	TPMT	Thiopurine S-methyltransferase	0.108016	0.190489	0.552866	No change	0.0701565	0.383686	0.551644	No change
Q5VWQ0	RSBN1	Round spermatid basic protein 1	0.0491812	0.363196	0.711169	No change	0.0701403	0.203687	0.3597	No change
Q9Y5V3	MAGED1	Melanoma-associated antigen D1	-0.0504562	0.349522	0.701319	No change	0.0699572	0.203086	0.359048	No change
Q96HA1;A8CG34;Q6PJE2	POM121;POM121C;POMZP3	Nuclear envelope pore membrane protein POM 121;Nuclear envelope pore membrane protein POM 121C;POM121 and ZP3 fusion protein	-0.185328	0.0181988	0.241866	No change	0.0699405	0.315185	0.483121	No change
Q6ZXV5	TMTC3	Transmembrane and TPR repeat-containing protein 3	0.472714	0.000443933	0.0733283	No change	0.069927	0.472662	0.63411	No change
P14868	DARS	Aspartate--tRNA ligase, cytoplasmic	-0.00768964	0.898001	0.978157	No change	0.0698368	0.259312	0.42185	No change
Q13126	MTAP	S-methyl-5-thioadenosine phosphorylase	-0.00403749	0.941163	0.987333	No change	0.0697121	0.219764	0.378666	No change
Q8N5N7	MRPL50	39S ribosomal protein L50, mitochondrial	0.151635	0.189598	0.552422	No change	0.0693099	0.535132	0.683539	No change
P00533	EGFR	Epidermal growth factor receptor	0.285141	0.00351075	0.125677	No change	0.0692718	0.382997	0.551449	No change
Q8N766	EMC1	ER membrane protein complex subunit 1	0.108718	0.250927	0.620976	No change	0.0690982	0.456925	0.620457	No change
Q9BVK6	TMED9	Transmembrane emp24 domain-containing protein 9	-0.00846265	0.927422	0.986278	No change	0.068793	0.464897	0.627414	No change
P52565	ARHGDIA	Rho GDP-dissociation inhibitor 1	-0.0722662	0.214479	0.580251	No change	0.0685403	0.237332	0.398992	No change
Q96S52	PIGS	GPI transamidase component PIG-S	-0.0133406	0.821832	0.953819	No change	0.0682336	0.263728	0.427303	No change
Q7Z4H7	HAUS6	HAUS augmin-like complex subunit 6	-0.136843	0.286937	0.653415	No change	0.0680579	0.588557	0.725114	No change
P20839	IMPDH1	Inosine-5-monophosphate dehydrogenase 1	-0.410247	0.00288426	0.114785	No change	0.0675661	0.538064	0.685626	No change
P80217	IFI35	Interferon-induced 35 kDa protein	0.0706765	0.286549	0.653173	No change	0.0674278	0.308092	0.475402	No change
P35270	SPR	Sepiapterin reductase	-0.188753	0.058649	0.375469	No change	0.0672748	0.466171	0.628394	No change
O60232	SSSCA1	Sjoegren syndrome/scleroderma autoantigen 1	-0.30322	0.336319	0.690095	No change	0.0672739	0.827386	0.893763	No change
Q8NFV4	ABHD11	Alpha/beta hydrolase domain-containing protein 11	-0.0393911	0.398997	0.730783	No change	0.0664888	0.167268	0.312319	No change
P45984	MAPK9	Mitogen-activated protein kinase 9	-0.0915301	0.355267	0.706713	No change	0.0664288	0.498021	0.657348	No change
O15305	PMM2	Phosphomannomutase 2	0.0111336	0.904006	0.979967	No change	0.0664263	0.477218	0.638453	No change
Q9BQ04	RBM4B	RNA-binding protein 4B	-0.0804657	0.133017	0.490594	No change	0.066372	0.207462	0.363459	No change
Q15043	SLC39A14	Zinc transporter ZIP14	0.105042	0.0456569	0.337905	No change	0.0661848	0.182226	0.332463	No change
O75718	CRTAP	Cartilage-associated protein	0.142729	0.0492601	0.348847	No change	0.0660493	0.32668	0.496189	No change
Q15311	RALBP1	RalA-binding protein 1	0.413802	0.114767	0.471525	No change	0.0658907	0.789463	0.869143	No change
Q9Y617	PSAT1	Phosphoserine aminotransferase	0.0880533	0.414338	0.739666	No change	0.0655754	0.540298	0.68726	No change
P63173	RPL38	60S ribosomal protein L38	0.0927618	0.179978	0.542724	No change	0.0655672	0.332712	0.502422	No change
Q6XZF7	DNMBP	Dynamin-binding protein	-0.472521	0.0418529	0.332748	No change	0.0655322	0.754176	0.847638	No change
O75352	MPDU1	Mannose-P-dolichol utilization defect 1 protein	0.38325	0.00142287	0.0967763	No change	0.065446	0.479494	0.640572	No change
P31146	CORO1A	Coronin-1A	-0.0635456	0.298324	0.660798	No change	0.0654459	0.284865	0.450581	No change
Q15286	RAB35	Ras-related protein Rab-35	-0.114158	0.319218	0.676929	No change	0.0654356	0.561626	0.704243	No change
Q13405	MRPL49	39S ribosomal protein L49, mitochondrial	0.0185381	0.774934	0.932026	No change	0.0653642	0.324182	0.493204	No change
Q6UVY6	MOXD1	DBH-like monooxygenase protein 1	-0.0865456	0.144305	0.504666	No change	0.0650902	0.26156	0.424909	No change
Q86XZ4	SPATS2	Spermatogenesis-associated serine-rich protein 2	0.00134406	0.993232	0.999065	No change	0.0650427	0.68271	0.802274	No change
O00571	DDX3X	ATP-dependent RNA helicase DDX3X	-0.058968	0.317184	0.67512	No change	0.0650205	0.272526	0.437314	No change
Q96SL4	GPX7	Glutathione peroxidase 7	0.0145328	0.777244	0.932975	No change	0.0645503	0.225002	0.384762	No change
Q9P2J5	LARS	Leucine--tRNA ligase, cytoplasmic	-0.0271686	0.598607	0.85134	No change	0.0643899	0.225993	0.385634	No change
P23396	RPS3	40S ribosomal protein S3	0.120918	0.259033	0.631301	No change	0.0643682	0.538852	0.685987	No change
Q15691	MAPRE1	Microtubule-associated protein RP/EB family member 1	-0.210582	0.0208297	0.255034	No change	0.064323	0.424894	0.592444	No change
Q14534	SQLE	Squalene monooxygenase	0.168738	0.157642	0.517166	No change	0.0641429	0.575119	0.714642	No change
Q9P275	USP36	Ubiquitin carboxyl-terminal hydrolase 36	0.101783	0.11711	0.473022	No change	0.0639804	0.307137	0.474769	No change
P40425;Q9BYU1;P40426	PBX2;PBX4;PBX3	Pre-B-cell leukemia transcription factor 2;Pre-B-cell leukemia transcription factor 4;Pre-B-cell leukemia transcription factor 3	-0.027193	0.719008	0.907838	No change	0.0639789	0.403964	0.571672	No change
Q7Z417	NUFIP2	Nuclear fragile X mental retardation-interacting protein 2	-0.0308854	0.79647	0.943404	No change	0.0638195	0.596041	0.73168	No change
Q9NZJ4	SACS	Sacsin	0.0926518	0.279202	0.645331	No change	0.0637499	0.449709	0.613904	No change
Q96B54	ZNF428	Zinc finger protein 428	0.0120934	0.934165	0.986926	No change	0.0635761	0.665507	0.788788	No change
O75368	SH3BGRL	SH3 domain-binding glutamic acid-rich-like protein	0.0324395	0.814217	0.949144	No change	0.0635456	0.646562	0.776545	No change
Q9H7B2	RPF2	Ribosome production factor 2 homolog	0.00398982	0.982756	0.997359	No change	0.0635123	0.731561	0.833983	No change
Q92504	SLC39A7	Zinc transporter SLC39A7	0.905201	0.00744579	0.169498	No change	0.0634284	0.82114	0.888368	No change
Q8N3P4	VPS8	Vacuolar protein sorting-associated protein 8 homolog	0.0190525	0.652675	0.880043	No change	0.0631774	0.154193	0.296033	No change
Q99878;Q96KK5;Q9BTM1;Q93077;Q7L7L0;P20671;P0C0S8;P04908	HIST1H2AJ;HIST1H2AH;H2AFJ;HIST1H2AC;HIST3H2A;HIST1H2AD;HIST1H2AG;HIST1H2AB	Histone H2A type 1-J;Histone H2A type 1-H;Histone H2A.J;Histone H2A type 1-C;Histone H2A type 3;Histone H2A type 1-D;Histone H2A type 1;Histone H2A type 1-B/E	0.021304	0.806451	0.945939	No change	0.0631496	0.472737	0.63411	No change
P43243	MATR3	Matrin-3	0.0254447	0.694457	0.898263	No change	0.0628364	0.341125	0.510605	No change
Q03468;P0DP91	ERCC6	DNA excision repair protein ERCC-6	0.431633	0.00264876	0.114785	No change	0.0628146	0.580759	0.718953	No change
P14324	FDPS	Farnesyl pyrophosphate synthase	0.157916	0.0186529	0.242627	No change	0.0624782	0.295816	0.462368	No change
Q9NQP4	PFDN4	Prefoldin subunit 4	-0.0896245	0.386905	0.722716	No change	0.0624591	0.542701	0.688991	No change
Q9P2C4	TMEM181	Transmembrane protein 181	-0.165688	0.105573	0.461441	No change	0.0624323	0.518908	0.673079	No change
Q15643	TRIP11	Thyroid receptor-interacting protein 11	-0.0145233	0.808047	0.946611	No change	0.0622454	0.309573	0.477099	No change
Q6P179	ERAP2	Endoplasmic reticulum aminopeptidase 2	0.0673214	0.2901	0.656094	No change	0.06219	0.326523	0.496189	No change
P05549;Q6VUC0;Q92481	TFAP2A;TFAP2E;TFAP2B	Transcription factor AP-2-alpha;Transcription factor AP-2-epsilon;Transcription factor AP-2-beta	0.0380251	0.445926	0.754908	No change	0.0621669	0.223207	0.38263	No change
Q9H299	SH3BGRL3	SH3 domain-binding glutamic acid-rich-like protein 3	-0.00136481	0.991954	0.998431	No change	0.0619124	0.64905	0.777683	No change
Q15075	EEA1	Early endosome antigen 1	-0.0893802	0.320753	0.67747	No change	0.0619095	0.486138	0.647019	No change
Q13838	DDX39B	Spliceosome RNA helicase DDX39B	-0.0179421	0.756409	0.923527	No change	0.0618243	0.297125	0.464101	No change
P49790	NUP153	Nuclear pore complex protein Nup153	-0.141381	0.0702209	0.402942	No change	0.0613415	0.401388	0.569454	No change
O43242	PSMD3	26S proteasome non-ATPase regulatory subunit 3	-0.0200466	0.79208	0.940915	No change	0.061203	0.42742	0.594175	No change
O75844	ZMPSTE24	CAAX prenyl protease 1 homolog	0.183095	0.0250586	0.278597	No change	0.0609113	0.40425	0.571761	No change
O75150	RNF40	E3 ubiquitin-protein ligase BRE1B	-0.0309654	0.693558	0.897869	No change	0.0608597	0.443607	0.609375	No change
Q7Z5G4	GOLGA7	Golgin subfamily A member 7	0.112471	0.215045	0.580947	No change	0.0607436	0.491548	0.65178	No change
Q9BQC3	DPH2	Diphthamide biosynthesis protein 2	-0.0192973	0.783295	0.936397	No change	0.0606971	0.394697	0.562376	No change
P20340;Q9NRW1	RAB6A;RAB6B	Ras-related protein Rab-6A;Ras-related protein Rab-6B	-0.346264	0.259208	0.631301	No change	0.0606264	0.838546	0.900668	No change
Q96D15	RCN3	Reticulocalbin-3	0.273268	0.0109313	0.197171	No change	0.0605274	0.508954	0.667019	No change
P78347	GTF2I	General transcription factor II-I	0.0917661	0.17997	0.542724	No change	0.0603669	0.365846	0.536985	No change
Q70UQ0	IKBIP	Inhibitor of nuclear factor kappa-B kinase-interacting protein	0.16974	0.0726251	0.408378	No change	0.0599814	0.496001	0.655434	No change
Q9ULX9	MAFF	Transcription factor MafF	0.251755	0.0117694	0.203109	No change	0.0596011	0.486793	0.647517	No change
Q14690	PDCD11	Protein RRP5 homolog	0.0434738	0.6233	0.862385	No change	0.0594253	0.504152	0.663358	No change
Q9Y613	FHOD1	FH1/FH2 domain-containing protein 1	0.0721399	0.350987	0.70288	No change	0.0592294	0.440658	0.606921	No change
O14497	ARID1A	AT-rich interactive domain-containing protein 1A	0.180673	0.0730926	0.409265	No change	0.0588046	0.530685	0.681405	No change
Q6P1N9	TATDN1	Putative deoxyribonuclease TATDN1	0.123511	0.29003	0.656094	No change	0.0585912	0.608059	0.743005	No change
Q15555	MAPRE2	Microtubule-associated protein RP/EB family member 2	-0.0961911	0.51257	0.797121	No change	0.0585479	0.688234	0.805029	No change
P33947	KDELR2	ER lumen protein-retaining receptor 2	-0.122212	0.424523	0.743512	No change	0.0582252	0.700117	0.812849	No change
Q8WWI5	SLC44A1	Choline transporter-like protein 1	-0.112946	0.506131	0.795397	No change	0.0580782	0.73035	0.833219	No change
Q9H974	QTRTD1	Queuine tRNA-ribosyltransferase subunit QTRTD1	-1.78402	0.0563986	0.370233	No change	0.0579756	0.945747	0.969863	No change
P56545	CTBP2	C-terminal-binding protein 2	0.0611619	0.48775	0.784829	No change	0.0577802	0.511593	0.668773	No change
O14920	IKBKB	Inhibitor of nuclear factor kappa-B kinase subunit beta	0.0322822	0.875767	0.970963	No change	0.0576599	0.780346	0.862802	No change
Q9BVT8	TMUB1	Transmembrane and ubiquitin-like domain-containing protein 1	0.0398195	0.476526	0.777026	No change	0.0575982	0.30953	0.477099	No change
Q7Z7A4	PXK	PX domain-containing protein kinase-like protein	-0.124671	0.16899	0.529165	No change	0.0574595	0.510665	0.66832	No change
O75170	PPP6R2	Serine/threonine-protein phosphatase 6 regulatory subunit 2	0.449429	0.0617059	0.383599	No change	0.05737	0.794614	0.872735	No change
Q9H3P7	ACBD3	Golgi resident protein GCP60	-0.033299	0.647905	0.876956	No change	0.0572205	0.437147	0.603524	No change
O95400	CD2BP2	CD2 antigen cytoplasmic tail-binding protein 2	-0.00247037	0.983	0.997359	No change	0.0571145	0.624331	0.757286	No change
Q9NXR7	BRE	BRCA1-A complex subunit BRE	-0.134194	0.308447	0.669122	No change	0.0568483	0.659436	0.784438	No change
Q9H7C9	AAMDC	Mth938 domain-containing protein	-0.0283322	0.745681	0.919428	No change	0.0568306	0.518578	0.673079	No change
Q9Y5K8	ATP6V1D	V-type proton ATPase subunit D	-0.230047	0.0433327	0.333467	No change	0.0568001	0.582424	0.720083	No change
Q99460	PSMD1	26S proteasome non-ATPase regulatory subunit 1	-0.0387131	0.567855	0.831431	No change	0.0566375	0.407564	0.574514	No change
P50238	CRIP1	Cysteine-rich protein 1	0.0197035	0.919889	0.983202	No change	0.0565751	0.77315	0.858334	No change
P08574	CYC1	Cytochrome c1, heme protein, mitochondrial	-0.00961499	0.865459	0.96825	No change	0.0564754	0.330772	0.500432	No change
Q8TF05	PPP4R1	Serine/threonine-protein phosphatase 4 regulatory subunit 1	-0.0526178	0.680456	0.894337	No change	0.0564602	0.658753	0.784431	No change
Q13371	PDCL	Phosducin-like protein	-0.108151	0.159552	0.520388	No change	0.0563101	0.447921	0.612366	No change
Q9NWV4	C1orf123	UPF0587 protein C1orf123	-0.0618258	0.631771	0.86602	No change	0.0560558	0.663599	0.787162	No change
Q92905	COPS5	COP9 signalosome complex subunit 5	-0.0905858	0.400579	0.731655	No change	0.0560487	0.599068	0.734637	No change
Q8WU90	ZC3H15	Zinc finger CCCH domain-containing protein 15	0.0358464	0.667863	0.88786	No change	0.056047	0.505068	0.663996	No change
Q6UXN9	WDR82	WD repeat-containing protein 82	-0.159199	0.15249	0.513377	No change	0.0560046	0.598598	0.734354	No change
P14618	PKM	Pyruvate kinase PKM	-0.0903992	0.161285	0.522218	No change	0.055996	0.371475	0.541807	No change
Q13596	SNX1	Sorting nexin-1	-0.166928	0.0814402	0.424413	No change	0.0559824	0.531842	0.681944	No change
P53990	IST1	IST1 homolog	-0.147329	0.0917086	0.437638	No change	0.0557573	0.497589	0.656965	No change
Q6P158	DHX57	Putative ATP-dependent RNA helicase DHX57	-0.0761729	0.452929	0.75815	No change	0.055699	0.580696	0.718953	No change
Q07960	ARHGAP1	Rho GTPase-activating protein 1	-0.0931065	0.342995	0.694838	No change	0.0555802	0.565817	0.707463	No change
P05362	ICAM1	Intercellular adhesion molecule 1	0.139091	0.116803	0.472214	No change	0.0555721	0.509427	0.66745	No change
Q96GG9	DCUN1D1	DCN1-like protein 1	-0.0555371	0.381242	0.720851	No change	0.0555408	0.381212	0.550085	No change
Q9UM54	MYO6	Unconventional myosin-VI	0.189844	0.133568	0.491518	No change	0.0554909	0.644262	0.775966	No change
Q96CS3	FAF2	FAS-associated factor 2	-0.0601021	0.768119	0.928373	No change	0.0552052	0.786464	0.867079	No change
P61088;Q5JXB2	UBE2N;UBE2NL	Ubiquitin-conjugating enzyme E2 N;Putative ubiquitin-conjugating enzyme E2 N-like	-0.0964389	0.129623	0.489502	No change	0.0551815	0.367761	0.538599	No change
P46926	GNPDA1	Glucosamine-6-phosphate isomerase 1	-0.042614	0.532417	0.810276	No change	0.0550813	0.42263	0.590533	No change
Q9H1E3	NUCKS1	Nuclear ubiquitous casein and cyclin-dependent kinase substrate 1	-0.109093	0.612784	0.859868	No change	0.054955	0.797826	0.874646	No change
Q5W111	SPRYD7	SPRY domain-containing protein 7	0.0103624	0.933444	0.986722	No change	0.054948	0.659376	0.784438	No change
Q68CQ4	DIEXF	Digestive organ expansion factor homolog	0.191372	0.0199041	0.251902	No change	0.0549149	0.448464	0.612747	No change
P40222	TXLNA	Alpha-taxilin	-0.360728	0.000666149	0.0738887	No change	0.0548833	0.483729	0.645112	No change
Q69YN4	KIAA1429	Protein virilizer homolog	0.0732119	0.642246	0.873295	No change	0.054861	0.727139	0.831363	No change
Q96F44	TRIM11	E3 ubiquitin-protein ligase TRIM11	0.088844	0.172797	0.534216	No change	0.0546304	0.388499	0.556287	No change
P12883;P13533	MYH7;MYH6	Myosin-7;Myosin-6	0.101815	0.413019	0.739288	No change	0.0543578	0.6583	0.784165	No change
P13984	GTF2F2	General transcription factor IIF subunit 2	-0.274949	0.163834	0.524203	No change	0.0542513	0.773418	0.858425	No change
O00255	MEN1	Menin	-0.0155532	0.818936	0.951653	No change	0.0541414	0.432053	0.598277	No change
Q96TA1	FAM129B	Niban-like protein 1	-0.0718005	0.459116	0.763725	No change	0.0541119	0.574667	0.714472	No change
P43155	CRAT	Carnitine O-acetyltransferase	-0.198486	0.134077	0.491962	No change	0.0537497	0.669026	0.791569	No change
P14927	UQCRB	Cytochrome b-c1 complex subunit 7	0.0961555	0.40384	0.732486	No change	0.0536635	0.637315	0.769805	No change
Q9Y448	KNSTRN	Small kinetochore-associated protein	0.081049	0.729475	0.914714	No change	0.0535829	0.818859	0.887096	No change
Q8TCF1	ZFAND1	AN1-type zinc finger protein 1	-0.574067	0.00769296	0.169939	No change	0.0534559	0.765368	0.853793	No change
O00159	MYO1C	Unconventional myosin-Ic	-0.0546962	0.355888	0.706735	No change	0.0533748	0.367157	0.538055	No change
Q9BQ67	GRWD1	Glutamate-rich WD repeat-containing protein 1	0.00121879	0.991214	0.998431	No change	0.0533322	0.631839	0.763988	No change
Q9Y394	DHRS7	Dehydrogenase/reductase SDR family member 7	0.289478	0.0556921	0.36955	No change	0.0532398	0.700193	0.812849	No change
Q9BTX1	NDC1	Nucleoporin NDC1	-0.0277952	0.887208	0.975128	No change	0.0531904	0.786339	0.867079	No change
Q92947	GCDH	Glutaryl-CoA dehydrogenase, mitochondrial	-0.132911	0.338799	0.691561	No change	0.0531617	0.696546	0.810866	No change
Q14320	FAM50A	Protein FAM50A	0.165907	0.121523	0.479601	No change	0.0531122	0.600856	0.736213	No change
Q96AY3	FKBP10	Peptidyl-prolyl cis-trans isomerase FKBP10	0.125553	0.0191788	0.245711	No change	0.0530011	0.26895	0.43332	No change
Q93045	STMN2	Stathmin-2	0.0195309	0.919868	0.983202	No change	0.0529954	0.785213	0.866525	No change
P05412	JUN	Transcription factor AP-1	1.2468	0.0581714	0.37367	No change	0.0529539	0.929736	0.959399	No change
P40818	USP8	Ubiquitin carboxyl-terminal hydrolase 8	0.0442248	0.761994	0.926939	No change	0.0526542	0.718662	0.825176	No change
P12277	CKB	Creatine kinase B-type	-0.166855	0.0510612	0.355125	No change	0.0526354	0.502277	0.661644	No change
Q9Y679	AUP1	Ancient ubiquitous protein 1	0.0882293	0.130947	0.489502	No change	0.0524044	0.35233	0.522786	No change
Q5T280	C9orf114	Putative methyltransferase C9orf114	-0.101067	0.504097	0.794653	No change	0.0523329	0.727285	0.831363	No change
Q13490	BIRC2	Baculoviral IAP repeat-containing protein 2	-0.0040464	0.9327	0.986448	No change	0.0521473	0.289898	0.456357	No change
Q7L576	CYFIP1	Cytoplasmic FMR1-interacting protein 1	0.181901	0.0747713	0.414152	No change	0.0521156	0.582722	0.720083	No change
Q5VV52	ZNF691	Zinc finger protein 691	0.051101	0.390384	0.723947	No change	0.0520415	0.382037	0.550937	No change
P46108	CRK	Adapter molecule crk	-0.0523531	0.417966	0.740469	No change	0.0520111	0.420917	0.588898	No change
Q8NHQ9	DDX55	ATP-dependent RNA helicase DDX55	0.134208	0.12667	0.486989	No change	0.051847	0.535259	0.683539	No change
O00442	RTCA	RNA 3-terminal phosphate cyclase	-0.243672	0.16944	0.530218	No change	0.0516831	0.760407	0.851234	No change
Q9Y3B8	REXO2	Oligoribonuclease, mitochondrial	-0.0963676	0.322894	0.678063	No change	0.051482	0.591053	0.726834	No change
Q16537	PPP2R5E	Serine/threonine-protein phosphatase 2A 56 kDa regulatory subunit epsilon isoform	0.304	0.00266659	0.114785	No change	0.0514591	0.522137	0.676089	No change
P07203	GPX1	Glutathione peroxidase 1	0.0608305	0.504244	0.794653	No change	0.0513475	0.571733	0.71274	No change
P18887	XRCC1	DNA repair protein XRCC1	0.0556267	0.52069	0.803015	No change	0.0513021	0.553015	0.697109	No change
Q02978	SLC25A11	Mitochondrial 2-oxoglutarate/malate carrier protein	0.109044	0.120107	0.477228	No change	0.051231	0.444214	0.609822	No change
Q5SY16	NOL9	Polynucleotide 5-hydroxyl-kinase NOL9	0.0311435	0.680829	0.894337	No change	0.0510927	0.502786	0.661938	No change
P98194	ATP2C1	Calcium-transporting ATPase type 2C member 1	-0.0281001	0.717131	0.907838	No change	0.0510812	0.513279	0.669943	No change
P09543	CNP	2,3-cyclic-nucleotide 3-phosphodiesterase	-0.0718063	0.256942	0.629426	No change	0.0508885	0.41446	0.581753	No change
Q8TBA6	GOLGA5	Golgin subfamily A member 5	-0.132122	0.0764198	0.416757	No change	0.0507939	0.466475	0.628443	No change
Q2TAL8	QRICH1	Glutamine-rich protein 1	-0.121693	0.475318	0.77543	No change	0.0507732	0.763437	0.852667	No change
Q8IWR0	ZC3H7A	Zinc finger CCCH domain-containing protein 7A	-0.0430774	0.632202	0.866094	No change	0.0506541	0.574387	0.714399	No change
Q9NV06	DCAF13	DDB1- and CUL4-associated factor 13	-0.00178493	0.989968	0.997748	No change	0.0504754	0.723006	0.827904	No change
Q14692	BMS1	Ribosome biogenesis protein BMS1 homolog	-0.219436	0.093588	0.440145	No change	0.0504056	0.680369	0.800078	No change
Q8N5A5	ZGPAT	Zinc finger CCCH-type with G patch domain-containing protein	0.108029	0.165307	0.525823	No change	0.0503579	0.501981	0.661443	No change
Q6VN20	RANBP10	Ran-binding protein 10	-0.036761	0.488572	0.784829	No change	0.0503564	0.347641	0.517369	No change
O00203	AP3B1	AP-3 complex subunit beta-1	-0.0684002	0.395682	0.729371	No change	0.0501343	0.530216	0.681157	No change
Q13617	CUL2	Cullin-2	-0.0145783	0.829269	0.956118	No change	0.0500756	0.464344	0.627117	No change
Q13546	RIPK1	Receptor-interacting serine/threonine-protein kinase 1	-0.230886	0.0732921	0.409391	No change	0.0500707	0.674726	0.796023	No change
Q8IWW6	ARHGAP12	Rho GTPase-activating protein 12	-0.108856	0.149124	0.511339	No change	0.0500255	0.489866	0.650483	No change
P12081	HARS	Histidine--tRNA ligase, cytoplasmic	0.0446825	0.682821	0.895106	No change	0.050011	0.647765	0.777351	No change
O15121	DEGS1	Sphingolipid delta(4)-desaturase DES1	0.179627	0.0105407	0.193455	No change	0.0499626	0.406686	0.573496	No change
Q6PJ69	TRIM65	Tripartite motif-containing protein 65	0.0199213	0.913684	0.982513	No change	0.0499577	0.786081	0.86707	No change
Q641Q2	FAM21A	WASH complex subunit FAM21A	-0.346956	0.00174841	0.107819	No change	0.0498062	0.56239	0.704702	No change
Q9GZS1	POLR1E	DNA-directed RNA polymerase I subunit RPA49	0.0265581	0.844932	0.962165	No change	0.0497961	0.714473	0.822699	No change
Q15057	ACAP2	Arf-GAP with coiled-coil, ANK repeat and PH domain-containing protein 2	0.0230618	0.790408	0.940566	No change	0.0493824	0.571672	0.71274	No change
Q9NXF1	TEX10	Testis-expressed sequence 10 protein	-0.0562561	0.556288	0.828266	No change	0.04938	0.604834	0.739846	No change
Q8TED0	UTP15	U3 small nucleolar RNA-associated protein 15 homolog	0.0779854	0.57924	0.840861	No change	0.0492685	0.724898	0.829659	No change
Q9UGI8	TES	Testin	0.0359806	0.775719	0.932152	No change	0.0491746	0.697501	0.811557	No change
P48634	PRRC2A	Protein PRRC2A	-0.109412	0.512431	0.797121	No change	0.0491196	0.766774	0.85464	No change
Q86Y79	PTRH1	Probable peptidyl-tRNA hydrolase	0.0527489	0.48242	0.781504	No change	0.0490973	0.512566	0.669666	No change
O60890	OPHN1	Oligophrenin-1	-0.137512	0.215308	0.581144	No change	0.0486882	0.650059	0.778287	No change
Q9H3Q1	CDC42EP4	Cdc42 effector protein 4	-0.0692293	0.462058	0.76409	No change	0.0484659	0.604179	0.739241	No change
P46736	BRCC3	Lys-63-specific deubiquitinase BRCC36	-0.350212	0.0410423	0.330698	No change	0.0480635	0.755502	0.848193	No change
Q8NC56	LEMD2	LEM domain-containing protein 2	0.102324	0.498772	0.790278	No change	0.0476948	0.750401	0.845046	No change
Q9NRR4	DROSHA	Ribonuclease 3	-0.0749085	0.163928	0.524203	No change	0.0475894	0.363014	0.534775	No change
Q96BW9	TAMM41	Phosphatidate cytidylyltransferase, mitochondrial	0.02221	0.848145	0.963167	No change	0.0475113	0.683054	0.802332	No change
P00558	PGK1	Phosphoglycerate kinase 1	0.082372	0.237973	0.606874	No change	0.0474209	0.486974	0.647572	No change
Q8N5L8	RPP25L	Ribonuclease P protein subunit p25-like protein	-0.0225904	0.758514	0.924896	No change	0.0474006	0.52216	0.676089	No change
P08670	VIM	Vimentin	-0.0983117	0.0829388	0.424785	No change	0.0473619	0.376541	0.545929	No change
Q5W0V3	FAM160B1	Protein FAM160B1	-0.403993	0.270436	0.638471	No change	0.0471983	0.894445	0.936933	No change
Q9Y5S1	TRPV2	Transient receptor potential cation channel subfamily V member 2	0.0406249	0.582079	0.842197	No change	0.0469749	0.525569	0.678414	No change
Q15459	SF3A1	Splicing factor 3A subunit 1	0.117509	0.0533685	0.36158	No change	0.0469349	0.404064	0.571672	No change
P61158	ACTR3	Actin-related protein 3	-0.00674006	0.915274	0.982624	No change	0.0469222	0.464762	0.627414	No change
Q8N9N8	EIF1AD	Probable RNA-binding protein EIF1AD	-0.137713	0.229999	0.600069	No change	0.0468597	0.673279	0.795178	No change
Q9Y6M5	SLC30A1	Zinc transporter 1	0.103371	0.398782	0.730783	No change	0.0468395	0.698196	0.811754	No change
P61619;Q9H9S3	SEC61A1;SEC61A2	Protein transport protein Sec61 subunit alpha isoform 1;Protein transport protein Sec61 subunit alpha isoform 2	0.0754435	0.665724	0.887312	No change	0.0467948	0.788135	0.868093	No change
Q03405	PLAUR	Urokinase plasminogen activator surface receptor	0.19949	0.166911	0.527039	No change	0.0467578	0.734604	0.836216	No change
O00541	PES1	Pescadillo homolog	0.071908	0.486593	0.783336	No change	0.0467469	0.648797	0.777581	No change
Q9NRY5	FAM114A2	Protein FAM114A2	-0.0459257	0.596392	0.850174	No change	0.0466532	0.590669	0.726834	No change
Q8N2M8	CLASRP	CLK4-associating serine/arginine rich protein	0.0453436	0.450978	0.756812	No change	0.046593	0.438956	0.60544	No change
Q16718	NDUFA5	NADH dehydrogenase [ubiquinone] 1 alpha subcomplex subunit 5	-0.0117362	0.876229	0.970963	No change	0.0465051	0.540668	0.687353	No change
Q14728	MFSD10	Major facilitator superfamily domain-containing protein 10	0.182204	0.0110683	0.197648	No change	0.0464153	0.450065	0.614153	No change
Q2PZI1	DPY19L1	Probable C-mannosyltransferase DPY19L1	-0.00389416	0.988844	0.997725	No change	0.0463955	0.86778	0.921792	No change
Q9BWM7	SFXN3	Sideroflexin-3	0.0755078	0.415072	0.739666	No change	0.0461835	0.614514	0.748519	No change
Q9GZP9	DERL2	Derlin-2	0.0659683	0.333402	0.68751	No change	0.0461229	0.493792	0.653738	No change
Q03519	TAP2	Antigen peptide transporter 2	-0.080079	0.448445	0.75577	No change	0.0461212	0.659396	0.784438	No change
O43670	ZNF207	BUB3-interacting and GLEBS motif-containing protein ZNF207	-0.0298013	0.767698	0.928373	No change	0.0461076	0.648645	0.777581	No change
Q96D71	REPS1	RalBP1-associated Eps domain-containing protein 1	-0.135002	0.16736	0.527039	No change	0.0460615	0.623172	0.756674	No change
Q9H0A8	COMMD4	COMM domain-containing protein 4	-0.392374	0.00280015	0.114785	No change	0.0457081	0.660263	0.785218	No change
Q9Y2X9	ZNF281	Zinc finger protein 281	0.00024724	0.997212	0.99931	No change	0.0451172	0.52783	0.679986	No change
Q86TP1	PRUNE	Protein prune homolog	0.000411368	0.99761	0.99931	No change	0.0448135	0.744797	0.842507	No change
P14735	IDE	Insulin-degrading enzyme	0.114516	0.430849	0.747919	No change	0.0447901	0.754918	0.848068	No change
Q9UPT5	EXOC7	Exocyst complex component 7	-0.0796521	0.273961	0.641241	No change	0.0446797	0.531172	0.681588	No change
P48382	RFX5	DNA-binding protein RFX5	0.0358085	0.526478	0.806925	No change	0.0446348	0.432301	0.598442	No change
Q8N2K0	ABHD12	Monoacylglycerol lipase ABHD12	-0.142509	0.0160281	0.227706	No change	0.0445486	0.390111	0.557724	No change
O14744	PRMT5	Protein arginine N-methyltransferase 5;Protein arginine N-methyltransferase 5, N-terminally processed	0.103343	0.753266	0.922605	No change	0.0443774	0.892413	0.935584	No change
P62263	RPS14	40S ribosomal protein S14	-0.0564204	0.641894	0.873295	No change	0.0443458	0.71416	0.822699	No change
Q9BVA1	TUBB2B	Tubulin beta-2B chain	-0.290043	0.0822023	0.424785	No change	0.0442769	0.774909	0.859461	No change
Q99717	SMAD5	Mothers against decapentaplegic homolog 5	-5.96575e-05	0.998935	0.999367	No change	0.0442073	0.333843	0.503596	No change
O75027	ABCB7	ATP-binding cassette sub-family B member 7, mitochondrial	-0.0626892	0.243828	0.613784	No change	0.0439055	0.406436	0.57345	No change
Q9Y3B9	RRP15	RRP15-like protein	0.0864961	0.244446	0.613784	No change	0.0438311	0.545371	0.691038	No change
O43768	ENSA	Alpha-endosulfine	0.0829055	0.236551	0.606874	No change	0.0437674	0.521727	0.676089	No change
Q9Y2R5	MRPS17	28S ribosomal protein S17, mitochondrial	-0.00878681	0.954158	0.991235	No change	0.043625	0.775752	0.859855	No change
O43379	WDR62	WD repeat-containing protein 62	-0.155648	0.262923	0.634097	No change	0.0434535	0.747674	0.843461	No change
Q8WWM7	ATXN2L	Ataxin-2-like protein	0.0116222	0.869499	0.969754	No change	0.0433284	0.543652	0.689819	No change
Q71UM5	RPS27L	40S ribosomal protein S27-like	0.127573	0.097629	0.449735	No change	0.0432244	0.550867	0.695724	No change
P08133	ANXA6	Annexin A6	0.123289	0.0280482	0.285629	No change	0.0431005	0.393057	0.560799	No change
Q96T88	UHRF1	E3 ubiquitin-protein ligase UHRF1	-0.130772	0.152387	0.513377	No change	0.0430992	0.621501	0.755041	No change
O15042	U2SURP	U2 snRNP-associated SURP motif-containing protein	-0.0140602	0.847803	0.963167	No change	0.0430805	0.559482	0.702342	No change
Q99633	PRPF18	Pre-mRNA-splicing factor 18	0.326935	4.9538e-05	0.0177234	No change	0.042944	0.405797	0.572897	No change
O96028	WHSC1	Histone-lysine N-methyltransferase NSD2	0.143523	0.0838118	0.4262	No change	0.0429419	0.579601	0.718674	No change
Q92871	PMM1	Phosphomannomutase 1	-0.00615204	0.887205	0.975128	No change	0.0429117	0.333566	0.503342	No change
P61956;Q6EEV6;P55854	SUMO2;SUMO4;SUMO3	Small ubiquitin-related modifier 2;Small ubiquitin-related modifier 4;Small ubiquitin-related modifier 3	-0.00243325	0.98343	0.997359	No change	0.0427955	0.7158	0.823321	No change
Q9HBK9	AS3MT	Arsenite methyltransferase	0.483371	0.193105	0.554145	No change	0.042706	0.904518	0.944138	No change
Q9UGP4	LIMD1	LIM domain-containing protein 1	-0.191798	0.0358885	0.315276	No change	0.0426808	0.60346	0.738556	No change
P60900	PSMA6	Proteasome subunit alpha type-6	0.054743	0.427632	0.744869	No change	0.0426705	0.533889	0.683327	No change
P08238	HSP90AB1	Heat shock protein HSP 90-beta	0.0584987	0.44157	0.751361	No change	0.0422975	0.575268	0.714642	No change
Q9Y3U8	RPL36	60S ribosomal protein L36	0.222381	0.130685	0.489502	No change	0.0422524	0.761454	0.851663	No change
O43924	PDE6D	Retinal rod rhodopsin-sensitive cGMP 3,5-cyclic phosphodiesterase subunit delta	0.141802	0.112787	0.468271	No change	0.0422473	0.616762	0.750466	No change
Q92536	SLC7A6	Y+L amino acid transporter 2	0.0223541	0.810497	0.947104	No change	0.04214	0.65243	0.779817	No change
Q8IWV7	UBR1	E3 ubiquitin-protein ligase UBR1	0.135837	0.228224	0.599741	No change	0.0421344	0.699332	0.812807	No change
P49748	ACADVL	Very long-chain specific acyl-CoA dehydrogenase, mitochondrial	0.0413616	0.47785	0.777815	No change	0.042072	0.470511	0.632094	No change
O60671	RAD1	Cell cycle checkpoint protein RAD1	-0.241584	0.0109563	0.197171	No change	0.0420381	0.602507	0.737703	No change
P30050	RPL12	60S ribosomal protein L12	0.00744945	0.934681	0.986926	No change	0.0419755	0.645907	0.776129	No change
Q969T4	UBE2E3	Ubiquitin-conjugating enzyme E2 E3	-0.0487735	0.337534	0.691508	No change	0.0419493	0.406717	0.573496	No change
P17029	ZKSCAN1	Zinc finger protein with KRAB and SCAN domains 1	0.00031438	0.994669	0.99931	No change	0.0417731	0.383673	0.551644	No change
Q96QD8	SLC38A2	Sodium-coupled neutral amino acid transporter 2	-0.159059	0.107301	0.462506	No change	0.0416261	0.65423	0.781259	No change
P11717	IGF2R	Cation-independent mannose-6-phosphate receptor	-0.0227455	0.717954	0.907838	No change	0.0415087	0.512939	0.669872	No change
P52209	PGD	6-phosphogluconate dehydrogenase, decarboxylating	-0.0449333	0.513331	0.798035	No change	0.0415067	0.54535	0.691038	No change
Q9H2H8	PPIL3	Peptidyl-prolyl cis-trans isomerase-like 3	-0.046777	0.479485	0.779738	No change	0.0413373	0.530933	0.681534	No change
Q9H1A4	ANAPC1	Anaphase-promoting complex subunit 1	0.258222	0.0318559	0.302533	No change	0.0412488	0.700497	0.812998	No change
Q9Y2L1	DIS3	Exosome complex exonuclease RRP44	0.00447684	0.960049	0.993339	No change	0.0410487	0.647709	0.777351	No change
Q14703	MBTPS1	Membrane-bound transcription factor site-1 protease	0.285571	0.111658	0.468216	No change	0.0410104	0.80782	0.881379	No change
Q96PV6	LENG8	Leukocyte receptor cluster member 8	-0.0477729	0.370064	0.715382	No change	0.0409764	0.439624	0.605859	No change
P62241	RPS8	40S ribosomal protein S8	0.0657335	0.46179	0.76409	No change	0.040948	0.643938	0.775779	No change
Q8N5K1	CISD2	CDGSH iron-sulfur domain-containing protein 2	0.364918	0.109222	0.463988	No change	0.0407533	0.848733	0.908445	No change
Q7LG56	RRM2B	Ribonucleoside-diphosphate reductase subunit M2 B	-0.128255	0.0673471	0.397284	No change	0.0405963	0.532243	0.681971	No change
Q8NC51	SERBP1	Plasminogen activator inhibitor 1 RNA-binding protein	0.100759	0.114926	0.471525	No change	0.0404688	0.504832	0.663875	No change
P53367	ARFIP1	Arfaptin-1	-0.055707	0.752587	0.922605	No change	0.0403808	0.819046	0.887096	No change
Q07666	KHDRBS1	KH domain-containing, RNA-binding, signal transduction-associated protein 1	-0.0092416	0.901421	0.979115	No change	0.0403431	0.591229	0.726856	No change
Q9BVL4	SELO	Selenoprotein O	0.0778792	0.311137	0.671805	No change	0.0401245	0.594957	0.730857	No change
O43741	PRKAB2	5-AMP-activated protein kinase subunit beta-2	0.0075394	0.86011	0.967391	No change	0.0400593	0.358844	0.529476	No change
P54652	HSPA2	Heat shock-related 70 kDa protein 2	0.000797841	0.987281	0.997725	No change	0.0399387	0.431979	0.598277	No change
P47897	QARS	Glutamine--tRNA ligase	0.125912	0.0939779	0.440723	No change	0.0397023	0.573663	0.713991	No change
Q9Y2Z4	YARS2	Tyrosine--tRNA ligase, mitochondrial	0.0872086	0.440008	0.750936	No change	0.039671	0.722278	0.82748	No change
P04732	MT1E	Metallothionein-1E	-0.00847796	0.895154	0.976745	No change	0.0395528	0.542243	0.688665	No change
Q9NVI7	ATAD3A	ATPase family AAA domain-containing protein 3A	0.0718924	0.470919	0.770429	No change	0.0393988	0.690115	0.806215	No change
Q9NW75	GPATCH2	G patch domain-containing protein 2	-0.0390966	0.570615	0.833237	No change	0.0391752	0.569853	0.711238	No change
O43776	NARS	Asparagine--tRNA ligase, cytoplasmic	-0.0150423	0.777138	0.932975	No change	0.039002	0.467988	0.629748	No change
Q8IUR0	TRAPPC5	Trafficking protein particle complex subunit 5	0.0158253	0.801944	0.944934	No change	0.0388681	0.541	0.687586	No change
P42330	AKR1C3	Aldo-keto reductase family 1 member C3	-0.0907303	0.176334	0.539648	No change	0.0388659	0.547767	0.692949	No change
P28062	PSMB8	Proteasome subunit beta type-8	-0.0596854	0.566665	0.830861	No change	0.038739	0.70867	0.81891	No change
Q5T0N5	FNBP1L	Formin-binding protein 1-like	-0.00470352	0.968335	0.995318	No change	0.0382081	0.747717	0.843461	No change
Q9BW60	ELOVL1	Elongation of very long chain fatty acids protein 1	0.0883865	0.457925	0.762659	No change	0.0381176	0.746165	0.84315	No change
Q9UI10	EIF2B4	Translation initiation factor eIF-2B subunit delta	0.0748874	0.243534	0.613784	No change	0.0380706	0.543284	0.689541	No change
P00491	PNP	Purine nucleoside phosphorylase	-0.00023563	0.997123	0.99931	No change	0.0379747	0.564426	0.706296	No change
P98170	XIAP	E3 ubiquitin-protein ligase XIAP	0.00914207	0.833065	0.957438	No change	0.0379436	0.389944	0.557665	No change
Q9HBI1	PARVB	Beta-parvin	-0.0407726	0.398084	0.730783	No change	0.0379433	0.430554	0.59658	No change
P06744	GPI	Glucose-6-phosphate isomerase	0.0519084	0.272708	0.640241	No change	0.0378016	0.418014	0.585498	No change
Q96C86	DCPS	m7GpppX diphosphatase	-0.113691	0.351601	0.703468	No change	0.0377887	0.752288	0.846552	No change
Q9BPW8	NIPSNAP1	Protein NipSnap homolog 1	-0.18666	0.139889	0.49922	No change	0.037757	0.752951	0.846887	No change
O14874	BCKDK	[3-methyl-2-oxobutanoate dehydrogenase [lipoamide]] kinase, mitochondrial	0.150469	0.211133	0.578496	No change	0.0377004	0.745157	0.842544	No change
Q15046	KARS	Lysine--tRNA ligase	0.0454398	0.450929	0.756812	No change	0.0376566	0.530345	0.681157	No change
Q9Y5Q8	GTF3C5	General transcription factor 3C polypeptide 5	-0.173891	0.150969	0.513251	No change	0.037513	0.74478	0.842507	No change
Q658Y4	FAM91A1	Protein FAM91A1	0.110619	0.492723	0.787386	No change	0.0374502	0.814471	0.885086	No change
Q96NE9	FRMD6	FERM domain-containing protein 6	-0.0236823	0.879469	0.971574	No change	0.0374048	0.810867	0.882979	No change
Q9BUL5	PHF23	PHD finger protein 23	0.10736	0.127904	0.488347	No change	0.0372821	0.57798	0.717049	No change
Q14146	URB2	Unhealthy ribosome biogenesis protein 2 homolog	-0.133375	0.088506	0.435005	No change	0.0372226	0.611099	0.745734	No change
Q8WZA9	IRGQ	Immunity-related GTPase family Q protein	0.176694	0.176485	0.539648	No change	0.0370917	0.766866	0.85464	No change
Q9HDC9	APMAP	Adipocyte plasma membrane-associated protein	0.150081	0.11273	0.468271	No change	0.036985	0.678268	0.798419	No change
Q99470	SDF2	Stromal cell-derived factor 2	-0.0278904	0.748809	0.92045	No change	0.036973	0.671803	0.794079	No change
Q12788	TBL3	Transducin beta-like protein 3	0.0311185	0.733215	0.916608	No change	0.0369118	0.686333	0.804025	No change
Q9UGU0	TCF20	Transcription factor 20	0.0229776	0.677099	0.893528	No change	0.0368191	0.507424	0.66558	No change
Q9UQ16	DNM3	Dynamin-3	-0.00485831	0.965644	0.994457	No change	0.0367409	0.745264	0.842544	No change
Q96S66	CLCC1	Chloride channel CLIC-like protein 1	0.0475165	0.643329	0.873319	No change	0.0367172	0.719912	0.826051	No change
Q9NVM6	DNAJC17	DnaJ homolog subfamily C member 17	0.315948	0.00640675	0.158204	No change	0.0366819	0.701322	0.813752	No change
Q96EY8	MMAB	Cob(I)yrinic acid a,c-diamide adenosyltransferase, mitochondrial	0.064617	0.432707	0.748507	No change	0.0364813	0.654458	0.78133	No change
P50991	CCT4	T-complex protein 1 subunit delta	0.0903106	0.163032	0.523754	No change	0.0364011	0.55818	0.701326	No change
Q9UBQ7	GRHPR	Glyoxylate reductase/hydroxypyruvate reductase	-0.25163	0.0149387	0.222159	No change	0.0362681	0.683555	0.802332	No change
Q9ULC4	MCTS1	Malignant T-cell-amplified sequence 1	0.0229829	0.828525	0.956118	No change	0.0362623	0.732991	0.835201	No change
Q9NRF8	CTPS2	CTP synthase 2	0.082222	0.131992	0.489502	No change	0.0362309	0.487323	0.647849	No change
P41091;Q2VIR3	EIF2S3;EIF2S3L	Eukaryotic translation initiation factor 2 subunit 3;Putative eukaryotic translation initiation factor 2 subunit 3-like protein	-0.15824	0.0234635	0.271539	No change	0.0361979	0.557263	0.700555	No change
Q6UXD5	SEZ6L2	Seizure 6-like protein 2	-0.189889	0.0142142	0.219629	No change	0.0361674	0.58769	0.724496	No change
Q8N0U8	VKORC1L1	Vitamin K epoxide reductase complex subunit 1-like protein 1	0.156499	0.0485099	0.346923	No change	0.0359682	0.618537	0.75223	No change
P40926	MDH2	Malate dehydrogenase, mitochondrial	0.0600368	0.331103	0.685512	No change	0.0359008	0.555225	0.698752	No change
Q9H9A6	LRRC40	Leucine-rich repeat-containing protein 40	-0.106929	0.451752	0.757012	No change	0.0358513	0.798355	0.874767	No change
P31939	ATIC	Bifunctional purine biosynthesis protein PURH;Phosphoribosylaminoimidazolecarboxamide formyltransferase;IMP cyclohydrolase	-0.0425408	0.462254	0.76409	No change	0.0354595	0.538383	0.68576	No change
Q7Z6E9	RBBP6	E3 ubiquitin-protein ligase RBBP6	0.27876	0.285291	0.653104	No change	0.0354482	0.888852	0.934305	No change
Q9HCE5	METTL14	N6-adenosine-methyltransferase subunit METTL14	0.206162	0.0910425	0.43725	No change	0.0352899	0.756314	0.8484	No change
Q53GQ0	HSD17B12	Very-long-chain 3-oxoacyl-CoA reductase	0.0859725	0.198023	0.559814	No change	0.0350068	0.587485	0.724496	No change
Q9UMX0	UBQLN1	Ubiquilin-1	-0.115573	0.327487	0.683187	No change	0.034954	0.76215	0.851663	No change
O14972	DSCR3	Down syndrome critical region protein 3	-0.00607868	0.952753	0.991112	No change	0.0347443	0.735567	0.836694	No change
Q13895	BYSL	Bystin	0.0145072	0.852354	0.963983	No change	0.0346876	0.657604	0.784048	No change
Q9BW66	CINP	Cyclin-dependent kinase 2-interacting protein	-0.0513825	0.416187	0.739993	No change	0.034517	0.581568	0.71957	No change
P31327	CPS1	Carbamoyl-phosphate synthase [ammonia], mitochondrial	0.111728	0.0708715	0.404427	No change	0.0344829	0.5482	0.693308	No change
Q7Z3B4	NUP54	Nucleoporin p54	0.081538	0.477957	0.777815	No change	0.0344237	0.762138	0.851663	No change
Q9Y5M8	SRPRB	Signal recognition particle receptor subunit beta	0.0637793	0.441792	0.751361	No change	0.0344105	0.674977	0.796023	No change
P11766	ADH5	Alcohol dehydrogenase class-3	-0.109612	0.229335	0.600069	No change	0.0343998	0.696731	0.810866	No change
Q13496	MTM1	Myotubularin	-0.00150691	0.973763	0.995318	No change	0.0343865	0.459107	0.622414	No change
Q9H3N1	TMX1	Thioredoxin-related transmembrane protein 1	0.217687	0.194631	0.554501	No change	0.034311	0.831295	0.895592	No change
P61081	UBE2M	NEDD8-conjugating enzyme Ubc12	0.0174288	0.835339	0.958195	No change	0.0342705	0.683664	0.802332	No change
P31323	PRKAR2B	cAMP-dependent protein kinase type II-beta regulatory subunit	-0.0371337	0.423434	0.742938	No change	0.0341551	0.460487	0.623281	No change
Q29RF7	PDS5A	Sister chromatid cohesion protein PDS5 homolog A	0.163757	0.0294451	0.291613	No change	0.0339981	0.6117	0.746074	No change
O43172	PRPF4	U4/U6 small nuclear ribonucleoprotein Prp4	0.137739	0.122321	0.48019	No change	0.0339471	0.687003	0.804403	No change
Q96IX5	USMG5	Up-regulated during skeletal muscle growth protein 5	-0.00465265	0.962753	0.993872	No change	0.0339139	0.734275	0.836047	No change
P17026	ZNF22	Zinc finger protein 22	0.150915	0.0425214	0.332748	No change	0.0338369	0.61545	0.749461	No change
P30046;A6NHG4	DDT;DDTL	D-dopachrome decarboxylase;D-dopachrome decarboxylase-like protein	-0.0858888	0.216783	0.583598	No change	0.0338068	0.615647	0.749504	No change
Q12965	MYO1E	Unconventional myosin-Ie	-0.0619012	0.55321	0.826686	No change	0.0336803	0.745472	0.842573	No change
[truncated: 2,629 more rows]
