# Supplementary material for: Plasma Proteomic Profiling Reveals ITGA2B as A Key Regulator of Heart Health in High-altitude Settlers
Source: Genomics Proteomics Bioinformatics. 2025 Apr 8;23(2):qzaf030. doi: 10.1093/gpbjnl/qzaf030 (PMC12417084; doi:10.1093/gpbjnl/qzaf030)
Supplement: qzaf030_Supplementary_Data [file qzaf030_supplementary_data.zip › Table S4.xlsx]

## Sheet: Table S4
Table S4 Detailed information about identified proteins in DIA-based proteomics of 134 plasma samples
Note: DIA, data independent acquisition.
Accession	Gene name	Description	Intensity P_N13	Intensity P_N14	Intensity P_N15	Intensity P_N16	Intensity P_N17	Intensity P_N18	Intensity P_N21	Intensity P_N27	Intensity P_N30	Intensity P_N32	Intensity P_N33	Intensity P_N36	Intensity P_N4	Intensity P_N40	Intensity P_N42	Intensity P_N46	Intensity P_N47	Intensity P_N48	Intensity P_N49	Intensity P_N50	Intensity P_N51	Intensity P_N53	Intensity P_N54	Intensity P_N59	Intensity P_N60	Intensity P_N67	Intensity P_N7	Intensity P_N71	Intensity P_N77	Intensity P_N86	Intensity H_N575	Intensity H_N579	Intensity H_N582	Intensity H_N603	Intensity H_N606	Intensity H_N614	Intensity H_N619	Intensity H_N621	Intensity H_N648	Intensity H_N650	Intensity H_N714	Intensity H_N718	Intensity H_N722	Intensity H_N728	Intensity H_N729	Intensity H_N732	Intensity H_N734
A0A075B6H7	IGKV3-7	Probable non-functional immunoglobulin kappa variable 3-7	1.0944e+06	932613	445631	534643	1.01797e+06	504621	1.02994e+06	971576	378925	281304	256029	851001	2.09678e+06	494624	665972	841170	117950	306248	1.73646e+06	245307	982707	570151	798103	1.00224e+06	1475500	721709	1.31834e+06	474901	1.16777e+06	406006	857311	1.46798e+06	978778	138612	181768	121343	66971.6	319813	367204	616988	1.04567e+06	685149	386161	428522	198457	740384	867405
A0A075B6H9	IGLV4-69	Immunoglobulin lambda variable 4-69	2844.42	11537.4	17283.2	5990.48	11311	11823.1	20412.8	15981.7	9710.3	9226.4	13586.5	14974.4	8327.32	6800.09	9706.27	16833.9	7739.83	2810.21	5552.93	6794.49	7947.59	10811.9	6869.75	27455.6	57555.8	9743.51	10399.8	32552.7	11882.4	12952.7	11300	6398.45	17091.2	6591.89	2987.31	7084.71	3689.64	27369.6	9449.91	9646.57	4733.72	10250.8	4160.47	10760.7	4129.9	5596.59	7523.01
A0A075B6I0	IGLV8-61	Immunoglobulin lambda variable 8-61	762871	40961.9	45539	87960.1	237558	238682	327413	169522	244637	347016	314206	140652	502889	545183	145008	138588	65757.7	219478	565642	63357.7	123735	270561	185693	355382	415782	246762	130257	273445	293074	446248	172010	98374.2	337772	Filtered	175658	132321	763916	230932	93412.9	478622	39297.8	365615	135845	144344	17086.6	238726	214031
A0A075B6I1	IGLV4-60	Immunoglobulin lambda variable 4-60	Filtered	11701.8	Filtered	7832.47	Filtered	Filtered	Filtered	31240.4	Filtered	Filtered	6035.95	5623.04	Filtered	Filtered	Filtered	9548.23	2797.03	Filtered	Filtered	Filtered	8354.06	Filtered	Filtered	33526.9	Filtered	Filtered	670.581	Filtered	19173.7	14886.5	Filtered	4242.12	13192.5	12658.2	Filtered	Filtered	1513.81	Filtered	Filtered	Filtered	Filtered	Filtered	5240.94	12890.9	Filtered	Filtered	12776
A0A075B6I4	IGLV10-54	Immunoglobulin lambda variable 10-54	Filtered	Filtered	Filtered	1504.95	7054.53	Filtered	2812.58	Filtered	Filtered	2473.26	3818.96	1411.47	Filtered	Filtered	597.419	Filtered	Filtered	Filtered	Filtered	Filtered	Filtered	Filtered	Filtered	Filtered	Filtered	Filtered	82.3175	Filtered	Filtered	Filtered	Filtered	52323.1	Filtered	172.499	Filtered	Filtered	Filtered	Filtered	Filtered	Filtered	Filtered	4431.59	312.335	547.837	Filtered	190.091	546.572
A0A075B6I7	IGLV5-48	Probable non-functional immunoglobulin lambda variable 5-48	Filtered	Filtered	Filtered	Filtered	Filtered	Filtered	Filtered	Filtered	Filtered	Filtered	Filtered	Filtered	Filtered	Filtered	Filtered	Filtered	Filtered	Filtered	Filtered	Filtered	Filtered	Filtered	6869.76	Filtered	Filtered	14499.8	Filtered	Filtered	5921.67	Filtered	Filtered	Filtered	11593	23694.1	Filtered	Filtered	Filtered	Filtered	Filtered	Filtered	3542.69	19959.6	Filtered	Filtered	Filtered	Filtered	3544.14
A0A075B6I9	IGLV7-46	Immunoglobulin lambda variable 7-46	4090.69	22461.3	39227	25891.7	9407.97	33249.3	58967	Filtered	35536.6	32757	47076.5	29803.9	5761.8	45650.2	17891.9	32317.1	20048.3	10859.1	61432.9	13307.4	46486	16337.4	18155.8	Filtered	Filtered	20633.4	57048.5	29171.2	32434.4	83599.1	Filtered	19640.5	19348.8	17787.7	34032.2	22779.1	36639.6	20856	17636	18886.4	15717.7	4150.23	18385.9	10143.1	6742.62	5493.7	12321
A0A075B6J1	IGLV5-37	Immunoglobulin lambda variable 5-37	Filtered	8086.93	Filtered	Filtered	Filtered	4446.91	Filtered	Filtered	Filtered	38855	Filtered	Filtered	Filtered	Filtered	1409.34	4577.71	Filtered	742.65	Filtered	Filtered	Filtered	Filtered	Filtered	Filtered	Filtered	Filtered	Filtered	Filtered	50636.7	8181.15	Filtered	Filtered	27007.5	Filtered	Filtered	25686.7	3990.8	Filtered	Filtered	Filtered	Filtered	Filtered	Filtered	Filtered	Filtered	Filtered	18445.9
A0A075B6J9	IGLV2-18	Immunoglobulin lambda variable 2-18	74013.9	102005	80242	60238	142625	69543.5	138910	125670	95504.9	106041	138714	135667	336308	58844	74999.9	139568	257110	37194.1	131320	61760.8	70659.8	93729.9	94003.9	214958	253437	47952.7	262896	90848.4	85712.4	142964	58495.1	93433.3	78002.9	61484.4	118723	37587.3	143038	46339	92459.2	53802.5	91203.3	103116	40033.9	107833	47021.1	203037	225693
A0A075B6K0	IGLV3-16	Immunoglobulin lambda variable 3-16	7410.46	19903.9	18370.6	11266.9	6120.6	7596.35	14711.7	8165.01	11800.1	9483.11	9648.27	8771.35	6356.25	6977.77	3443.8	Filtered	6425.76	5621.45	29335.7	16871.8	32567.1	15529	38499.8	Filtered	7680.41	9214.11	2872.1	8628.87	5069.61	26423.8	1723.72	4750.66	8344.82	9844.43	8253.28	9115.38	5542.23	3001.78	Filtered	14126.2	4765.9	26665.1	3933.92	5518.21	Filtered	4999.98	Filtered
A0A075B6K2	IGLV3-12	Immunoglobulin lambda variable 3-12	Filtered	Filtered	Filtered	Filtered	Filtered	Filtered	Filtered	2986.24	Filtered	864.342	Filtered	Filtered	7664.85	4395.04	6988.24	4497.44	Filtered	Filtered	Filtered	3275.42	5188.53	15234.3	32608.2	Filtered	Filtered	3487.43	7750.12	Filtered	Filtered	Filtered	38280.4	8147.93	Filtered	8484.34	Filtered	2028.63	Filtered	Filtered	Filtered	2202.11	7200.16	Filtered	Filtered	Filtered	Filtered	7413.26	5645.87
A0A075B6K4	IGLV3-10	Immunoglobulin lambda variable 3-10	41977.1	57094.4	60363.4	37428.7	23951.5	47169.6	83157.1	74220.1	54991.1	39336.8	43198.8	40023.4	131307	61904.6	58807.3	69054.8	10431.2	29549.5	97626.2	52221.4	39262.5	43138.9	48158.4	98303.8	255883	39396.5	32014.3	43005.7	22330.7	152681	7712.75	19823.7	116302	34635.6	44744.1	52041.1	100434	35192.4	21343.9	64967.8	52059.5	49934.7	29457.1	37433.4	35823.3	23310.6	19905.6
A0A075B6K5	IGLV3-9	Immunoglobulin lambda variable 3-9	202136	335904	428829	459626	363635	270488	456552	317974	664320	257973	390633	486695	512082	357220	410711	440287	289663	164814	178565	586003	326459	601571	1.03713e+06	513260	844256	568627	521620	461825	621681	1.03218e+06	154477	226556	490525	373635	363138	422697	152917	245854	288865	364342	283887	309005	149374	258049	311029	361149	414794
A0A075B6K6	IGLV4-3	Immunoglobulin lambda variable 4-3	Filtered	Filtered	2263.01	Filtered	2549.75	Filtered	Filtered	Filtered	Filtered	Filtered	Filtered	Filtered	Filtered	Filtered	Filtered	Filtered	Filtered	Filtered	Filtered	Filtered	Filtered	Filtered	6956.6	Filtered	2683.7	12722.2	1973.15	Filtered	7822.89	Filtered	Filtered	Filtered	Filtered	931.868	Filtered	Filtered	Filtered	Filtered	Filtered	Filtered	Filtered	3251.44	Filtered	4791.23	Filtered	Filtered	Filtered
A0A075B6P5;P01615	IGKV2-28;IGKV2D-28	Immunoglobulin kappa variable 2-28;Immunoglobulin kappa variable 2D-28	Filtered	49037.2	104671	17301.5	13335.8	36911.6	12769.6	Filtered	84627.1	4815.52	Filtered	39563.5	102600	Filtered	32352.8	19129.3	7918.81	7057.63	Filtered	Filtered	Filtered	7549.37	20728.6	215538	216951	44317	233697	22119.7	Filtered	78861.1	76247.5	127800	83897.5	55034.9	Filtered	Filtered	25684.3	6083.78	28049.6	49092.4	92672.4	4257.68	Filtered	Filtered	29373.4	16376.7	Filtered
A0A075B6Q5	IGHV3-64	Immunoglobulin heavy variable 3-64	48926.2	68903.8	54444.1	60233	95398.7	69776.2	81411.4	40599.3	63148.6	28233.3	54865.5	75596.9	74734.2	50160.6	37918.4	75516.8	82720.8	54448.4	146906	59791.5	58767.6	119685	56709.4	56012.1	39382.5	45902	90922.1	68555.4	55457.6	110389	44346	40430.1	60378.1	37110.2	16624	41820.3	94328.2	96694	42852.7	102220	39744.2	72316.9	46339.8	34732	38509.4	42632.7	57337.2
A0A075B6R2	IGHV4-4	Immunoglobulin heavy variable 4-4	39012.6	37400.5	15821.8	30100.2	46544.6	22408.6	98968.5	22284	58979.8	15001.3	22077.7	14502	22603.6	22604.4	30424.7	31624.8	24646.8	3655.39	38484.3	25128.7	8400.8	8198.33	11575.3	37367.5	60212.4	26713.8	62108.9	21798.5	71970	17376.1	8453.45	38964.3	15267	14932	9218.52	49104.9	77862.9	23578.3	7050.67	63313.1	30711.4	22709.4	10223	11370.9	8814.18	23190.3	23174.5
A0A075B6S2	IGKV2D-29	Immunoglobulin kappa variable 2D-29	Filtered	Filtered	Filtered	14695.5	21222.2	12308.9	18457.1	28942.7	22353.8	17139	Filtered	50258.3	65045.9	11472.5	Filtered	8556.96	57354.8	7898.65	35616	7628.37	Filtered	Filtered	Filtered	Filtered	4706.13	158732	39617.6	Filtered	Filtered	19099.2	Filtered	37826.5	11633.8	114206	Filtered	Filtered	6530.65	26907.4	9869.18	6499.24	21174.5	14955.6	18744.5	Filtered	Filtered	6619.42	6445.47
A0A075B6S4	IGKV1D-17	Immunoglobulin kappa variable 1D-17	166197	Filtered	286115	Filtered	Filtered	Filtered	276853	158929	Filtered	Filtered	Filtered	14345.8	135752	Filtered	Filtered	96653.2	23579.2	21969.2	19849.5	17387.9	Filtered	89827.2	55072.9	92043.7	85627.9	68500.3	53455.6	Filtered	8299.42	111251	55458.7	Filtered	Filtered	Filtered	Filtered	96949.5	41102.4	Filtered	30588.2	56896.7	42886.8	121155	10691.2	49206.4	Filtered	39248.1	43788.2
A0A075B6S5	IGKV1-27	Immunoglobulin kappa variable 1-27	3187.57	25612.7	69013.7	28832.7	12048.7	26170.5	66833.9	78069.8	36069.3	24163.9	18904.6	34595.9	37839.6	22716.5	15445.4	40042.5	7394.74	3529.43	5858.18	11467.2	29526.5	3223.3	25035.4	26159.5	39197.4	20270.3	39335.6	3227.69	39596.1	12370.1	5651.7	33921.8	17212.4	5043.33	56346.9	20655.6	36503.7	16780.4	65326.5	22945	26953.4	8211.09	13702.9	9213	31948	17500.9	13744.3
A0A075B6S6	IGKV2D-30	Immunoglobulin kappa variable 2D-30	Filtered	Filtered	Filtered	14848	6229.95	Filtered	32370.3	Filtered	Filtered	Filtered	Filtered	Filtered	Filtered	Filtered	Filtered	Filtered	Filtered	Filtered	Filtered	Filtered	Filtered	Filtered	Filtered	Filtered	Filtered	Filtered	Filtered	Filtered	Filtered	Filtered	Filtered	Filtered	Filtered	Filtered	Filtered	Filtered	Filtered	Filtered	Filtered	Filtered	Filtered	Filtered	Filtered	Filtered	Filtered	Filtered	Filtered
A0A075B6S9;P0DSN7	IGKV1-37;IGKV1D-37	Probable non-functional immunoglobulinn kappa variable 1-37;Probable non-functional immunoglobulinn kappa variable 1D-37	Filtered	27588.7	71543	Filtered	49958.4	23857.1	183245	Filtered	Filtered	Filtered	Filtered	Filtered	Filtered	43449.8	Filtered	Filtered	Filtered	11276.7	1.57758	Filtered	Filtered	53321.3	Filtered	Filtered	221484	Filtered	163479	Filtered	Filtered	Filtered	Filtered	Filtered	83173.5	26605.2	Filtered	Filtered	Filtered	15072.7	Filtered	77326.9	73020.4	97154.4	Filtered	Filtered	Filtered	Filtered	Filtered
A0A087WSX0	IGLV5-45	Immunoglobulin lambda variable 5-45	58390.9	33045.1	51410.6	55901.6	92273.9	59854.2	62417.2	104974	27636.8	43628.5	71393.8	40916.8	145600	71471.2	33810.6	115337	38334.8	19989.3	99480.9	Filtered	64884.3	122048	49016.4	366081	53980.2	88771.4	40018.3	40104	94514.7	134068	26989.2	24309	68483.9	51561.5	70593	48267.5	365045	37838.6	35850.6	222046	76140.5	120341	73797.4	80280.1	28594.6	44886.5	62550.1
A0A087WSY4	IGHV4-30-2	Immunoglobulin heavy variable 4-30-2	Filtered	Filtered	5585.55	Filtered	8309.3	7729.69	14896.4	Filtered	Filtered	Filtered	11097.4	Filtered	Filtered	7121.03	7578.48	Filtered	10856.5	5593.46	33351.6	Filtered	12438.3	20014.4	13072.5	Filtered	Filtered	Filtered	9481.42	Filtered	7484.5	Filtered	Filtered	Filtered	10863.3	Filtered	Filtered	6715.06	Filtered	5575.81	8599.31	15705.8	10598.8	16722.3	Filtered	Filtered	7688.46	9617.05	Filtered
A0A087WSY6	IGKV3D-15	Immunoglobulin kappa variable 3D-15	806071	255415	187222	507196	521791	1.83446e+06	512015	688153	634380	371344	1.14387e+06	761642	237975	609796	920699	737024	834780	630458	1.55219e+06	307277	1.13897e+06	1.30843e+06	383501	700289	1.36269e+06	670631	902715	603661	296505	422975	186559	237698	169729	484463	314745	260439	538300	592273	265117	695966	410645	74761.7	380281	199587	418620	129659	475510
A0A087WSZ0	IGKV1D-8	Immunoglobulin kappa variable 1D-8	49352.2	81984.4	39492.1	26444.8	30889.3	20415.7	37136.9	29093.2	27352.7	35774.4	30697.8	49666.6	32735.6	26391.9	33501.2	35246.4	18562.4	4122.24	29753.5	28590.3	15388.4	24514.7	17217.5	21022.2	25994.5	34338.5	49497	62535	39388.1	31497.3	22305.6	34773.2	47635.3	10298.7	12352.9	4974.19	24124.2	10031.9	4054.19	32780.5	21804.2	33330.6	7643.03	15622.4	9379.18	21015.3	29764.3
A0A087WW87;P01614	IGKV2-40;IGKV2D-40	Immunoglobulin kappa variable 2-40;Immunoglobulin kappa variable 2D-40	35336.5	18968.9	67811.4	89326.2	27960.4	75982.3	48196	65574.9	36031.9	55956.1	36447.5	58624.3	83444.6	41767.1	15791.3	44107.8	13604.4	46827.1	138225	20903.7	28467.9	114054	40227.6	1.56812e+06	2.08324e+06	29087.1	190681	57685.4	65240.7	30414.3	95393.8	180363	135344	17093.4	28572.1	26503.3	57586.3	15075.5	28323.1	59549.5	31368.9	37149.7	18445.7	47906.7	83393.4	45201	22470.2
A0A0A0MRZ9	IGLV5-52	Immunoglobulin lambda variable 5-52	Filtered	Filtered	Filtered	Filtered	Filtered	Filtered	Filtered	Filtered	Filtered	3292.88	2610.81	Filtered	Filtered	Filtered	Filtered	Filtered	Filtered	Filtered	Filtered	Filtered	2973.98	Filtered	5855.17	Filtered	Filtered	22149.7	Filtered	Filtered	Filtered	2994.6	Filtered	Filtered	Filtered	5148.8	Filtered	Filtered	Filtered	Filtered	1721.81	Filtered	Filtered	Filtered	Filtered	Filtered	Filtered	Filtered	Filtered
A0A0A0MS14	IGHV1-45	Immunoglobulin heavy variable 1-45	58845.5	26531.6	33757.4	42490.8	106660	49104.1	54441.3	70744.5	34970.1	38527.1	68595	62998.1	24861.4	18227.1	39819.6	49201.4	104857	35853.5	105363	52568.6	22824	95548.6	41735.4	86358.3	Filtered	42828.2	156642	94723.4	80882	45067.1	15415	22215.5	17350.8	22979.9	109378	61775.1	92875.8	32843.6	48188.7	103947	64377.7	95687.3	42246.1	33960.6	24666.9	44310.4	44621.6
A0A0A0MS15	IGHV3-49	Immunoglobulin heavy variable 3-49	293307	286464	347189	165387	589814	334285	600533	589065	157555	248879	506938	407718	366264	423624	228026	636994	600396	671327	702426	263176	366618	852804	522546	615138	565607	628414	923974	634701	537402	858912	215838	512684	487466	379670	224886	198018	969776	299902	389654	794903	702607	674318	430769	227840	171572	204232	293562
A0A0A0MT36	IGKV6D-21	Immunoglobulin kappa variable 6D-21	19884.9	56998.6	57920.7	13271.2	59547.7	30793.3	80802.3	62176.3	58130	72229.3	14136.7	60409.2	63162.8	39402.1	43161.2	17176.7	13746.9	14616.2	15345.9	26519.2	54020.2	26800.4	43008.4	145807	Filtered	11477.9	90712.8	33161.6	65276.4	49140.3	18434.8	26734.1	72423.9	32665.1	56204.9	19549.1	12337.4	24822.7	28182.1	36308.2	11353.4	13201.3	16703.2	19156.6	12822.1	9857.71	25673.8
A0A0A0MT89	IGKJ1	Immunoglobulin kappa joining 1	9210.21	9043.57	57224	13918.7	19748.6	17680.5	26873.9	23789	29430.8	11817.1	12984.9	12117.7	31884.2	10969.8	46025.4	30069.2	13560.4	16424.6	18861.1	10187	19620.3	43780.5	31033.8	11494.8	36882	20274.7	17269.2	19116.5	17366.1	28568.1	13836.6	11729	16038.4	10063.3	14937.1	Filtered	19132.3	21923.3	Filtered	18919.6	18517.3	14697.9	16984.9	4687.2	6766.83	8375.09	13967
A0A0B4J1U3	IGLV1-36	Immunoglobulin lambda variable 1-36	24898.8	75006.9	77765.7	32628	113609	79300.4	182529	57545.7	37747	95204.5	54439.6	80616.4	165918	32226.6	43416.2	116701	119881	57377	270294	45169.3	44224.8	38624.4	51677.7	1.28446e+06	106495	65681.7	183229	84940.4	201252	216370	65745.2	39546.6	109041	32267	138772	37131.3	85654.3	72198.1	43448.9	87276.2	55505.9	20610.5	Filtered	21355	55672.9	74132.7	23693.3
A0A0B4J1U7	IGHV6-1	Immunoglobulin heavy variable 6-1	413074	585434	816756	698656	733147	657427	2.01137e+06	762750	880512	590285	950806	1.00012e+06	1.45914e+06	816605	681644	711310	709860	500318	1.64014e+06	413805	948112	1.19423e+06	590371	794141	848540	301354	968234	527956	250830	1.43595e+06	193805	274773	649980	416702	941056	489578	1180605	570015	258399	473054	843365	592996	371562	342548	192121	330276	482184
A0A0B4J1V0	IGHV3-15	Immunoglobulin heavy variable 3-15	95269.6	87197.5	90982.6	179697	194743	213316	157172	84667.7	114351	81958	150951	104592	128664	163465	51641.3	141822	159370	118758	223072	101385	86418.8	184376	220931	114276	109268	92361.5	162372	94987	82189.9	224259	33803.9	180529	68947	137173	92323.6	89808.1	103530	55755.3	52306.6	123195	74837.8	64596.4	91212.6	67456.4	54711.8	79035.3	106541
A0A0B4J1V1	IGHV3-21	Immunoglobulin heavy variable 3-21	19982.9	23283.7	23596.3	26041.5	40089.8	34066.1	79377.2	31158	39061.8	7820.81	13358.9	29788.8	30151.4	27287	14943.1	31532.2	26404.9	16067.7	29017.9	30450.9	31270.9	19955.7	15512.5	118940	34333.6	24255.2	31461.1	12683.5	42303.7	41082.8	36817.8	37609.7	18035.8	19861.2	21130.6	19546.1	40525.5	24302.8	21008.7	21418.9	20449.6	25367.3	13335.7	16801	14092.6	16378.9	24095
A0A0B4J1V2	IGHV2-26	Immunoglobulin heavy variable 2-26	78407.2	37034.2	64412.2	80391.1	221313	114490	116754	68901.4	204848	95836.2	163547	159577	49433.3	56573.5	38440.8	149501	99186.3	70797.3	75403.4	132519	130722	107561	59081	122606	134330	163913	226041	450766	58487.1	136394	10222.6	34170	18848.6	87855.5	72021.2	44113.2	193086	50958.6	83193.1	175798	116575	109946	61751.5	33572	30130.7	61993.8	59265.1
A0A0B4J1V6	IGHV3-73	Immunoglobulin heavy variable 3-73	1.28458e+06	1486490	1.37487e+06	1.106e+06	2.14253e+06	1.65786e+06	2241052	2.34304e+06	1.00837e+06	1133108	1.96705e+06	1.36784e+06	1.30394e+06	2098359	1.16481e+06	1.62398e+06	2.25661e+06	1.37343e+06	3.72359e+06	1475144	1.51194e+06	2.87146e+06	1.75094e+06	1.93814e+06	3.47201e+06	1.4447e+06	2.9967e+06	1.81185e+06	1555462	2.36209e+06	884866	1.81331e+06	891745	1.27371e+06	1.36551e+06	1.01992e+06	3664556	1.8154e+06	899817	3.34457e+06	1.88575e+06	1.77658e+06	1.17635e+06	846709	586724	882160	1.45127e+06
A0A0B4J1V7	IGHV7-81	Probable non-functional immunoglobulin heavy variable 7-81	Filtered	Filtered	Filtered	Filtered	Filtered	Filtered	Filtered	Filtered	Filtered	Filtered	Filtered	Filtered	Filtered	Filtered	Filtered	Filtered	Filtered	Filtered	Filtered	Filtered	Filtered	Filtered	Filtered	Filtered	Filtered	Filtered	Filtered	Filtered	Filtered	Filtered	Filtered	Filtered	Filtered	Filtered	Filtered	Filtered	Filtered	Filtered	Filtered	Filtered	Filtered	Filtered	Filtered	Filtered	Filtered	Filtered	Filtered
A0A0B4J1X5	IGHV3-74	Immunoglobulin heavy variable 3-74	1.30131e+06	1.13928e+06	793237	429638	1.78919e+06	547217	1.25395e+06	1.08273e+06	807668	998171	838776	1.39736e+06	1.02577e+06	902580	794280	1254316	1.74326e+06	760367	2.95754e+06	812902	1.17023e+06	972609	756556	1.79691e+06	1.74996e+06	604608	1.14653e+06	1.09234e+06	930427	1.39282e+06	440001	681655	375156	620797	883398	713575	2.23248e+06	2.42171e+06	540327	1255183	1.08337e+06	1.17416e+06	616834	374810	248304	576425	555355
A0A0B4J1X8	IGHV3-43	Immunoglobulin heavy variable 3-43	283122	141413	122541	137072	148389	158471	235017	227608	204982	107625	176912	235888	407237	145317	119301	176630	129278	151976	208684	144367	169218	293341	223114	642558	220407	195034	149702	219462	140088	145380	39672.9	155685	135597	86305.5	85633.9	126689	439960	134076	71197.4	230140	162193	143833	75931.9	89688.8	69575.1	140039	115183
A0A0B4J1Y8	IGLV9-49	Immunoglobulin lambda variable 9-49	Filtered	101758	17568.3	Filtered	29824	70347	28236	52168.3	93900.3	32065.5	281157	83100.4	61978.9	33114.4	17995.3	116269	42358	Filtered	231236	35404.8	85439.8	52027.6	54484.9	31658.8	49346.4	167024	16692	116713	52819.6	284187	1363.14	25002.9	6828.2	171579	Filtered	65373.8	215869	16045.2	125843	83475.9	27931.5	33444.4	54279.7	98430.4	42357.7	76894.8	49048.4
A0A0B4J1Y9	IGHV3-72	Immunoglobulin heavy variable 3-72	986526	1.03819e+06	1.4877e+06	733040	1.7085e+06	1.49214e+06	1.54383e+06	1.07213e+06	1.19178e+06	904725	1.70541e+06	1.74023e+06	1.61022e+06	1.36463e+06	757405	1.30767e+06	1.93734e+06	742891	2.12784e+06	854670	1.51327e+06	1.50208e+06	1.28524e+06	1.05286e+06	2211293	933913	1715269	1.20397e+06	1265713	2.22024e+06	711269	1.29406e+06	954864	1.24918e+06	782247	913687	3.16791e+06	1.1951e+06	1238322	1.87854e+06	1.43335e+06	1.56044e+06	950288	711081	685256	1.17972e+06	1251338
A0A0B4J1Z2	IGKV1D-43	Immunoglobulin kappa variable 1D-43	Filtered	Filtered	36069.6	Filtered	Filtered	Filtered	Filtered	Filtered	Filtered	Filtered	Filtered	Filtered	Filtered	Filtered	Filtered	3332.32	Filtered	Filtered	Filtered	12970.8	30994.7	Filtered	6426.08	Filtered	Filtered	Filtered	7089.16	Filtered	1700.16	Filtered	Filtered	26925.4	Filtered	Filtered	Filtered	Filtered	11684.6	11492.2	Filtered	7080.24	Filtered	Filtered	Filtered	Filtered	Filtered	Filtered	Filtered
A0A0B4J2D9;P0DP09	IGKV1D-13;IGKV1-13	Immunoglobulin kappa variable 1D-13;Immunoglobulin kappa variable 1-13	50858.9	41026.3	97401.3	41770.9	84908.8	27904.4	51961.1	109157	42747	35061.1	32095.6	52902.9	37040.9	33433.9	39321.9	18296.9	20117.2	48688	22536.9	88968.9	23204.1	96855.4	145780	32249.9	59380.4	60297.1	19106.7	97344.9	33372.7	23463.8	11823.7	19897.8	31853.1	23324.4	35293.9	12417.4	56092	11414.8	73964.1	39244.6	22993.3	125208	19602.7	31926.9	6252.76	14554.4	25299.4
A0A0B4J2H0	IGHV1-69D	Immunoglobulin heavy variable 1-69D	29282.4	32113	Filtered	Filtered	Filtered	44684.4	Filtered	31647	18553.8	6434.32	14221.6	1999.22	Filtered	33089.5	Filtered	16762.3	3704.79	17643.7	Filtered	78065.7	24956.7	6913.1	12656.8	38486.6	36562.2	86900	21685.9	Filtered	31608.1	Filtered	5081.67	14957.3	Filtered	1613.69	62490.7	57038.8	14767.8	780.89	6664.62	Filtered	6218.9	3737.74	1660.99	11218.8	41267.8	Filtered	14351.8
A0A0C4DH24	IGKV6-21	Immunoglobulin kappa variable 6-21	Filtered	Filtered	Filtered	13388.5	51210.5	23998	63153.3	Filtered	20571.6	9224.81	31153.1	4361.33	70446.9	14482.7	7190.06	40310.2	Filtered	Filtered	114965	Filtered	Filtered	Filtered	12954.7	9571.8	Filtered	8063.49	53417.1	Filtered	Filtered	4082.72	Filtered	32577.5	32015.6	Filtered	17180.8	16554.3	5731.66	29305.5	17397.1	15065.1	11436.5	9086.43	Filtered	13941.7	15352.1	Filtered	Filtered
A0A0C4DH25	IGKV3D-20	Immunoglobulin kappa variable 3D-20	1.24494e+06	856621	638372	622762	1.10649e+06	1.08918e+06	1.13267e+06	1.26787e+06	611599	577443	930824	710979	700649	726796	638325	1.45321e+06	1.52413e+06	1.32041e+06	1.5608e+06	848134	841525	1.89846e+06	749755	1.88909e+06	2.73044e+06	1.46474e+06	977462	1.47336e+06	717212	636973	294423	418974	411689	664509	557089	427665	1.53896e+06	1.0209e+06	448909	1237798	1.2639e+06	1.25309e+06	1.53692e+06	503527	334416	618506	541108
A0A0C4DH29	IGHV1-3	Immunoglobulin heavy variable 1-3	47453.9	33882.7	37034.9	88682.6	160272	71508	62273.9	102060	79704.4	113715	81893.1	116129	Filtered	149584	41934.9	129497	116877	58774.8	50347.7	93801.5	68373.8	76988.6	73692.3	37740.3	81745.1	30849.8	93441.8	109672	97619.8	Filtered	12267.2	72788.7	23298.3	55258	83579.2	68449.9	208103	83456.7	83278.6	118161	42619.2	43464.1	80809.2	26203.8	26409.3	60069.5	52177.7
A0A0C4DH30	IGHV3-16	Probable non-functional immunoglobulin heavy variable 3-16	6202.6	23111.4	32116.7	17693.5	69659.5	65111.2	88740.3	163370	31198.2	26086.7	27650	29916.6	79686	11748.2	85391.2	56464.1	34506.3	13640.1	105673	Filtered	51518.2	117094	77153.4	Filtered	28404.2	65049	46184.1	60953.5	41800.3	26516.2	10677.6	8966.33	5358.1	10629.5	38428.9	26867.4	76775.1	130026	26731.8	88591.7	24301.5	47676	21998.5	20985.8	15515.7	34632.3	49860.1
A0A0C4DH31	IGHV1-18	Immunoglobulin heavy variable 1-18	65132	94365.9	56774	84535.3	122176	69430	85947.5	38338.6	83560.6	37373.5	50642.3	86678.3	79165.4	55039.1	42976.8	69208.4	59734	55743.5	82911.2	88613.7	54087.3	101980	77990	162020	156583	94889.7	138845	87217.7	107243	150364	43375.6	93467.4	101314	53346	114157	69585.5	118723	53829.2	51996.7	156399	73630.6	105407	28109.1	42371	48222.6	39527.3	66315.8
A0A0C4DH32	IGHV3-20	Immunoglobulin heavy variable 3-20	25863.6	5275.89	19108	13361.3	15614.6	6607.66	12877.6	13452.8	8369.42	8735.61	Filtered	14919.6	13532	5355.25	8756.55	29410.5	12483.7	7282	12834.9	9848.49	70839.4	19357.4	10841.3	Filtered	22418.6	22368.7	29663.1	14658	16309.5	55710.5	2782.17	11531.2	6385.24	17141.9	19983.5	5614.75	20875.8	5474.76	7727.58	27942.4	7538.5	15408.6	15284.8	9618.5	12426.5	8464.7	17147.7
A0A0C4DH33	IGHV1-24	Immunoglobulin heavy variable 1-24	57492.3	12114.6	26820.5	27979.8	34279.5	14091	26468.2	9367.47	25231.7	18729.7	20697.2	23851.4	16770.3	68376.3	41139.3	69129.9	9825.66	13012.9	26219.8	15958.7	31927.8	17758.7	11973.4	127430	26938.6	25846.8	27599.5	41932	27567.6	54208	13810.9	17354.1	23278.5	24177.2	12400.7	9090.05	26626.3	8024.67	12176	52383.6	27381.2	25374.5	16220.6	12770.9	10561	16100.6	25582
A0A0C4DH34	IGHV4-28	Immunoglobulin heavy variable 4-28	55040.5	82750.5	64174.9	74210.2	124315	76835.6	156693	50415.5	94739.3	63342.1	79642.4	83087.8	95364.3	28810.2	63421.4	71408.9	36259.7	46160.8	100331	37071.2	49721.4	110620	127606	12875.3	33538.7	138679	134853	74081.1	96082.7	117616	34350	69762.4	127368	79240.9	101147	36364.9	149766	74009.6	43179.6	109927	102041	93151.9	40911.6	72254.4	35301.2	87632.7	86131.2
A0A0C4DH35	IGHV3-35	Probable non-functional immunoglobulin heavy variable 3-35	289090	253991	233608	432102	681792	495114	551946	636073	557848	576663	554074	500826	214359	434886	436103	840982	541365	424531	786361	332223	286311	1.14076e+06	404136	212547	569950	318912	782081	653743	447053	547642	58450.2	255352	135689	385494	368044	411261	769730	583351	359187	697217	447271	777766	356717	237542	206939	401884	563737
A0A0C4DH36	IGHV3-38	Probable non-functional immunoglobulin heavy variable 3-38	539816	165262	205169	127448	178411	268805	213506	111840	230980	137948	130779	147559	62902.1	127091	106628	138146	236102	133086	583726	138681	185967	327766	145377	116340	118693	166821	257127	222091	117578	112618	28232.6	65633.7	38123.9	149336	94086.5	120200	221630	205828	115615	176522	125477	176703	133815	82439	109904	153404	118594
A0A0C4DH38	IGHV5-51	Immunoglobulin heavy variable 5-51	233668	246457	191669	156357	375117	338716	44978.2	204989	244259	182723	277372	254918	187803	380540	187791	402278	390766	280565	666272	215755	263147	318458	172282	61665.8	271189	272769	497515	446640	288507	482109	140124	160605	158759	279846	248651	289484	525390	148305	156177	291792	290904	258697	194361	219036	123956	148698	304382
A0A0C4DH39	IGHV1-58	Immunoglobulin heavy variable 1-58	16403	2390.9	6258.39	Filtered	5198.35	15853.3	Filtered	61332.4	29167.5	21768.4	63667.6	24925	88283.8	6671.81	96998.9	388222	Filtered	13954.2	262600	Filtered	Filtered	104452	31401.2	Filtered	Filtered	35228.8	82681.6	Filtered	10807.9	28048.9	Filtered	Filtered	Filtered	16099	5456.72	36275.6	39744.4	Filtered	12065.9	12392.3	11954.7	10049.2	8980.72	12400.4	Filtered	131335	9078.18
A0A0C4DH41;P01825	IGHV4-61;IGHV4-59	Immunoglobulin heavy variable 4-61;Immunoglobulin heavy variable 4-59	Filtered	Filtered	Filtered	Filtered	Filtered	Filtered	Filtered	Filtered	Filtered	Filtered	Filtered	Filtered	Filtered	Filtered	Filtered	Filtered	Filtered	Filtered	Filtered	Filtered	Filtered	Filtered	Filtered	Filtered	Filtered	Filtered	Filtered	Filtered	Filtered	Filtered	Filtered	Filtered	Filtered	Filtered	Filtered	Filtered	10535	Filtered	9045.67	Filtered	3866.43	Filtered	Filtered	Filtered	Filtered	Filtered	Filtered
A0A0C4DH43	IGHV2-70D	Immunoglobulin heavy variable 2-70D	82365.4	21501.6	405582	163780	824876	9367.44	44339.9	999510	56267.9	363405	64862	947011	144285	19235.5	1.11399e+06	678592	383805	129697	1.08914e+06	52532.7	14848.1	209867	367271	101844	122358	Filtered	669447	751644	434481	52759.3	154683	356368	302353	138813	208478	83005.2	1.09237e+06	67849.7	218281	762845	12276.5	866162	105829	147148	139771	314616	107620
A0A0C4DH55	IGKV3D-7	Immunoglobulin kappa variable 3D-7	137720	280632	579088	60429.9	118019	429015	643702	313581	68702	Filtered	154986	276956	Filtered	22089.1	188824	291761	19538.8	51410.4	387089	406938	107618	147883	281679	343985	941902	334945	686850	37785.3	248599	Filtered	274750	278992	224707	215156	Filtered	76049.1	284472	204442	317464	292340	42919.8	57747.1	32294.4	63952.8	90192.4	398298	51039.9
A0A0C4DH67	IGKV1-8	Immunoglobulin kappa variable 1-8	187127	245491	250105	245684	312002	233211	344572	220753	269630	197366	131253	232247	303218	239225	120734	200554	186591	168558	168443	151127	85580.9	339470	295373	189366	502823	298995	530870	185771	307026	212124	175724	333246	257214	190021	77982	107763	385942	231073	201683	306961	314058	313898	126977	164545	137484	238072	185796
A0A0C4DH68	IGKV2-24	Immunoglobulin kappa variable 2-24	562855	161827	367444	363319	560890	188830	415043	368344	355832	375223	315525	344456	1.19502e+06	384707	98937.5	421208	245609	92280.2	480126	265142	118967	200303	182440	1.04536e+06	257666	198852	491801	192148	146118	380926	126701	476273	194669	138026	309250	211071	303220	335751	166572	250694	199671	167808	107249	128800	287068	250284	170703
A0A0C4DH73;P01611	IGKV1-12;IGKV1D-12	Immunoglobulin kappa variable 1-12;Immunoglobulin kappa variable 1D-12	387590	400650	362404	399303	465475	312770	517248	352356	538128	340829	335389	396063	715375	491028	213270	416320	251755	233678	312649	321702	203670	436223	327263	400430	686299	303232	818456	270867	574116	552470	458803	584377	574559	292419	202540	226049	527784	273633	293795	400858	351818	403092	182590	259992	313826	249882	312739
A0A0G2JMI3	IGHV1-69-2	Immunoglobulin heavy variable 1-69-2	30145.5	45528.5	Filtered	16910.6	197026	67792.8	15053.2	Filtered	21077.9	9546.57	30198.3	16152.8	Filtered	Filtered	Filtered	14262	Filtered	13066.4	10198.2	63025.5	Filtered	14453.3	Filtered	30870.9	42952.5	111910	24146.4	12496	39290.3	Filtered	Filtered	Filtered	Filtered	10420.1	78671.1	66854.8	30196.5	6168.51	4538.31	5267.71	12884.6	Filtered	Filtered	Filtered	Filtered	Filtered	Filtered
A0A0G2JS06	IGLV5-39	Immunoglobulin lambda variable 5-39	3626.75	23808.2	43982.4	26629.1	23290.4	21822.1	7689.77	41323.2	Filtered	25301.8	17031.7	37527.8	19188.6	59652.1	6977.94	39982.4	60576.1	19862.8	69534.1	6335.82	54288.2	29341.6	48765.9	43320.2	36244.2	87342	41042.5	1248.43	58250.3	51621.1	1080.29	Filtered	Filtered	10849.2	44352.3	50928	182708	15732.8	17795.8	33220.6	22604.6	1646.19	23411.8	19593.8	27317.2	15762.9	16036.5
A0A0J9YVY3	IGHV7-4-1	Immunoglobulin heavy variable 7-4-1	Filtered	14991.5	13485.1	Filtered	5280.08	12672	Filtered	12420.8	Filtered	Filtered	6840.31	27429.1	Filtered	14148.6	Filtered	30036.6	10351	5122.68	Filtered	17967.8	14972.7	3133.09	5036.13	35129	49791.4	Filtered	Filtered	15433.2	27907	23817	18258.5	7974.52	13267.1	Filtered	Filtered	Filtered	27325.9	6472.46	21722.9	9133.49	Filtered	17826.8	9324.32	4566.83	Filtered	13078.1	Filtered
A0A0J9YX35	IGHV3-64D	Immunoglobulin heavy variable 3-64D	340522	168816	337700	215571	285129	202788	348505	429224	229645	161895	251945	286321	193259	217678	206798	345845	390594	343067	494655	151941	240140	368442	144271	792805	157735	189103	408438	289256	270802	167899	146001	138588	202480	219282	263268	257891	435409	194951	195553	288618	351781	333219	269389	170395	84738.9	154036	265224
A0A0J9YXX1	IGHV5-10-1	Immunoglobulin heavy variable 5-10-1	475368	22736.2	229844	576333	621262	671753	264526	409706	51244.6	127503	22555.5	64907.6	124851	371514	133414	51569.8	50818.4	608465	2850338	Filtered	419485	112585	38621.2	31089.9	743316	631952	894818	30697.5	15595.7	339229	9393.98	4005.63	209354	964485	331870	606559	1.12371e+06	577343	105078	48348.1	408942	746652	270331	346945	111535	18500	368916
A0M8Q6	IGLC7	Immunoglobulin lambda constant 7	13220320	4772415	13716221	15401530	19495330	13701264	21118902	7907692	16452555	13819669	18047430	16218296	24048294	7.89693e+06	14834597	10968169	7925851	8459770	19022200	20798738	14864159	14207044	22954326	10527537	16103097	19773560	31018044	12637923	21955412	15913608	9995922	17158212	12650353	11924162	15548492	8921234	12713459	11444606	5481571	13534098	11907527	15201940	6.05275e+06	10557090	11965585	18051672	16441390
A1L4H1	SSC5D	Soluble scavenger receptor cysteine-rich domain-containing protein SSC5D	Filtered	Filtered	Filtered	Filtered	Filtered	Filtered	Filtered	Filtered	Filtered	Filtered	Filtered	Filtered	Filtered	Filtered	Filtered	Filtered	Filtered	Filtered	Filtered	Filtered	Filtered	Filtered	Filtered	Filtered	Filtered	Filtered	Filtered	Filtered	Filtered	Filtered	Filtered	Filtered	Filtered	Filtered	Filtered	Filtered	Filtered	Filtered	Filtered	Filtered	Filtered	Filtered	Filtered	Filtered	Filtered	Filtered	Filtered
A2NJV5	IGKV2-29	Immunoglobulin kappa variable 2-29	1.24591e+06	1.21129e+06	869058	1195564	1.28608e+06	666279	1.4464e+06	1.67445e+06	1.22387e+06	922549	1.46769e+06	860663	2.23404e+06	948667	697288	826490	599649	721090	1.29561e+06	974207	1.00706e+06	1.02202e+06	848306	747107	441490	952329	1.83966e+06	800503	1.31061e+06	1.36747e+06	727511	650778	684934	710322	1.23254e+06	653013	1.93467e+06	751978	877967	1.26926e+06	906650	830674	1157862	477436	241480	968565	635692
A6NHG4;P30046	DDTL;DDT	D-dopachrome decarboxylase-like protein;D-dopachrome decarboxylase	Filtered	Filtered	Filtered	Filtered	Filtered	Filtered	Filtered	Filtered	Filtered	Filtered	Filtered	Filtered	Filtered	Filtered	Filtered	Filtered	Filtered	Filtered	Filtered	Filtered	Filtered	Filtered	Filtered	Filtered	Filtered	Filtered	Filtered	Filtered	Filtered	Filtered	Filtered	Filtered	Filtered	Filtered	Filtered	Filtered	Filtered	Filtered	3939.83	Filtered	Filtered	Filtered	Filtered	Filtered	Filtered	Filtered	Filtered
A6NMY6;P07355	ANXA2P2;ANXA2	Putative annexin A2-like protein;Annexin A2	Filtered	Filtered	Filtered	Filtered	Filtered	Filtered	Filtered	Filtered	Filtered	Filtered	Filtered	Filtered	Filtered	Filtered	Filtered	Filtered	Filtered	Filtered	Filtered	Filtered	Filtered	Filtered	Filtered	Filtered	Filtered	Filtered	Filtered	Filtered	Filtered	Filtered	Filtered	Filtered	Filtered	Filtered	Filtered	Filtered	Filtered	Filtered	Filtered	Filtered	Filtered	Filtered	Filtered	Filtered	Filtered	Filtered	Filtered
E9PAV3;Q13765	NACA	Nascent polypeptide-associated complex subunit alpha, muscle-specific form;Nascent polypeptide-associated complex subunit alpha	Filtered	Filtered	Filtered	Filtered	Filtered	Filtered	Filtered	Filtered	Filtered	Filtered	Filtered	Filtered	Filtered	Filtered	Filtered	Filtered	Filtered	Filtered	Filtered	Filtered	Filtered	Filtered	Filtered	Filtered	Filtered	Filtered	Filtered	Filtered	Filtered	Filtered	Filtered	Filtered	Filtered	Filtered	Filtered	Filtered	Filtered	Filtered	Filtered	Filtered	Filtered	Filtered	Filtered	Filtered	Filtered	Filtered	Filtered
O00148;Q13838	DDX39A;DDX39B	ATP-dependent RNA helicase DDX39A;Spliceosome RNA helicase DDX39B	Filtered	Filtered	Filtered	Filtered	Filtered	Filtered	Filtered	Filtered	Filtered	Filtered	Filtered	56574.5	Filtered	Filtered	Filtered	Filtered	Filtered	Filtered	Filtered	Filtered	Filtered	Filtered	Filtered	Filtered	Filtered	Filtered	Filtered	Filtered	Filtered	Filtered	Filtered	Filtered	Filtered	Filtered	Filtered	Filtered	Filtered	Filtered	Filtered	Filtered	Filtered	Filtered	Filtered	Filtered	Filtered	Filtered	Filtered
O00151	PDLIM1	PDZ and LIM domain protein 1	11751.8	Filtered	Filtered	Filtered	Filtered	Filtered	Filtered	Filtered	Filtered	Filtered	Filtered	Filtered	Filtered	Filtered	Filtered	Filtered	Filtered	Filtered	Filtered	Filtered	Filtered	Filtered	36258.1	Filtered	Filtered	Filtered	Filtered	Filtered	14656.5	Filtered	Filtered	Filtered	9092.15	2346.7	Filtered	4123.74	5037.77	4568.98	2762.78	Filtered	Filtered	10707	Filtered	Filtered	Filtered	Filtered	Filtered
O00187	MASP2	Mannan-binding lectin serine protease 2	56760	33922	41203.8	42802.5	40188.1	37750.3	48423.2	47610.8	55438.8	45291	45070.3	54999	53966.8	37833.5	62826.4	62280.8	56195	25895.6	54108.8	46931.6	49822.9	36512	55850.7	40380.5	57868.8	34075.5	51068.4	59794.5	48556.5	29663.1	63302.4	58964.7	53974	46599.9	59632.1	54858.2	44004.7	46674.4	49770.6	54833.4	49363.9	67966.6	44260.3	41905.9	51905.3	42730.4	57576.6
O00194	RAB27B	Ras-related protein Rab-27B	Filtered	Filtered	Filtered	Filtered	Filtered	Filtered	Filtered	Filtered	Filtered	Filtered	Filtered	Filtered	Filtered	Filtered	Filtered	Filtered	Filtered	Filtered	Filtered	Filtered	Filtered	Filtered	Filtered	Filtered	Filtered	Filtered	Filtered	Filtered	Filtered	Filtered	Filtered	Filtered	Filtered	Filtered	Filtered	Filtered	Filtered	Filtered	Filtered	Filtered	Filtered	Filtered	Filtered	Filtered	Filtered	Filtered	Filtered
O00233	PSMD9	26S proteasome non-ATPase regulatory subunit 9	Filtered	Filtered	Filtered	Filtered	Filtered	Filtered	Filtered	Filtered	Filtered	Filtered	Filtered	Filtered	Filtered	Filtered	Filtered	Filtered	Filtered	Filtered	Filtered	Filtered	Filtered	Filtered	Filtered	Filtered	Filtered	Filtered	Filtered	Filtered	Filtered	Filtered	Filtered	Filtered	Filtered	Filtered	Filtered	Filtered	Filtered	Filtered	Filtered	Filtered	Filtered	Filtered	Filtered	Filtered	Filtered	Filtered	Filtered
O00299	CLIC1	Chloride intracellular channel protein 1	Filtered	Filtered	Filtered	Filtered	Filtered	Filtered	Filtered	Filtered	Filtered	Filtered	Filtered	Filtered	Filtered	Filtered	1163.25	Filtered	Filtered	Filtered	6261.81	Filtered	Filtered	Filtered	Filtered	Filtered	Filtered	Filtered	Filtered	Filtered	Filtered	Filtered	Filtered	3641.24	5835.36	2365.36	5795.84	7113.24	11838.6	5295.83	2882.44	Filtered	958.002	7095.54	1657.19	Filtered	1483.26	Filtered	Filtered
O00330	PDHX	Pyruvate dehydrogenase protein X component, mitochondrial	Filtered	Filtered	Filtered	Filtered	Filtered	Filtered	Filtered	Filtered	Filtered	Filtered	Filtered	Filtered	Filtered	Filtered	Filtered	Filtered	Filtered	Filtered	Filtered	Filtered	Filtered	Filtered	Filtered	Filtered	Filtered	Filtered	Filtered	Filtered	Filtered	Filtered	Filtered	Filtered	Filtered	Filtered	Filtered	Filtered	Filtered	Filtered	Filtered	Filtered	Filtered	Filtered	Filtered	Filtered	Filtered	Filtered	Filtered
O00391	QSOX1	Sulfhydryl oxidase 1	35712.2	22370.1	30992.9	23684.3	31109.7	25972.9	30167.3	31211.7	23996.3	32252.6	34021.3	32773.5	21372.5	24659.3	35596.7	43290.1	28567.8	24232.1	40003.4	28363.9	25950.4	59998.4	38986.2	35163.1	28376.8	31657.2	22647.5	28458.5	34977.5	35729.2	28177	25180.3	27910.7	21397.4	49087.4	24023.3	37314.1	18980.8	22959.2	30396.4	21017.6	31748	20467	20284.5	23968.1	25034	21659.4
O00429	DNM1L	Dynamin-1-like protein	Filtered	Filtered	Filtered	Filtered	Filtered	Filtered	Filtered	Filtered	Filtered	Filtered	Filtered	Filtered	Filtered	Filtered	Filtered	Filtered	Filtered	Filtered	Filtered	Filtered	Filtered	Filtered	Filtered	Filtered	Filtered	Filtered	Filtered	Filtered	Filtered	Filtered	Filtered	Filtered	Filtered	Filtered	Filtered	Filtered	Filtered	Filtered	Filtered	Filtered	Filtered	Filtered	Filtered	Filtered	Filtered	Filtered	Filtered
O00533	CHL1	Neural cell adhesion molecule L1-like protein	14205.3	14499.4	17260.8	8667.48	13489.5	11209.6	24763.6	18613.2	11994.7	13151.9	19462.7	17399.8	10923.1	12543.5	17311.6	15688	17536.7	13396.8	63146.6	13741.3	13512	22046	16522	29361.8	24320.9	9865.89	15206.4	17473.2	15651.6	15348.6	9384.49	11794	14607.1	10525.1	22040.7	13343	13699.4	12925	12497.2	19004.2	12940.2	15595.8	12046.1	21904.8	13232.7	22350.6	11095.6
O00592	PODXL	Podocalyxin	16884.3	Filtered	Filtered	Filtered	46076	Filtered	Filtered	Filtered	Filtered	Filtered	Filtered	Filtered	3663.28	Filtered	Filtered	36709.7	Filtered	13721.5	Filtered	Filtered	19230	41152.6	Filtered	Filtered	Filtered	Filtered	Filtered	Filtered	Filtered	Filtered	Filtered	4430.07	Filtered	Filtered	Filtered	2555.36	Filtered	35044.3	23656	Filtered	Filtered	8900.03	12525.7	Filtered	Filtered	Filtered	Filtered
O00748	CES2	Cocaine esterase	Filtered	Filtered	Filtered	Filtered	Filtered	Filtered	Filtered	Filtered	Filtered	Filtered	Filtered	Filtered	Filtered	Filtered	Filtered	Filtered	Filtered	Filtered	Filtered	Filtered	Filtered	45697.6	19936.9	Filtered	Filtered	Filtered	Filtered	Filtered	Filtered	Filtered	Filtered	Filtered	Filtered	Filtered	Filtered	Filtered	Filtered	Filtered	Filtered	Filtered	Filtered	Filtered	Filtered	Filtered	Filtered	Filtered	Filtered
O14498	ISLR	Immunoglobulin superfamily containing leucine-rich repeat protein	4032.22	4906.58	4817.25	4150.13	6083.11	6170.81	4016.16	14443.4	3268.92	7204.02	5661.76	7644.1	Filtered	3114.7	7455.99	5476	9179.33	Filtered	7320.4	6255.11	7014.27	12400	Filtered	Filtered	10513.5	2512.63	3828.74	11643.8	3534.14	8531.42	Filtered	1892.59	3012.65	4686.38	Filtered	7036.84	6083.35	4127.11	4412.68	5062.02	Filtered	4268.79	7410.91	6181.5	4359.82	Filtered	5390.68
O14745	SLC9A3R1	Na(+)/H(+) exchange regulatory cofactor NHE-RF1	Filtered	Filtered	Filtered	Filtered	Filtered	Filtered	Filtered	Filtered	Filtered	Filtered	Filtered	Filtered	Filtered	Filtered	Filtered	Filtered	Filtered	Filtered	Filtered	Filtered	Filtered	Filtered	Filtered	Filtered	Filtered	Filtered	Filtered	Filtered	Filtered	Filtered	Filtered	Filtered	Filtered	Filtered	Filtered	Filtered	Filtered	Filtered	Filtered	Filtered	Filtered	Filtered	Filtered	Filtered	Filtered	Filtered	Filtered
O14786	NRP1	Neuropilin-1	4025.51	1729.01	5176.44	5428.71	6562.83	8327.59	5194.25	Filtered	5716.38	9467.14	2689.59	6818.07	Filtered	5371.15	5736.38	5616.31	8104.94	6494.58	12282.8	3234.41	6355.65	14185.3	5073.69	11490.8	10333.5	4526.52	2989.52	5746.27	9801.46	6853.38	2597.56	2510.79	3683.64	3810.69	3211.77	3639.33	5024.82	4525.98	4574.68	4962.6	5774.7	6791.41	5182.2	4366.41	2794.82	6337.61	4914.74
O14791	APOL1	Apolipoprotein L1	243250	144486	160032	130931	148816	194066	171640	175555	176054	128113	138010	192917	141887	173074	157584	151402	253485	200816	165870	181251	127892	179557	142527	172798	96804.6	171121	140077	197147	119028	139054	120496	116267	122495	151991	173282	164003	172158	168498	150266	165468	122924	189624	136499	129058	143931	131653	138046
O14950;P19105	MYL12B;MYL12A	Myosin regulatory light chain 12B;Myosin regulatory light chain 12A	Filtered	Filtered	Filtered	Filtered	Filtered	Filtered	Filtered	Filtered	Filtered	Filtered	Filtered	Filtered	Filtered	Filtered	Filtered	Filtered	Filtered	Filtered	Filtered	Filtered	Filtered	Filtered	Filtered	Filtered	Filtered	Filtered	Filtered	Filtered	Filtered	Filtered	Filtered	Filtered	Filtered	Filtered	Filtered	Filtered	Filtered	Filtered	Filtered	Filtered	Filtered	Filtered	Filtered	Filtered	Filtered	Filtered	Filtered
O14979	HNRNPDL	Heterogeneous nuclear ribonucleoprotein D-like	Filtered	Filtered	Filtered	Filtered	Filtered	Filtered	Filtered	Filtered	Filtered	Filtered	Filtered	Filtered	Filtered	Filtered	Filtered	Filtered	Filtered	Filtered	Filtered	Filtered	Filtered	Filtered	Filtered	Filtered	Filtered	Filtered	Filtered	Filtered	Filtered	Filtered	Filtered	Filtered	Filtered	Filtered	Filtered	Filtered	Filtered	Filtered	Filtered	Filtered	Filtered	Filtered	Filtered	Filtered	Filtered	Filtered	Filtered
O15143	ARPC1B	Actin-related protein 2/3 complex subunit 1B	Filtered	Filtered	Filtered	Filtered	Filtered	Filtered	Filtered	Filtered	Filtered	Filtered	Filtered	Filtered	Filtered	Filtered	Filtered	Filtered	Filtered	445.749	Filtered	Filtered	Filtered	Filtered	Filtered	Filtered	Filtered	Filtered	Filtered	Filtered	Filtered	Filtered	Filtered	Filtered	Filtered	Filtered	Filtered	Filtered	4334.19	Filtered	2004.94	Filtered	Filtered	552.941	2172.77	Filtered	Filtered	Filtered	Filtered
O15144	ARPC2	Actin-related protein 2/3 complex subunit 2	Filtered	Filtered	Filtered	Filtered	Filtered	Filtered	Filtered	Filtered	Filtered	Filtered	2177.12	Filtered	Filtered	Filtered	Filtered	Filtered	Filtered	Filtered	Filtered	Filtered	Filtered	Filtered	Filtered	103384	Filtered	Filtered	Filtered	Filtered	Filtered	Filtered	Filtered	Filtered	Filtered	Filtered	Filtered	Filtered	Filtered	Filtered	Filtered	Filtered	Filtered	Filtered	Filtered	Filtered	Filtered	Filtered	Filtered
O15145	ARPC3	Actin-related protein 2/3 complex subunit 3	Filtered	Filtered	Filtered	Filtered	Filtered	Filtered	Filtered	Filtered	Filtered	Filtered	Filtered	Filtered	Filtered	Filtered	Filtered	Filtered	Filtered	Filtered	Filtered	Filtered	Filtered	Filtered	Filtered	Filtered	Filtered	Filtered	Filtered	Filtered	Filtered	Filtered	Filtered	Filtered	Filtered	Filtered	Filtered	Filtered	Filtered	Filtered	Filtered	Filtered	Filtered	Filtered	Filtered	Filtered	Filtered	Filtered	Filtered
O15400	STX7	Syntaxin-7	Filtered	Filtered	Filtered	Filtered	Filtered	Filtered	Filtered	Filtered	Filtered	Filtered	Filtered	Filtered	Filtered	Filtered	Filtered	Filtered	Filtered	Filtered	Filtered	Filtered	Filtered	Filtered	Filtered	Filtered	Filtered	Filtered	Filtered	Filtered	Filtered	Filtered	Filtered	Filtered	Filtered	Filtered	Filtered	Filtered	Filtered	Filtered	Filtered	Filtered	Filtered	Filtered	Filtered	Filtered	Filtered	Filtered	Filtered
O15511	ARPC5	Actin-related protein 2/3 complex subunit 5	Filtered	Filtered	Filtered	Filtered	Filtered	Filtered	Filtered	Filtered	Filtered	Filtered	Filtered	Filtered	Filtered	Filtered	Filtered	Filtered	Filtered	Filtered	Filtered	Filtered	Filtered	Filtered	1778.41	Filtered	Filtered	Filtered	Filtered	Filtered	Filtered	Filtered	Filtered	Filtered	Filtered	Filtered	2562.39	Filtered	Filtered	Filtered	Filtered	Filtered	Filtered	Filtered	1708.86	Filtered	Filtered	Filtered	Filtered
O43175	PHGDH	D-3-phosphoglycerate dehydrogenase	Filtered	Filtered	Filtered	Filtered	Filtered	684.494	Filtered	Filtered	Filtered	Filtered	Filtered	Filtered	Filtered	Filtered	Filtered	Filtered	Filtered	Filtered	Filtered	Filtered	Filtered	Filtered	Filtered	Filtered	Filtered	Filtered	Filtered	Filtered	Filtered	Filtered	Filtered	Filtered	Filtered	Filtered	Filtered	Filtered	Filtered	Filtered	Filtered	Filtered	Filtered	Filtered	Filtered	Filtered	Filtered	Filtered	Filtered
O43396	TXNL1	Thioredoxin-like protein 1	Filtered	Filtered	Filtered	Filtered	Filtered	Filtered	Filtered	Filtered	Filtered	Filtered	Filtered	Filtered	Filtered	Filtered	Filtered	Filtered	Filtered	Filtered	Filtered	Filtered	Filtered	Filtered	Filtered	Filtered	Filtered	Filtered	Filtered	Filtered	Filtered	Filtered	Filtered	Filtered	Filtered	3490.64	Filtered	Filtered	4407.7	8437.43	Filtered	Filtered	Filtered	Filtered	Filtered	Filtered	Filtered	Filtered	Filtered
O43399	TPD52L2	Tumor protein D54	Filtered	Filtered	Filtered	Filtered	Filtered	Filtered	Filtered	Filtered	Filtered	Filtered	Filtered	Filtered	Filtered	Filtered	Filtered	Filtered	Filtered	Filtered	Filtered	Filtered	Filtered	Filtered	Filtered	Filtered	Filtered	Filtered	Filtered	Filtered	Filtered	Filtered	Filtered	Filtered	Filtered	Filtered	Filtered	Filtered	Filtered	140.687	Filtered	Filtered	Filtered	Filtered	Filtered	Filtered	Filtered	Filtered	Filtered
O43488	AKR7A2	Aflatoxin B1 aldehyde reductase member 2	16801.3	Filtered	18862.6	Filtered	42580.2	Filtered	Filtered	Filtered	14262.6	Filtered	Filtered	89227.6	4357.34	Filtered	Filtered	16763.5	Filtered	Filtered	Filtered	Filtered	Filtered	3496.01	Filtered	Filtered	Filtered	Filtered	32254.3	Filtered	32355.5	67359.4	Filtered	Filtered	Filtered	Filtered	Filtered	Filtered	Filtered	2142.48	Filtered	Filtered	Filtered	Filtered	Filtered	Filtered	Filtered	Filtered	12762.6
O43505	B4GAT1	Beta-1,4-glucuronyltransferase 1	Filtered	Filtered	2681.58	Filtered	2631.23	Filtered	2301.01	Filtered	Filtered	2556.1	Filtered	Filtered	Filtered	2765.61	2210.72	Filtered	Filtered	1726.3	Filtered	Filtered	Filtered	Filtered	Filtered	Filtered	Filtered	Filtered	4264.31	Filtered	Filtered	1533.71	Filtered	Filtered	Filtered	2979.91	3831.45	Filtered	Filtered	2820.08	1625.6	4677.98	Filtered	Filtered	Filtered	Filtered	4694.75	Filtered	2789.64
O43665	RGS10	Regulator of G-protein signaling 10	Filtered	Filtered	Filtered	Filtered	Filtered	Filtered	Filtered	Filtered	Filtered	Filtered	Filtered	Filtered	Filtered	Filtered	Filtered	Filtered	Filtered	Filtered	Filtered	Filtered	Filtered	Filtered	Filtered	Filtered	Filtered	Filtered	Filtered	Filtered	Filtered	Filtered	Filtered	Filtered	Filtered	Filtered	Filtered	Filtered	Filtered	Filtered	Filtered	Filtered	Filtered	Filtered	Filtered	Filtered	Filtered	Filtered	Filtered
O43707	ACTN4	Alpha-actinin-4	Filtered	Filtered	Filtered	Filtered	Filtered	Filtered	Filtered	Filtered	Filtered	Filtered	Filtered	Filtered	Filtered	Filtered	Filtered	Filtered	Filtered	Filtered	Filtered	Filtered	Filtered	Filtered	Filtered	Filtered	Filtered	Filtered	Filtered	Filtered	Filtered	Filtered	Filtered	Filtered	Filtered	Filtered	Filtered	Filtered	Filtered	Filtered	Filtered	Filtered	Filtered	Filtered	Filtered	Filtered	Filtered	Filtered	Filtered
O43837	IDH3B	Isocitrate dehydrogenase [NAD] subunit beta, mitochondrial	Filtered	Filtered	Filtered	Filtered	Filtered	Filtered	Filtered	Filtered	Filtered	Filtered	Filtered	Filtered	Filtered	Filtered	Filtered	Filtered	Filtered	Filtered	Filtered	Filtered	Filtered	Filtered	Filtered	Filtered	Filtered	Filtered	Filtered	Filtered	Filtered	Filtered	Filtered	Filtered	Filtered	Filtered	Filtered	Filtered	Filtered	Filtered	Filtered	Filtered	Filtered	Filtered	Filtered	Filtered	Filtered	Filtered	Filtered
O43866	CD5L	CD5 antigen-like	316136	619111	346423	320342	607103	314486	612259	553020	271644	410453	454154	865058	574823	612838	228066	636704	505946	313111	558556	435556	229269	282760	269339	965720	426894	212141	516693	665086	323481	852067	538438	512449	379577	434237	1.08479e+06	325526	636298	427787	412862	532881	599504	420767	528420	282138	408485	472765	305666
O43895	XPNPEP2	Xaa-Pro aminopeptidase 2	Filtered	Filtered	Filtered	Filtered	Filtered	1253.48	Filtered	Filtered	Filtered	Filtered	Filtered	1404.91	Filtered	Filtered	Filtered	Filtered	753.108	Filtered	Filtered	Filtered	Filtered	Filtered	Filtered	Filtered	Filtered	Filtered	Filtered	Filtered	Filtered	Filtered	Filtered	Filtered	Filtered	Filtered	Filtered	Filtered	Filtered	Filtered	Filtered	Filtered	Filtered	Filtered	Filtered	Filtered	Filtered	Filtered	Filtered
O60234	GMFG	Glia maturation factor gamma	Filtered	Filtered	Filtered	Filtered	Filtered	Filtered	Filtered	Filtered	Filtered	Filtered	Filtered	Filtered	Filtered	Filtered	Filtered	Filtered	Filtered	Filtered	Filtered	Filtered	Filtered	Filtered	Filtered	Filtered	Filtered	Filtered	Filtered	Filtered	Filtered	Filtered	Filtered	Filtered	Filtered	Filtered	Filtered	Filtered	Filtered	Filtered	Filtered	Filtered	Filtered	Filtered	Filtered	Filtered	Filtered	Filtered	Filtered
O60347	TBC1D12	TBC1 domain family member 12	Filtered	Filtered	Filtered	Filtered	Filtered	Filtered	Filtered	Filtered	Filtered	165530	Filtered	Filtered	Filtered	Filtered	Filtered	Filtered	Filtered	Filtered	Filtered	Filtered	Filtered	Filtered	Filtered	Filtered	Filtered	Filtered	Filtered	Filtered	Filtered	Filtered	Filtered	Filtered	Filtered	Filtered	Filtered	Filtered	Filtered	Filtered	Filtered	Filtered	Filtered	Filtered	Filtered	Filtered	Filtered	Filtered	Filtered
O60506	SYNCRIP	Heterogeneous nuclear ribonucleoprotein Q	Filtered	Filtered	Filtered	Filtered	Filtered	Filtered	Filtered	Filtered	Filtered	Filtered	Filtered	Filtered	Filtered	Filtered	Filtered	Filtered	Filtered	Filtered	Filtered	Filtered	Filtered	Filtered	Filtered	Filtered	Filtered	Filtered	Filtered	Filtered	Filtered	Filtered	Filtered	Filtered	Filtered	Filtered	Filtered	Filtered	Filtered	Filtered	Filtered	Filtered	Filtered	Filtered	Filtered	Filtered	Filtered	Filtered	Filtered
O60610	DIAPH1	Protein diaphanous homolog 1	Filtered	Filtered	Filtered	Filtered	Filtered	Filtered	Filtered	Filtered	Filtered	Filtered	Filtered	Filtered	Filtered	Filtered	Filtered	Filtered	10373.3	Filtered	Filtered	Filtered	Filtered	Filtered	Filtered	Filtered	Filtered	Filtered	Filtered	Filtered	Filtered	Filtered	Filtered	Filtered	Filtered	Filtered	Filtered	Filtered	Filtered	Filtered	Filtered	Filtered	Filtered	Filtered	Filtered	Filtered	Filtered	Filtered	Filtered
O60814;P57053;P58876;P62807;Q5QNW6;Q93079;Q99877;Q99879;Q99880	H2BC12;H2BC12L;H2BC5;H2BC4;H2BC18;H2BC9;H2BC15;H2BC14;H2BC13	Histone H2B type 1-K;Histone H2B type F-S;Histone H2B type 1-D;Histone H2B type 1-C/E/F/G/I;Histone H2B type 2-F;Histone H2B type 1-H;Histone H2B type 1-N;Histone H2B type 1-M;Histone H2B type 1-L	Filtered	Filtered	Filtered	3687.86	Filtered	7816.41	Filtered	8186.49	9422.25	46015.2	15643.3	7889.97	Filtered	Filtered	Filtered	10169.7	Filtered	Filtered	55031.4	1029.54	23672.1	5890.52	Filtered	Filtered	6916.97	Filtered	Filtered	9424.64	Filtered	1561.09	Filtered	Filtered	Filtered	Filtered	Filtered	14787.9	11077.8	Filtered	Filtered	Filtered	Filtered	Filtered	Filtered	Filtered	Filtered	4624.95	Filtered
O60841	EIF5B	Eukaryotic translation initiation factor 5B	357233	Filtered	Filtered	Filtered	319880	235696	Filtered	Filtered	Filtered	Filtered	Filtered	Filtered	Filtered	Filtered	238401	Filtered	Filtered	Filtered	464976	Filtered	112207	Filtered	Filtered	255466	Filtered	Filtered	239786	Filtered	Filtered	Filtered	Filtered	Filtered	Filtered	Filtered	Filtered	Filtered	172863	268075	Filtered	Filtered	Filtered	Filtered	Filtered	251247	Filtered	Filtered	Filtered
O75015	FCGR3B	Low affinity immunoglobulin gamma Fc region receptor III-B	Filtered	Filtered	Filtered	Filtered	Filtered	11743.5	Filtered	Filtered	Filtered	Filtered	48002.9	Filtered	6975.18	Filtered	Filtered	Filtered	Filtered	Filtered	53221	18315.8	Filtered	32115.3	22930.5	Filtered	Filtered	7383.89	69546.9	4423.87	Filtered	Filtered	Filtered	5716.33	21756.1	5416.83	27239.2	Filtered	13480.1	20279.9	Filtered	Filtered	15884.3	Filtered	Filtered	Filtered	Filtered	Filtered	Filtered
O75083	WDR1	WD repeat-containing protein 1	1114.4	11964	Filtered	Filtered	476.475	Filtered	Filtered	Filtered	Filtered	Filtered	Filtered	Filtered	Filtered	15083.3	Filtered	Filtered	Filtered	6618.94	Filtered	Filtered	Filtered	Filtered	18068.9	Filtered	Filtered	Filtered	Filtered	Filtered	Filtered	Filtered	1654.94	5069.22	7904.77	2374.01	Filtered	3086.26	3918.04	2927.16	Filtered	108.768	Filtered	5742.13	2449.99	Filtered	Filtered	Filtered	Filtered
O75144	ICOSLG	ICOS ligand	20684.8	12046.1	22654.9	14209.1	15004.6	24074	13971.5	16516.1	13327.3	18479.1	25992.3	26723.7	14560.2	11249.8	21034.7	25458.9	41952.9	33977.6	34096.1	13742.1	28032.9	34036.5	12089.1	51538.8	33191.3	30877	14919.8	36782.9	14937.2	19134.7	11855.4	1040.6	5989.09	13328.9	21936.4	13339.8	25664.5	22540	20333.2	22876.5	20723.9	20513.1	16053.5	13334.1	20724	7892.73	11927.1
O75306	NDUFS2	NADH dehydrogenase [ubiquinone] iron-sulfur protein 2, mitochondrial	Filtered	Filtered	Filtered	Filtered	Filtered	Filtered	Filtered	Filtered	Filtered	Filtered	Filtered	Filtered	Filtered	Filtered	Filtered	Filtered	Filtered	Filtered	Filtered	Filtered	Filtered	Filtered	Filtered	Filtered	Filtered	Filtered	Filtered	Filtered	Filtered	Filtered	Filtered	Filtered	Filtered	Filtered	Filtered	Filtered	Filtered	Filtered	Filtered	Filtered	Filtered	Filtered	Filtered	Filtered	Filtered	Filtered	Filtered
O75367	MACROH2A1	Core histone macro-H2A.1	Filtered	Filtered	Filtered	Filtered	Filtered	Filtered	Filtered	Filtered	Filtered	Filtered	Filtered	Filtered	Filtered	Filtered	Filtered	Filtered	Filtered	Filtered	11844.5	Filtered	Filtered	Filtered	Filtered	Filtered	Filtered	Filtered	Filtered	Filtered	Filtered	Filtered	Filtered	Filtered	Filtered	Filtered	Filtered	Filtered	Filtered	Filtered	Filtered	Filtered	Filtered	Filtered	Filtered	Filtered	Filtered	Filtered	Filtered
O75368	SH3BGRL	SH3 domain-binding glutamic acid-rich-like protein	Filtered	Filtered	Filtered	Filtered	Filtered	Filtered	Filtered	Filtered	Filtered	Filtered	Filtered	Filtered	Filtered	Filtered	Filtered	Filtered	Filtered	Filtered	Filtered	Filtered	Filtered	Filtered	Filtered	Filtered	Filtered	Filtered	Filtered	Filtered	Filtered	Filtered	Filtered	Filtered	Filtered	Filtered	Filtered	Filtered	Filtered	Filtered	1043.97	Filtered	Filtered	Filtered	Filtered	Filtered	Filtered	Filtered	Filtered
O75531	BANF1	Barrier-to-autointegration factor	Filtered	Filtered	Filtered	Filtered	Filtered	Filtered	Filtered	Filtered	Filtered	Filtered	Filtered	Filtered	Filtered	Filtered	Filtered	Filtered	Filtered	Filtered	Filtered	Filtered	Filtered	Filtered	Filtered	Filtered	Filtered	Filtered	Filtered	Filtered	Filtered	Filtered	Filtered	Filtered	Filtered	Filtered	Filtered	Filtered	Filtered	Filtered	Filtered	Filtered	Filtered	Filtered	Filtered	Filtered	Filtered	Filtered	Filtered
O75594	PGLYRP1	Peptidoglycan recognition protein 1	Filtered	Filtered	Filtered	Filtered	Filtered	Filtered	Filtered	Filtered	Filtered	Filtered	Filtered	Filtered	Filtered	Filtered	Filtered	Filtered	Filtered	Filtered	Filtered	Filtered	Filtered	Filtered	Filtered	Filtered	Filtered	Filtered	Filtered	Filtered	Filtered	Filtered	Filtered	Filtered	Filtered	Filtered	Filtered	Filtered	Filtered	Filtered	Filtered	Filtered	Filtered	Filtered	Filtered	Filtered	Filtered	Filtered	Filtered
O75608	LYPLA1	Acyl-protein thioesterase 1	Filtered	Filtered	Filtered	Filtered	Filtered	Filtered	Filtered	Filtered	Filtered	Filtered	Filtered	Filtered	Filtered	Filtered	Filtered	Filtered	Filtered	Filtered	Filtered	Filtered	Filtered	Filtered	Filtered	Filtered	Filtered	Filtered	Filtered	Filtered	Filtered	Filtered	Filtered	Filtered	Filtered	Filtered	Filtered	Filtered	Filtered	Filtered	Filtered	Filtered	Filtered	Filtered	Filtered	Filtered	Filtered	Filtered	Filtered
O75636	FCN3	Ficolin-3	262724	126086	335507	174373	167222	215299	209405	223356	210199	313398	269333	298068	180795	233767	296718	364773	411335	204891	429303	221815	308180	285624	189762	305899	331017	235573	227629	359084	166556	66068.3	329618	215245	211356	199280	315781	267799	324571	294760	233075	229019	296995	265775	306166	245628	299464	221992	263190
O75874	IDH1	Isocitrate dehydrogenase [NADP] cytoplasmic	Filtered	Filtered	Filtered	Filtered	Filtered	Filtered	Filtered	Filtered	Filtered	Filtered	Filtered	Filtered	Filtered	Filtered	Filtered	Filtered	Filtered	Filtered	Filtered	Filtered	Filtered	Filtered	Filtered	Filtered	Filtered	Filtered	Filtered	Filtered	Filtered	Filtered	Filtered	Filtered	Filtered	Filtered	Filtered	Filtered	Filtered	Filtered	Filtered	Filtered	Filtered	Filtered	Filtered	Filtered	1398.53	Filtered	Filtered
O75882	ATRN	Attractin	53244	44509.5	43601.2	40747.2	41777.3	29650.6	43778	56572.6	43747.1	34898.1	54068.9	54218.8	50172.1	41409.8	37819.2	43646	44936.3	44425.4	59303.1	45232.7	39956.5	51212.4	52423.1	57849.3	47857.2	40960	41231.1	42900.4	41309.5	39781.4	36281.3	38763.6	37714.9	42694.9	39426	33800.9	36910.4	30633.8	46576.3	48611.7	44510.9	44421.8	34936.2	39221.1	45716.8	47334	45265.8
O94782	USP1	Ubiquitin carboxyl-terminal hydrolase 1	Filtered	Filtered	Filtered	Filtered	Filtered	Filtered	Filtered	Filtered	Filtered	Filtered	Filtered	Filtered	Filtered	Filtered	Filtered	Filtered	Filtered	Filtered	Filtered	Filtered	Filtered	Filtered	Filtered	Filtered	Filtered	Filtered	Filtered	Filtered	Filtered	Filtered	Filtered	Filtered	Filtered	Filtered	230954	Filtered	Filtered	Filtered	Filtered	Filtered	Filtered	Filtered	Filtered	Filtered	Filtered	Filtered	Filtered
O95445	APOM	Apolipoprotein M	1.04358e+06	950162	998357	346703	877478	930454	817975	1.05051e+06	738901	615120	977469	957389	787972	502392	760766	883594	839488	1.13503e+06	936436	838753	980353	618033	703874	552049	582971	641610	739073	769043	902372	846914	745301	761804	466832	677971	1.02747e+06	481119	681894	703856	1.00962e+06	1.01088e+06	907617	701901	686986	732055	640866	446653	736822
O95479	H6PD	GDH/6PGL endoplasmic bifunctional protein	Filtered	Filtered	Filtered	Filtered	Filtered	Filtered	Filtered	Filtered	Filtered	9607.09	Filtered	Filtered	Filtered	Filtered	Filtered	Filtered	Filtered	Filtered	Filtered	Filtered	Filtered	2957.48	Filtered	Filtered	Filtered	Filtered	Filtered	7349.08	Filtered	Filtered	Filtered	Filtered	Filtered	Filtered	Filtered	Filtered	Filtered	Filtered	Filtered	Filtered	813.344	Filtered	3542.22	Filtered	1884.47	Filtered	Filtered
O95497	VNN1	Pantetheinase	6913.82	7535.94	10336.8	1302.19	6518.71	8506.4	4414.86	26483.9	5212.42	2276.93	6691.38	13844.4	Filtered	6345.28	8392.83	7645.86	20122	5134.92	Filtered	12855.5	4693.62	22690.9	12505.5	Filtered	7541.72	5587.68	5995.7	9817.81	Filtered	4720.74	4637.44	Filtered	Filtered	1403.37	Filtered	1476.84	2046.52	3358.66	3840.95	4269.11	10103.8	8701.84	3199.36	Filtered	7779.11	Filtered	4925.27
O95810	CAVIN2	Caveolae-associated protein 2	102980	Filtered	10088.5	Filtered	81970.7	11315.8	86216.5	14576.4	10585.5	9479.96	15833.6	9326.38	5951.47	17302.7	78671	Filtered	21392.8	25726.7	220640	18399.7	11478.7	28847.2	7828.19	31177.8	167518	Filtered	94573.4	Filtered	Filtered	9264.92	Filtered	Filtered	Filtered	15092.2	77621	18580.7	27420.6	Filtered	13863.1	16447.3	20690.3	9028.66	19985.4	9441.31	18906	Filtered	9033.25
P00338	LDHA	L-lactate dehydrogenase A chain	12361.4	5418.66	8253.56	10177.9	10864	7452.04	8115.77	8536.96	10685.5	8755.17	15450.9	Filtered	3662.62	8425.82	12891.2	11825.7	10374.9	11010.7	Filtered	7669.76	10382.8	17247.7	13640.9	3165.62	12738.4	7014.35	12744.3	12098.5	14434.7	10205.6	7680.42	8787.32	12487.5	10149.6	13023.9	12484.8	22510	20002.2	14200	10197	10229.9	6776.23	6890.68	8248.26	8517.61	9128.53	10755.5
P00352	ALDH1A1	Aldehyde dehydrogenase 1A1	Filtered	Filtered	Filtered	Filtered	Filtered	Filtered	Filtered	Filtered	Filtered	Filtered	Filtered	Filtered	Filtered	Filtered	Filtered	Filtered	Filtered	Filtered	Filtered	Filtered	Filtered	Filtered	Filtered	Filtered	Filtered	Filtered	Filtered	Filtered	Filtered	Filtered	Filtered	Filtered	Filtered	Filtered	Filtered	Filtered	Filtered	Filtered	Filtered	6946.64	Filtered	Filtered	Filtered	Filtered	Filtered	Filtered	Filtered
P00390	GSR	Glutathione reductase, mitochondrial	Filtered	Filtered	Filtered	Filtered	5588.42	4938.5	Filtered	Filtered	Filtered	Filtered	3906.23	Filtered	Filtered	Filtered	5567.12	Filtered	4336.43	3512.93	Filtered	Filtered	Filtered	Filtered	Filtered	Filtered	Filtered	Filtered	Filtered	Filtered	1478.77	Filtered	Filtered	Filtered	Filtered	2030.57	Filtered	Filtered	6029.18	916.957	Filtered	Filtered	4481.37	Filtered	Filtered	Filtered	Filtered	Filtered	4317.47
P00441	SOD1	Superoxide dismutase [Cu-Zn]	Filtered	Filtered	2077.9	Filtered	4017.64	2444.79	Filtered	Filtered	Filtered	Filtered	Filtered	3558.8	Filtered	Filtered	760.487	1397.42	Filtered	Filtered	Filtered	Filtered	Filtered	Filtered	Filtered	Filtered	Filtered	Filtered	Filtered	Filtered	Filtered	Filtered	Filtered	4979.2	7811.32	Filtered	4266.63	3063.29	Filtered	621.513	5715.9	2590.63	Filtered	Filtered	Filtered	Filtered	Filtered	Filtered	Filtered
P00450	CP	Ceruloplasmin	5.27841e+06	4423989	5.88467e+06	7.07694e+06	5.69368e+06	6594530	5327608	4.4881e+06	6.88475e+06	6.90336e+06	6.21052e+06	5.46741e+06	6777540	5.50274e+06	4.93562e+06	6.33738e+06	5.14992e+06	4.98977e+06	4.97236e+06	5.5755e+06	5019730	5199517	5.44564e+06	10025470	9019043	6300147	6739971	5226735	6.38403e+06	6862407	6.12959e+06	4.32314e+06	7786760	4.63642e+06	6289608	6.60001e+06	5266841	5.80346e+06	4.38482e+06	6.01608e+06	5.13026e+06	5309485	5.07074e+06	6.1461e+06	5.60415e+06	6672162	6316684
P00488	F13A1	Coagulation factor XIII A chain	47815.7	38617.9	34112.3	34138.2	53264.7	48237.4	50452.9	50353.7	38182	30644.9	64303.2	41218.4	21991.4	35863.5	63839.4	35359.5	51767.6	55876.7	110307	39343.8	82194.5	64280.1	55299.7	68356.4	64674.2	29543.1	58583.1	78146.5	65952.7	36501.9	22101.2	38649.7	34219.6	41383.7	54166.3	49109.4	49676.7	40000.1	46758.8	53910.3	30784.9	69621.4	39998	43862.2	32401.4	29649	38034.3
P00491	PNP	Purine nucleoside phosphorylase	Filtered	17624.5	Filtered	31671.3	56889.3	7840.37	727829	8180.13	53323.7	11446.3	39891.5	Filtered	Filtered	88670	Filtered	4335.19	14590.1	10689.9	Filtered	Filtered	58215	Filtered	Filtered	Filtered	Filtered	Filtered	114368	Filtered	Filtered	Filtered	Filtered	13037.6	25216.2	6519.19	16875.8	30409.8	11194.6	7423.67	12280.3	13923.2	22880.8	Filtered	Filtered	9520.73	7153.95	16584.3	8839.15
P00492	HPRT1	Hypoxanthine-guanine phosphoribosyltransferase	Filtered	Filtered	1563.72	Filtered	Filtered	2550.81	Filtered	Filtered	Filtered	Filtered	Filtered	Filtered	Filtered	Filtered	Filtered	Filtered	926.637	Filtered	Filtered	Filtered	Filtered	Filtered	Filtered	Filtered	Filtered	Filtered	Filtered	Filtered	Filtered	Filtered	Filtered	Filtered	Filtered	1318.62	Filtered	Filtered	Filtered	Filtered	1989.7	Filtered	2521.45	Filtered	Filtered	Filtered	Filtered	Filtered	Filtered
P00558	PGK1	Phosphoglycerate kinase 1	Filtered	Filtered	Filtered	Filtered	Filtered	Filtered	Filtered	Filtered	Filtered	Filtered	Filtered	Filtered	Filtered	Filtered	15762.6	1664.89	22581.3	Filtered	21051.4	Filtered	Filtered	Filtered	Filtered	Filtered	Filtered	Filtered	Filtered	Filtered	Filtered	Filtered	Filtered	5086.23	6558.64	4249.06	7490.3	7131.13	Filtered	7173.06	7978.31	1253.52	Filtered	2703.43	4001.32	3183.94	4723.46	Filtered	Filtered
P00568	AK1	Adenylate kinase isoenzyme 1	Filtered	Filtered	Filtered	Filtered	Filtered	Filtered	Filtered	Filtered	Filtered	Filtered	Filtered	Filtered	Filtered	Filtered	Filtered	Filtered	Filtered	Filtered	Filtered	Filtered	Filtered	Filtered	Filtered	Filtered	Filtered	Filtered	Filtered	5343.52	Filtered	Filtered	Filtered	Filtered	Filtered	3301.65	Filtered	3951.51	Filtered	6015.46	8279.92	2972.78	4598.5	Filtered	Filtered	1250.21	Filtered	Filtered	Filtered
P00734	F2	Prothrombin	3.66828e+06	3.84224e+06	3.36939e+06	3.22149e+06	3.24459e+06	2.99169e+06	3.359e+06	3.15004e+06	3805002	2929351	3.55564e+06	3.23274e+06	3876082	3.24187e+06	2.76502e+06	2.96981e+06	3.40935e+06	3090568	2907623	3.52651e+06	3.16065e+06	2.81269e+06	3.33038e+06	2.61609e+06	2.55341e+06	3.27388e+06	3.06114e+06	2762514	3343341	3.493e+06	3.46871e+06	2.86909e+06	2.82582e+06	2.8646e+06	2760488	2.97938e+06	2336805	2.77265e+06	3.07688e+06	2.653e+06	3.14744e+06	2.89348e+06	2604573	3.14252e+06	3.20553e+06	3.48881e+06	3.37099e+06
P00736	C1R	Complement C1r subcomponent	202397	154176	171802	149918	181909	172524	170161	223907	165731	280291	180513	192052	213216	165497	206863	225018	215995	185472	222769	157332	201051	266569	203380	289740	234367	176257	135059	216141	179926	198040	184675	153099	186572	167813	194419	188670	206228	185978	199436	175717	157815	184273	179703	155127	174943	165855	147790
P00738	HP	Haptoglobin	7.93637e+06	12573991	4595096	24312244	821521	10026279	1.70616e+06	8477921	14738360	19745102	4830693	6.38539e+06	8.09394e+06	9534162	3.6715e+06	12673892	8370935	7723789	7345223	6255820	4.70938e+06	5.58719e+06	5.30261e+06	16676921	2.54189e+06	14618021	11295046	15017020	6754320	5198238	3.90473e+06	9080180	9935914	17138216	4.82938e+06	2.2481e+06	12060981	12541775	7063342	2.7859e+06	607094	4.00438e+06	5771610	366381	1.12481e+06	2.7816e+06	3.27082e+06
P00739	HPR	Haptoglobin-related protein	226257	198405	187985	166864	125544	242225	197755	136607	264570	211824	128191	194950	152926	180112	110457	110317	165212	169105	124143	172376	97014.5	103802	90501.2	276887	268833	147586	202452	138987	145210	152813	172194	146852	126140	203391	155416	129970	143229	152221	156568	145357	82713.9	149504	64642.2	150849	134160	133460	204372
P00740	F9	Coagulation factor IX	73809.8	83483.7	68804.3	79572.6	61387.8	62896.6	70114.5	98520.8	64697.3	82109.5	67990	56277.9	49800.8	79106.1	64323.5	77337.9	82789.1	80529.6	69100.7	103647	76154.5	66557.1	78818.6	76921.4	54764.4	99876.2	62706.9	99979.4	59243	77561.2	65120.9	50294.9	57179	82202.2	69480.5	75491.1	64410.5	74403.8	66948	69277.7	60866.9	66869.1	68877.2	58383.8	92043.6	68887.1	70942.4
P00742	F10	Coagulation factor X	80332.3	78510.3	84028.8	56835.7	64781.5	57331.4	92901.1	81840.8	79880.5	59093.8	75833.5	61978.1	41616.6	65841.5	79363.4	78201.9	88559.2	90065.6	93982.7	87574	79932.2	93100.3	56919.2	92307.8	85093.3	91330.4	74089.4	88817.8	78268.9	75006.2	57341	42830.3	37639.6	61248.8	81539.1	71068.6	67443.7	81604.2	70548.5	62616.5	63268.9	49142.6	56793.5	62210.9	54831.2	69863.8	39222
P00746	CFD	Complement factor D	60078.6	38222.8	81955.2	56392.1	56890.5	61556.9	59053.7	76673.5	65636	35998.8	53424.9	42918.1	53707.1	61866.9	50059.5	62244.4	55942	43141.3	50702.5	59357.9	72783	55311.1	64128.9	79105.6	76250.4	56246.4	58129.1	41902.9	61177.9	105654	46623.9	40933.4	45298.8	67916	96931.7	63356.5	50060.5	53144.7	34716.8	49447	42310.4	56967.1	37018.2	59566.8	85073.3	86401.8	71313.6
P00747	PLG	Plasminogen	1833884	1791341	1.80711e+06	1.96943e+06	1.78376e+06	1.86295e+06	1.98331e+06	2.0259e+06	1.9163e+06	1571580	1654545	1.66156e+06	2.19045e+06	1.8339e+06	1646586	1.61451e+06	1.52834e+06	1.62695e+06	1.57483e+06	1.86551e+06	1.75608e+06	1.62689e+06	1.86861e+06	1943723	1688708	1.70176e+06	1.8219e+06	1.54399e+06	1.81977e+06	1.54395e+06	1602343	1.75661e+06	2.0114e+06	1.58964e+06	1.70832e+06	1.48394e+06	1.33328e+06	1.51107e+06	1.7096e+06	1.64518e+06	1.30528e+06	1.35963e+06	1.23436e+06	1.53299e+06	1809158	1.83388e+06	1.63349e+06
P00748	F12	Coagulation factor XII	146803	129373	252652	237153	296462	116642	140250	311976	147957	153556	133487	129458	77333.9	105810	313336	325242	173835	297542	301086	197624	282938	160489	148123	269903	344827	277039	132856	340563	134533	246040	261483	132996	149272	111654	149005	202707	294659	136048	267693	381254	194877	228756	254139	127635	140900	210003	97470.6
P00751	CFB	Complement factor B	755181	780217	700010	947537	666446	806803	1.0525e+06	1.03023e+06	1.00988e+06	1.38789e+06	704779	647181	770006	750464	599502	1.13155e+06	563832	950746	523275	815444	779821	817668	737113	1.14091e+06	963684	1.08761e+06	788509	953676	609657	849877	883181	790476	836517	690442	711448	635065	575947	724451	743868	713807	870526	892648	624031	688106	816545	912065	551348
P00915	CA1	Carbonic anhydrase 1	44317.7	28848.8	29796.2	22293.6	85230	40363.4	38817.2	25050.5	45229.3	45975.9	59928.5	60203.2	23747.6	28845.1	67087.7	46858.9	87322.9	31993.7	42374.2	28958.3	56185.5	59142.9	41707.9	40903.8	41641.2	24454.9	43887.9	91485.9	78428.5	46859.6	100560	128622	195507	124449	223406	173902	44985.2	125513	178271	214759	142342	36455.9	49550.2	76447	58504	64426.7	25701.1
P00918	CA2	Carbonic anhydrase 2	3238.73	2373.58	6057.15	Filtered	5678.61	3280.38	10739	2510.89	1752.24	3798.12	Filtered	4829.03	Filtered	2266.27	6837.92	3821.31	10439.9	4835.65	2808.33	Filtered	9257.81	12432.8	1692.72	Filtered	Filtered	2847.02	5329.54	9576.68	7510.33	Filtered	14785.7	12890.9	19746.6	13800.2	24199.7	15969	10069.5	14340.2	19516.6	22727.4	13804.8	7605.45	7885.6	6293.02	3306.69	5940.93	2009.25
P01008	SERPINC1	Antithrombin-III	2968874	2.51184e+06	2.48574e+06	2.12475e+06	2.76853e+06	2.37115e+06	2.96269e+06	2.72539e+06	2.44393e+06	1.87944e+06	2.7779e+06	2.33106e+06	2585286	2.25462e+06	2466893	2.27919e+06	2.84905e+06	2.65092e+06	3.37849e+06	2.34802e+06	2.35319e+06	3.45223e+06	2738221	3336612	3.27001e+06	2701032	2.62664e+06	3.16089e+06	2.12481e+06	2286938	2.29459e+06	2.05468e+06	2.09588e+06	2.24615e+06	2.55976e+06	2.53413e+06	2.07248e+06	1.9548e+06	2.29107e+06	2.2454e+06	2126743	2.27775e+06	2.56345e+06	2275619	2313117	2.42101e+06	2.23568e+06
P01009	SERPINA1	Alpha-1-antitrypsin	23471170	20203704	24261866	24376772	28096068	24380792	24414484	23305286	19308564	32877936	25195842	20596714	21976738	22543682	22820382	28024508	22990962	22934700	37380036	22657922	24216304	27854528	26693712	22719968	26164440	19016070	20938294	26612556	26399096	28416482	19626748	18384130	23764430	24222326	28022614	27087258	30613314	23251340	18821110	22275734	21933450	20864136	23547332	21781650	22778038	23789128	25441394
P01011	SERPINA3	Alpha-1-antichymotrypsin	4395480	3.72618e+06	4.27577e+06	5721705	4308643	2.60991e+06	4.17601e+06	3.92472e+06	3788504	7.16833e+06	4.51704e+06	3.93628e+06	3.91066e+06	4390653	4.36342e+06	4.57622e+06	4.8673e+06	5252199	5.62459e+06	3.65418e+06	4413289	5.66993e+06	4701121	6.87995e+06	6.92994e+06	5335562	3.26651e+06	5.18875e+06	3.88263e+06	6217759	3.41507e+06	4.29357e+06	4.50927e+06	3559295	4.54548e+06	4.76104e+06	5.49027e+06	5.35983e+06	3611759	4.36437e+06	2.3409e+06	4.18001e+06	4298471	3916784	3.9882e+06	4.49543e+06	4475198
P01019	AGT	Angiotensinogen	470477	449131	427638	462222	374520	412346	448497	640784	414011	525553	448313	432601	378523	438298	531793	647902	506644	529570	974451	534868	605369	580122	432186	339017	306752	536820	439379	604048	389101	515665	498469	321604	287723	595734	674201	467340	685627	480091	466506	569459	448315	442835	770068	421528	460946	511780	491529
P01023	A2M	Alpha-2-macroglobulin	8.25386e+06	7.43297e+06	12174723	6678524	12948954	9863759	11517872	8122182	11466851	8782979	9027337	13768028	16444246	10476141	12528279	8748507	8865176	12252186	17824864	20114526	7.84667e+06	14036694	14503737	7395597	9987687	9377861	10441098	8936709	18186450	12871147	14334462	13848495	12133717	9455506	12234699	14303715	8961929	9424921	13130177	9342940	16377750	9664372	9755689	12258874	7.55526e+06	11066559	10933942
P01024	C3	Complement C3	12429766	10961094	11527013	13332934	10005453	10541074	11504378	12087497	12285266	10655953	10224905	10256693	11020558	10800877	9286170	13924993	12077246	11148696	10220559	11715871	11458173	11345688	10239575	14044351	10968707	11189059	11580689	11774803	8739369	11014439	11732885	9389914	10899422	9335583	9526274	11803499	11429800	11345729	9549390	8795796	9997224	10419869	11163218	9423657	9901853	10939672	9904444
P01031	C5	Complement C5	345240	394473	332224	450281	347143	290748	375329	371173	415065	455164	365454	301671	300288	370146	388493	464593	361613	206604	404373	348942	407527	435396	361391	247661	209455	420569	367339	371054	373162	334516	346888	277954	336638	292890	313727	342853	464302	395297	356226	346602	349960	370884	346450	239347	305518	309432	359609
P01033	TIMP1	Metalloproteinase inhibitor 1	Filtered	Filtered	Filtered	4282.5	Filtered	5380.67	Filtered	Filtered	4687.04	Filtered	6323.42	Filtered	Filtered	Filtered	Filtered	Filtered	Filtered	Filtered	Filtered	Filtered	Filtered	Filtered	Filtered	Filtered	Filtered	Filtered	2974.95	Filtered	Filtered	Filtered	7050.99	2834.44	5094.77	Filtered	9850.29	2561.82	10883.9	11324.8	14685.3	1453.58	Filtered	3299.97	6543.82	8393.45	Filtered	Filtered	4786.75
P01034	CST3	Cystatin-C	25664.3	17778.3	23611.3	17504.6	23671.3	17958.6	15107.9	26464.6	21765.6	34040.9	20824.5	28607.4	29350	18882.8	27784.2	30132	25613.7	19892.5	27281.8	18677.1	22807.4	28068.6	21734.6	36131.8	52284.7	25629.5	21674.5	37785.5	26157.4	27152.4	28359.6	26248.1	26668.4	25274.9	20630.4	25584.6	29457.5	20257.9	23940.7	26813.3	19168.8	22537.2	19625.9	25736.1	26911	26285.6	21422.3
P01042	KNG1	Kininogen-1	2684598	2.05162e+06	2.20867e+06	1.9197e+06	2.01469e+06	2.18272e+06	2.53131e+06	2.17816e+06	2.36969e+06	2.01375e+06	2.33949e+06	2.16257e+06	2268448	2.20335e+06	2.19155e+06	1.98182e+06	2.14482e+06	2219105	2.19021e+06	2.01512e+06	2.00914e+06	2.02277e+06	2042659	3.91361e+06	2.93946e+06	2.39174e+06	2.14542e+06	2.22226e+06	2.02328e+06	2.03844e+06	1.99633e+06	2450773	1.89699e+06	1.94539e+06	1.91567e+06	1883040	1.45139e+06	1.88876e+06	1.76209e+06	1.88126e+06	1.6447e+06	1.86545e+06	1.61139e+06	2.03124e+06	2.37395e+06	1.90192e+06	2.19725e+06
P01137	TGFB1	Transforming growth factor beta-1 proprotein	Filtered	Filtered	Filtered	Filtered	Filtered	Filtered	Filtered	Filtered	Filtered	Filtered	Filtered	Filtered	Filtered	Filtered	Filtered	Filtered	Filtered	Filtered	Filtered	Filtered	Filtered	Filtered	Filtered	Filtered	Filtered	Filtered	Filtered	Filtered	Filtered	Filtered	Filtered	Filtered	Filtered	Filtered	Filtered	Filtered	Filtered	1040.14	3473.71	Filtered	Filtered	Filtered	Filtered	Filtered	Filtered	Filtered	Filtered
P01344	IGF2	Insulin-like growth factor II	117384	66096.9	66735.7	65627.7	80963.8	71244.5	63455.4	69028.1	83798.5	54316.9	69019.8	56803.1	66759.7	73048.2	70666.5	62759.5	82365.8	75675.1	96124.2	68557.4	65476.8	115246	92452.5	44452.8	21079.5	83718.4	73495.5	56623.9	93227.8	79427.3	44407	91533.7	91568.3	62011.8	82314.8	57828.5	73020.1	78970.5	70133.9	90284.4	58268.5	71548.9	65782.2	55660	58364.7	60334.2	85568.9
P01591	JCHAIN	Immunoglobulin J chain	401525	614290	376023	351932	649105	395168	722960	858819	387195	378112	546734	973447	389437	491751	272885	739936	583815	456295	1.07294e+06	446234	379363	446212	292674	464200	354995	295994	547430	562805	407378	792153	327304	409661	316318	509609	908861	337503	896003	542031	415093	784242	551001	658637	746342	310797	347692	416566	288061
P01593;P01594	IGKV1D-33;IGKV1-33	Immunoglobulin kappa variable 1D-33;Immunoglobulin kappa variable 1-33	209986	130929	93354.9	194368	125516	135348	216900	104398	259017	122885	259497	158555	344645	151945	201463	230291	99338.8	143749	158493	105727	142111	204259	190285	92836.1	249464	237121	380201	113107	146098	99977.9	130567	190583	273518	101862	119560	86307.4	278430	74780.4	83547.6	191953	191368	178036	71670.9	116871	100004	145861	123121
P01597;P04432	IGKV1-39;IGKV1D-39	Immunoglobulin kappa variable 1-39;Immunoglobulin kappa variable 1D-39	38568.8	56835.6	73696.3	117931	114678	56236.7	162399	58250.9	71016.5	40308	76146	70913	161243	39278	30987.5	48329.8	28632	18790	49460.7	33537.2	27781.3	72795.2	100769	35560.1	69339.1	31987.2	169434	18325.7	76459.8	25741.4	65832	154143	140834	45552.2	12366.8	24146	70612.1	29905.1	65110.7	68115.5	67781	73819	7032.45	44940.5	40021	55402.8	57362.2
P01599	IGKV1-17	Immunoglobulin kappa variable 1-17	107173	43700.2	74462.7	74716.5	112592	100260	158261	132812	111492	86770.8	83789.2	98784.4	157518	84182.9	71430.8	121012	95731.2	46965.2	113054	71450.3	51448.7	76565.3	106103	55331.2	124751	91624.1	176181	44110.4	78000.1	148867	75530.6	167912	129308	53280	117161	56613.4	96901.5	62685.1	66906	78787.2	98751.3	129867	23057.9	46735.8	62515	107244	58941.6
P01601	IGKV1D-16	Immunoglobulin kappa variable 1D-16	38682.5	69779.6	45849.1	38045.7	81304.6	38438.2	91213.5	25357.5	68210.7	24043.4	43581.4	128464	61077.7	21366.5	23275.6	27495.2	14510.1	9782.28	30382	24728	26699.5	96637.1	82152	50272.4	98046.9	45863.4	50511.6	32486.5	100780	24032.8	11445.2	23024.9	24320.1	11474.1	18961.5	14801	48259.2	17253.2	35274.7	117648	41322.2	54664.8	8459.15	32970.3	17791	32790.3	44574.7
P01602	IGKV1-5	Immunoglobulin kappa variable 1-5	176938	250379	350327	152240	173214	141632	231728	132513	213028	146473	144173	111994	303087	304030	64527.7	115531	97937.8	91135.7	142843	153200	140405	67341.8	116080	273333	88648.7	99071.6	315858	64465.6	199831	317464	215857	256606	230521	155390	24615.2	91729.4	104001	63053.6	83133.2	147022	140423	140938	71030.5	117489	102877	144758	156031
P01619	IGKV3-20	Immunoglobulin kappa variable 3-20	3134861	3695603	3.52224e+06	3.30969e+06	3737495	4469310	4.69541e+06	2809768	4.73822e+06	2404498	3.24547e+06	3.08966e+06	7.31105e+06	3.58745e+06	1.9782e+06	2.64091e+06	3.10639e+06	2.36189e+06	3040489	2956469	3.42909e+06	4.05093e+06	3.34061e+06	8573551	6060146	3.43988e+06	4.66688e+06	2.15026e+06	4.20097e+06	4.09835e+06	3082450	5.03202e+06	4.14048e+06	2989645	2.98005e+06	2.0115e+06	4.05689e+06	2.93892e+06	1.72403e+06	3939306	3.96385e+06	4965271	2.19721e+06	2635925	2.13454e+06	2.96168e+06	3.92127e+06
P01624	IGKV3-15	Immunoglobulin kappa variable 3-15	2.6875e+06	2.26911e+06	1842360	2.05817e+06	3.66974e+06	4459655	2.67978e+06	2.36373e+06	3.20264e+06	1938206	3.41881e+06	2.57236e+06	5073161	3776738	1.55584e+06	2.90469e+06	2.51074e+06	2.2126e+06	3.58957e+06	2422863	1.9873e+06	2.23455e+06	2.19157e+06	6.24496e+06	6470301	2.75347e+06	3.63086e+06	2.04011e+06	2.98114e+06	3.93826e+06	1.99354e+06	3137593	5.39497e+06	2.5141e+06	1.87293e+06	1.22697e+06	1.74826e+06	1.92292e+06	2580968	2.38106e+06	3.54287e+06	3.41701e+06	1.61921e+06	2.95994e+06	1.83288e+06	1.89712e+06	1.62617e+06
P01699	IGLV1-44	Immunoglobulin lambda variable 1-44	152140	134354	218950	192331	257944	156365	315528	200331	229607	155309	135804	140543	229293	243760	117090	154367	149038	113944	170824	137414	123184	119972	150365	196463	263738	115511	372301	105395	178473	374806	138077	140020	166420	127328	175185	102592	104797	102340	87928.7	125355	133267	128628	72721.4	213884	116851	172237	198220
P01700	IGLV1-47	Immunoglobulin lambda variable 1-47	456299	520221	708193	425689	679799	547591	859736	307608	864032	609784	403522	390817	524710	726182	378244	423130	378611	196353	1.23765e+06	440587	573377	743548	616150	671520	879912	766743	798669	436188	775885	1.05777e+06	357679	249391	284370	460437	655586	525640	580307	359046	425355	514707	404373	663304	275171	712539	446855	588702	833994
P01701	IGLV1-51	Immunoglobulin lambda variable 1-51	143236	357496	266915	200390	178338	310515	321758	152339	105083	172067	163576	213254	246074	265649	117398	120739	213104	133430	340253	161031	159638	234106	299631	277786	138961	163571	409309	181373	241025	401965	129527	99804.9	136471	272666	161129	147777	377078	140900	118640	146515	113748	139763	177938	180314	148381	165289	286995
P01703	IGLV1-40	Immunoglobulin lambda variable 1-40	108153	144449	135056	113041	255550	146972	155523	91060	113261	71930.4	77864.8	102133	118352	118965	73486.6	88573.9	91849.5	56746.6	150995	134743	114494	103665	152402	105385	130739	86976	409431	70536.5	256527	265489	36446.8	86693.5	96040.4	82352.4	138193	78874	132803	53159.9	89104.6	104213	66173.6	97491.4	42494.3	79154.6	46080.2	108207	141529
P01704	IGLV2-14	Immunoglobulin lambda variable 2-14	605025	93158.3	170716	59992.1	22785	111989	Filtered	Filtered	89678.1	53375.8	92160.9	64013.6	575760	85941.2	Filtered	321610	21650.6	10449.6	332029	23188.9	90927.3	210460	116523	399777	164448	216455	942773	198766	61661	295629	69341.8	Filtered	56161.7	69106.2	121786	38505.2	150473	30463	83760.3	Filtered	100540	10715.6	106763	Filtered	45843.7	90395.8	24953.4
P01705	IGLV2-23	Immunoglobulin lambda variable 2-23	50935.1	Filtered	38711.4	Filtered	Filtered	67547.3	Filtered	6277.62	55599.1	Filtered	Filtered	129943	Filtered	Filtered	Filtered	27859.2	Filtered	122049	192178	4095.39	31205.6	Filtered	Filtered	86456.2	Filtered	60674.2	38370.4	Filtered	Filtered	41426.7	Filtered	32200.7	22335.2	69370.4	6169.04	40150.5	100026	3293.41	79539.7	Filtered	248667	720048	Filtered	49443.5	Filtered	92807.1	62441.3
P01706	IGLV2-11	Immunoglobulin lambda variable 2-11	46179.1	91919.5	98683.5	115920	245769	77104.5	234211	108679	35155.6	76913.6	62656.4	386268	90506.5	52153.7	45507.3	129332	277735	433585	315783	90192	42867.5	93234.1	44535.7	189079	205720	69159.6	103593	228937	284760	62979.6	24336.5	199983	37542.1	48100.3	55372.6	56034.6	251640	194399	65356.5	329180	76441.4	90579	88323.1	94016.3	93359.5	49660.4	245149
P01709	IGLV2-8	Immunoglobulin lambda variable 2-8	207510	387245	194168	150391	367014	192772	359496	153075	204041	225396	442351	473682	221690	356435	219080	544323	373299	326248	897742	287542	264002	651192	266976	402187	381315	191771	309416	419211	200841	548861	36885.1	100530	80649.2	82025.7	295450	249644	450281	322430	341870	436138	211763	300806	263187	59981.8	157979	143064	170932
P01714	IGLV3-19	Immunoglobulin lambda variable 3-19	71015.7	139415	119457	77871.9	153906	170506	267532	69020.2	172143	99955.2	132474	188759	108379	134934	266046	172433	106539	36180	91559.9	109109	98922	189096	73242	98774.1	118335	147963	329005	131769	149175	194670	29913.5	73367.4	18026.3	26509.3	101823	80626.2	101532	131719	62398.4	59007.4	63547.3	94467	40225.7	67511.5	60764.5	81246.6	102668
P01715	IGLV3-1	Immunoglobulin lambda variable 3-1	Filtered	14107.4	12775.2	22745.5	8080.71	Filtered	Filtered	Filtered	Filtered	Filtered	Filtered	Filtered	118141	13448.5	Filtered	Filtered	6254.01	6047.65	16182.8	5576.36	21168	Filtered	Filtered	Filtered	Filtered	Filtered	102988	Filtered	15888.8	129498	Filtered	12811.5	Filtered	16936.2	18615.5	9569.59	3546.47	5652.06	Filtered	Filtered	14295.8	Filtered	2680.46	Filtered	13679.4	Filtered	11955.3
P01717	IGLV3-25	Immunoglobulin lambda variable 3-25	64968.6	190472	190743	153540	309982	236647	506877	122907	334924	178246	182756	210819	240023	168852	147797	127405	123301	90621.8	285254	132255	158712	256307	302412	155318	272814	192627	246656	295423	373480	305844	83210.8	244474	230214	125729	119327	165923	152505	103410	86691	167128	72835.5	110960	69148.1	85779.2	74411.9	74843.1	90182.8
P01718	IGLV3-27	Immunoglobulin lambda variable 3-27	17111.8	19631	24682.3	14289.3	33629.4	56377.9	67102.3	17818	24492.1	38520.8	22098.2	13604.8	17982.6	18938	16908.9	23743.9	22927.4	8944.44	29420.3	11100.3	31647.7	30247.2	19910.2	16024.5	38194.4	14437.1	31301.8	19746.8	50192.9	43053.6	11918.7	20495.4	22206.8	18504.7	9963.83	11577.8	20248.3	9846.26	19467.8	21437.9	23872.7	19207.5	8848.27	16057.9	7963.07	13719.6	17366.7
P01721	IGLV6-57	Immunoglobulin lambda variable 6-57	54086.6	44445	74114	64490.5	84044.5	36375.2	122345	38970.7	71756.7	15867.4	12120.7	48648.3	72819.6	35334	31929.9	65763.2	27722.5	29633	55230.5	47645.2	70655.1	66609.4	118542	4451.06	2444.27	127240	Filtered	44344.7	127400	168457	39794.3	88970.6	15611.3	44971.2	65238.6	57058.6	42284.8	27141.8	41977.6	70687	61512.6	40337.4	15388	50666.3	28843.1	53072.4	81843.1
P01742	IGHV1-69	Immunoglobulin heavy variable 1-69	530132	703682	313709	506726	766297	1.24961e+06	694521	730422	965516	580684	702995	685638	274028	794979	568451	639462	899081	785646	1.25774e+06	776549	623838	1.33248e+06	492038	681545	1.19071e+06	1.06472e+06	512875	1.03296e+06	735105	889902	129453	300170	308755	655310	717352	1.08372e+06	1.66874e+06	769348	339263	1.28336e+06	737739	553334	717574	559596	454476	881660	1.03918e+06
P01743	IGHV1-46	Immunoglobulin heavy variable 1-46	41196.8	52421.9	41594.2	15634.9	150668	74857.9	83563.4	41109.9	53211.3	52007	57615.5	95178.2	55127.4	72745	43565.1	82172.3	72057.1	55053.3	119969	35586.9	45824.4	51587.9	34299.7	128929	68153.7	50987.4	73950.8	79623.8	67031.8	103728	6856.44	73107.8	37950.6	56817	79211	53633.9	206621	26211.1	37155.5	85710.9	58692.9	53664.9	31548.2	41766.6	34282.2	45334.4	35757.1
P01762	IGHV3-11	Immunoglobulin heavy variable 3-11	68678.3	41179.2	35389.1	22602.4	54197.2	14601.6	50171.3	30349.1	67554	25198.9	28613.5	77833.1	69965.9	38727.6	37042.6	78895.7	44482.2	51070.2	34978.5	41089.6	69511.6	50667.4	38795.8	Filtered	18544.4	58250.8	79718.6	37959.7	43152.3	68183.8	14082	24188.2	14368.7	22342.6	16437.8	21612.4	51935.8	36331.6	40552.4	50631.1	36543.4	60091.2	42149	23767.4	28373.5	25282.9	43006.1
P01763	IGHV3-48	Immunoglobulin heavy variable 3-48	Filtered	26943.1	39913.1	Filtered	26707	Filtered	Filtered	39871.9	Filtered	Filtered	20250.8	1883.78	18205.3	31020.4	21922.6	46999	34012.2	12587.7	Filtered	Filtered	2198.37	41792.9	27789.6	Filtered	Filtered	40650.6	72252.2	32806.5	12068.2	111958	6810.62	28793.6	8455.74	15676.9	15592.4	Filtered	5529.99	12154.4	15851.7	39352.3	25001	41994	41630.1	15937.2	15026.6	Filtered	30184.3
P01764	IGHV3-23	Immunoglobulin heavy variable 3-23	495654	446681	448932	444663	568396	454698	781417	366576	470763	166363	329508	738568	777371	417980	183769	492333	666960	391224	940525	401053	378123	399532	305805	702410	297835	411053	807132	281682	523376	477460	238710	340592	439041	393138	216094	353282	605692	280790	385255	317287	436503	665712	508490	320317	260695	244483	291390
P01766	IGHV3-13	Immunoglobulin heavy variable 3-13	88605.3	70526	64910	88847.1	96812.7	81451.5	167886	76602	156395	69395.6	61991.3	144314	97310.5	122202	29023.8	105268	146978	61391.6	112858	46270.4	93480.6	94884.4	67679.6	97181	342336	104689	131423	95396.9	96339.5	156599	43714.1	112221	53463.4	68755.8	28267.3	15544.2	141548	51805	130487	134106	119518	186876	83668.7	28384.5	81035.2	60526.8	68747.5
P01767	IGHV3-53	Immunoglobulin heavy variable 3-53	3125.4	26804.1	61041.7	15554.3	25562.5	25850.4	41676.2	13868.8	27321.7	9690.92	14195.5	41816.9	20151.9	24157.1	7642.58	36974.1	31393.1	13592.9	63659.4	9229.96	29318.1	6929.75	10176.2	36553.9	26240.3	9285.69	44773	29185.6	30425.5	36975.2	8466.6	17586.4	6600.56	18588.8	5845.63	9850.33	26836.8	16920.8	8391.83	27831.2	10379.2	20272.6	14340.1	17555.5	19211.3	33863.1	15843
P01768;P0DP03	IGHV3-30;IGHV3-30-5	Immunoglobulin heavy variable 3-30;Immunoglobulin heavy variable 3-30-5	5751.27	25280.6	16114.4	14972.3	23329.4	10197.2	20643.3	33075.5	30679.9	5770.45	28213.7	31824.3	36511.9	23695.9	17948.9	24957.5	50803.1	19192.2	30615.3	12025.5	33539.1	54063.9	6532.83	Filtered	Filtered	31046.4	46414	34496	17854.9	27327.5	13119.3	24247.4	41220.2	15672.8	68245.9	27122.9	73012.3	25064.5	16395.1	29294.6	32194.8	49488.6	24163.5	18494.1	13698.1	16868.4	10758.4
P01772	IGHV3-33	Immunoglobulin heavy variable 3-33	2.21097e+06	3.24315e+06	3.12842e+06	1.41067e+06	2.9277e+06	2.71581e+06	4378045	3.06513e+06	3019225	2.15953e+06	2.80226e+06	3.27578e+06	4.28025e+06	2.88705e+06	2.00168e+06	2.53489e+06	4.94858e+06	3.39812e+06	7.01095e+06	1.51372e+06	2623401	5345160	3.19536e+06	7.93245e+06	4995092	2971260	4151032	3.69652e+06	3.16623e+06	2879488	1.72053e+06	3566315	2.90786e+06	1.98527e+06	1.41217e+06	2.34154e+06	4.89009e+06	2961150	2.24045e+06	2.8936e+06	3009443	3801057	3.17594e+06	2439179	2.49212e+06	2.95416e+06	2224490
P01780	IGHV3-7	Immunoglobulin heavy variable 3-7	1.00941e+06	1.124e+06	756906	987109	1.34013e+06	1.03741e+06	1.27122e+06	2.10155e+06	1.21253e+06	1.0397e+06	1.50364e+06	1.38219e+06	1.40763e+06	1.69498e+06	734087	1683847	2.76577e+06	1.34383e+06	1.79254e+06	735679	950745	1.612e+06	676625	1123359	734898	977997	1.42631e+06	1.65266e+06	839286	1087681	786015	1.14263e+06	544085	453594	595942	899064	2.44491e+06	910673	832147	1.79891e+06	1.2463e+06	1.193e+06	1.09221e+06	370271	420487	632094	864225
P01782	IGHV3-9	Immunoglobulin heavy variable 3-9	1.02306e+06	975876	1.07934e+06	769538	1.43956e+06	675175	1.5971e+06	1.23718e+06	756232	875472	1.34343e+06	1.31596e+06	1.86402e+06	1113251	990986	1.5964e+06	1.63755e+06	1.42351e+06	1.42848e+06	919220	655048	1.98616e+06	1.09054e+06	1.58896e+06	1.41303e+06	1.26785e+06	1.5262e+06	2140566	1.47854e+06	1.58748e+06	703785	1.29479e+06	755760	479048	429761	479586	1.88099e+06	909102	852638	1.61471e+06	1.12587e+06	1.05851e+06	1.17619e+06	435090	600693	904653	1.23624e+06
P01814	IGHV2-70	Immunoglobulin heavy variable 2-70	Filtered	Filtered	Filtered	Filtered	Filtered	1637.33	Filtered	1471.82	1737.32	3575.63	Filtered	13633.7	Filtered	3346.16	1576.67	2347.5	Filtered	Filtered	Filtered	Filtered	Filtered	Filtered	Filtered	Filtered	Filtered	11061.6	Filtered	Filtered	Filtered	Filtered	Filtered	Filtered	Filtered	Filtered	Filtered	2203.89	5386.67	Filtered	6191.46	Filtered	Filtered	Filtered	Filtered	Filtered	Filtered	Filtered	Filtered
P01817	IGHV2-5	Immunoglobulin heavy variable 2-5	47862.5	60004.2	51899	30184.7	65742.2	29609.4	69409	27532.4	69733.4	37064	110774	56818.5	101089	91348	29539.4	71454.6	26283.9	13649.1	39795	81291.3	9781.64	29675.8	45662.9	43477.8	23115	25498.1	52764.3	48216.6	88028.1	79141.9	27852.5	64420.1	39981.3	8433.08	29243.9	21624.5	41336.9	33436.2	32507.5	27493.8	33436.5	50282.6	15266.1	12310.4	21814	40438.2	32851.1
P01824	IGHV4-39	Immunoglobulin heavy variable 4-39	15748.5	Filtered	Filtered	Filtered	24353.7	Filtered	Filtered	Filtered	Filtered	Filtered	Filtered	Filtered	Filtered	Filtered	Filtered	Filtered	22930.7	Filtered	125513	Filtered	Filtered	Filtered	Filtered	Filtered	Filtered	22532.9	18488	6246.73	33963.9	28740.2	Filtered	Filtered	25737	10197.8	Filtered	8453.61	17545.8	15918.9	17665.9	44290.8	39538.6	20532.4	Filtered	Filtered	11459.3	Filtered	Filtered
P01833	PIGR	Polymeric immunoglobulin receptor	13426.4	11747	9123.28	9198.17	7371.74	7434.82	9712.74	9265.76	8934.05	7254.51	8808.77	7902.83	8542.5	6833.94	8475.85	13083.4	6095.26	6960.16	12391.6	8043.31	8190.99	10909.8	11306.4	16899.5	11666.2	10136.4	13104.3	21714.8	12412.6	6662.69	9228.84	7900.75	8330.19	17466.2	15554.8	10432.7	11911.7	8778.13	7680.48	8895.52	10377.3	12446.6	9358.78	11700.3	17665.9	10739.5	12771.4
P01834	IGKC	Immunoglobulin kappa constant	29179046	33048782	31597318	41994684	32089048	43596500	42068656	35719328	49509432	39635488	50930512	37086948	58110420	33953896	22096154	19208190	15393224	15578004	34035000	21894184	24291176	19453084	32431910	47660980	56400728	23145114	51337692	12710429	35668784	27620240	31355658	41253228	45018700	26995842	7587627	15722141	11455097	15572960	17219818	29256268	27286060	31218006	13912153	23412024	25277224	29086124	33542504
P01857	IGHG1	Immunoglobulin heavy constant gamma 1	49215948	55146632	45339196	48001968	53288028	57713868	55813316	45263284	66494748	42432364	77751888	54465776	70500136	48921160	42560824	33406652	32619850	30317384	57508560	47652188	35662248	63435792	73401464	48345080	88078216	40649076	73790232	36851560	47020640	41927336	48328604	58959320	65908808	36703132	27323062	37303728	24825196	33174338	23912560	43491472	45064564	47490832	24425632	34229516	36057108	45665584	43113616
P01859	IGHG2	Immunoglobulin heavy constant gamma 2	23572586	23650620	34475832	31814498	30034892	27188352	28703886	38479480	49294860	35835772	30553238	28513260	68507000	36046988	20170224	18765352	28624916	21170274	28062688	13709757	29231074	25467728	28182148	50300564	50977612	27958116	40663072	15000392	30243098	30077922	27649122	41415324	29582826	25639932	14532882	17799450	24579752	20187084	23308530	26040780	27914942	33631212	15443163	23096914	32770618	25414896	32266442
P01860	IGHG3	Immunoglobulin heavy constant gamma 3	2985008	3.37366e+06	5.16248e+06	5.52454e+06	3.77595e+06	2.08515e+06	5648810	4677617	3470684	5457297	2.28313e+06	3.7256e+06	5318338	1.02061e+06	1.91549e+06	2358024	1.55685e+06	1.91883e+06	2.9039e+06	1853932	3601682	7.14961e+06	6478852	8032701	13806086	1.26442e+06	4.03543e+06	3256794	5440543	4.91776e+06	1.82118e+06	3.40314e+06	7.20422e+06	3.29444e+06	7.97273e+06	1.13628e+06	1.59415e+06	2546033	4.02006e+06	2.06314e+06	952085	785390	1.50293e+06	2.44588e+06	4928222	1.39525e+06	4.03542e+06
P01861	IGHG4	Immunoglobulin heavy constant gamma 4	2950516	6.66917e+06	1.20581e+06	269631	4022440	2.88811e+06	8199890	3.41846e+06	10276935	2.98424e+06	5.34193e+06	4.30822e+06	7.49369e+06	3.04066e+06	8836108	3688954	3270228	4835031	1.05101e+06	2818360	9235284	4724430	5.80407e+06	3.79716e+06	4.00352e+06	6108736	5.85266e+06	602395	4.3083e+06	2865096	4.67222e+06	1.9524e+06	4.02639e+06	3.3596e+06	1.2165e+06	3.3073e+06	790787	1.43187e+06	2.48293e+06	317545	5.08407e+06	3.58687e+06	407215	2.39162e+06	2854879	2.3298e+06	4.03703e+06
P01871	IGHM	Immunoglobulin heavy constant mu	3.47633e+06	7.43938e+06	3.71406e+06	3491554	6678656	4.10763e+06	5.60222e+06	5.04002e+06	2.69914e+06	3.59488e+06	4899047	9258013	9829978	6.6831e+06	2.09744e+06	6047780	5545176	3.35018e+06	4900623	4.85662e+06	1.74221e+06	3.78482e+06	2.36851e+06	19218776	8475143	2564874	5979364	6.80574e+06	4.09529e+06	6.19108e+06	7.36027e+06	7760360	4.4186e+06	5977266	12559588	3.47612e+06	4.76592e+06	5112752	4.15051e+06	5586860	7265473	4807744	7649748	4.10739e+06	5302031	6484204	4.33086e+06
P01876	IGHA1	Immunoglobulin heavy constant alpha 1	10236060	13668779	22571936	15084052	24040132	29957274	36049168	18057026	23015504	12276386	14209993	18497396	23053486	10124606	10602127	15774525	10351579	13855073	35962544	16498610	14720165	10327843	19488738	24723852	37692196	19952218	38834360	9186671	29884100	24146470	20716756	28428994	27976614	19185826	13884786	12082643	15456284	14769551	12946120	25000938	11873994	18402414	10657497	20767702	11853198	20724094	18246724
P01877	IGHA2	Immunoglobulin heavy constant alpha 2	16813498	24990056	43195420	34347928	50952288	65581836	71351040	33062350	51515316	28392466	40721336	32109334	42026132	15119641	23924012	34244760	23570204	23086080	103623328	33300932	49054652	30367066	30718284	45870864	53409628	35004888	58237376	24594022	47716692	40917924	34063788	45148468	44321892	38847244	39513368	20365526	40545692	34744760	25262118	55986220	23613810	50227908	21949256	28586784	22400326	35427340	32082172
P01880	IGHD	Immunoglobulin heavy constant delta	Filtered	Filtered	19845.9	Filtered	Filtered	Filtered	Filtered	Filtered	Filtered	Filtered	Filtered	142354	Filtered	Filtered	Filtered	Filtered	112843	Filtered	Filtered	Filtered	Filtered	Filtered	Filtered	Filtered	Filtered	Filtered	Filtered	Filtered	Filtered	Filtered	Filtered	Filtered	Filtered	Filtered	Filtered	Filtered	Filtered	Filtered	Filtered	Filtered	Filtered	Filtered	Filtered	Filtered	Filtered	Filtered	Filtered
P02008	HBZ	Hemoglobin subunit zeta	Filtered	Filtered	Filtered	Filtered	Filtered	Filtered	Filtered	Filtered	Filtered	Filtered	Filtered	Filtered	Filtered	Filtered	Filtered	Filtered	Filtered	Filtered	Filtered	Filtered	Filtered	Filtered	Filtered	Filtered	Filtered	Filtered	Filtered	Filtered	Filtered	Filtered	Filtered	Filtered	Filtered	Filtered	Filtered	Filtered	Filtered	Filtered	Filtered	1014.08	Filtered	Filtered	Filtered	Filtered	Filtered	Filtered	Filtered
P02042	HBD	Hemoglobin subunit delta	60533.9	39284.8	68033.3	52241	170275	96475.5	80669.4	80994.4	76621.8	100578	87018.3	115378	46554.8	50420.8	86647.2	84810.2	168593	79793.6	61091.8	57210.4	73544.5	89725	58503.2	90784.4	159855	40597	76922.4	141511	129675	128473	195306	168900	176417	209588	399484	221040	140271	323931	255272	360121	260076	70745.9	135669	216979	145037	77147.1	50858.3
P02452	COL1A1	Collagen alpha-1(I) chain	48182.7	Filtered	220695	Filtered	29991.7	313198	26194.8	Filtered	76554.1	Filtered	Filtered	326344	Filtered	Filtered	56446.5	Filtered	43444.9	41922.5	47331.1	Filtered	Filtered	Filtered	105835	9340789	Filtered	120291	43118.7	61839.3	Filtered	266144	124066	692318	Filtered	44877	39390.1	Filtered	67545.8	22833.5	109353	210813	105825	22194.9	Filtered	Filtered	186041	Filtered	144231
P02461	COL3A1	Collagen alpha-1(III) chain	Filtered	Filtered	Filtered	Filtered	Filtered	Filtered	Filtered	Filtered	Filtered	Filtered	Filtered	Filtered	Filtered	Filtered	Filtered	Filtered	Filtered	Filtered	Filtered	Filtered	Filtered	Filtered	Filtered	Filtered	Filtered	Filtered	Filtered	Filtered	Filtered	Filtered	Filtered	Filtered	Filtered	Filtered	Filtered	Filtered	Filtered	Filtered	Filtered	Filtered	Filtered	Filtered	Filtered	Filtered	Filtered	Filtered	Filtered
P02533	KRT14	Keratin, type I cytoskeletal 14	Filtered	Filtered	Filtered	Filtered	5711.6	Filtered	Filtered	Filtered	Filtered	Filtered	Filtered	Filtered	Filtered	Filtered	Filtered	Filtered	Filtered	Filtered	Filtered	7249.95	Filtered	Filtered	Filtered	Filtered	Filtered	Filtered	Filtered	Filtered	Filtered	Filtered	10351.2	Filtered	Filtered	Filtered	Filtered	Filtered	Filtered	Filtered	12224.5	Filtered	16414.9	Filtered	Filtered	Filtered	Filtered	Filtered	Filtered
P02538;P48668	KRT6A;KRT6C	Keratin, type II cytoskeletal 6A;Keratin, type II cytoskeletal 6C	Filtered	Filtered	Filtered	4262.84	Filtered	4718.79	Filtered	8621.13	Filtered	20400.1	Filtered	Filtered	Filtered	Filtered	10003.7	Filtered	Filtered	12162.6	Filtered	3993.37	Filtered	Filtered	Filtered	Filtered	Filtered	Filtered	9209.99	Filtered	3207.8	Filtered	9594.38	10532.6	Filtered	3324.16	10738.8	7271.71	3865.23	Filtered	11082	Filtered	Filtered	6658.63	4408.71	Filtered	Filtered	Filtered	3074.57
P02549	SPTA1	Spectrin alpha chain, erythrocytic 1	Filtered	Filtered	Filtered	Filtered	Filtered	Filtered	Filtered	Filtered	Filtered	Filtered	Filtered	Filtered	Filtered	Filtered	1047.83	Filtered	Filtered	Filtered	Filtered	Filtered	Filtered	Filtered	Filtered	Filtered	Filtered	Filtered	Filtered	Filtered	Filtered	Filtered	Filtered	Filtered	Filtered	Filtered	Filtered	Filtered	Filtered	488.434	Filtered	2774.54	Filtered	Filtered	Filtered	Filtered	Filtered	Filtered	Filtered
P02647	APOA1	Apolipoprotein A-I	69709936	58840456	59175832	44673628	73802952	61712632	71881712	75916880	62386380	60427236	76881584	73038960	73430400	57559556	76971888	59988940	75143816	68324872	94247000	70393768	75855800	101582464	62558792	118841120	94512472	80933536	60269916	93363616	69345168	61938128	57389140	54208408	51375456	59777076	78311800	56535916	85812064	62077608	62429992	64191040	52575536	60179256	67243320	54548220	61594716	65380828	58516916
P02649	APOE	Apolipoprotein E	751787	812774	905810	717271	1.29588e+06	724719	948466	883709	783694	1.16336e+06	797612	1.05931e+06	760886	586210	862910	1.03218e+06	854655	1.32121e+06	598143	992587	663241	1.25477e+06	884576	1.03449e+06	1.14596e+06	1.04903e+06	869746	1.32813e+06	859900	797550	1.19479e+06	1.0593e+06	673739	729588	852884	1171292	1.27943e+06	727148	843184	828658	755331	922954	1.17008e+06	743252	610371	708196	751343
P02652	APOA2	Apolipoprotein A-II	8494724	6.73175e+06	8815591	4.533e+06	6.2388e+06	6.31586e+06	7393412	8287194	5023943	5966578	6.20604e+06	6410816	10920419	6196433	7166328	5513373	6.02284e+06	6035018	5.82997e+06	8924710	8417992	4928497	5402228	12187212	11499885	5873589	5893190	5188155	7.02619e+06	6.83575e+06	6821472	7.13566e+06	7.19302e+06	6.73179e+06	7.09866e+06	6.12202e+06	5.158e+06	5.19512e+06	3.92067e+06	6333774	5209751	7368715	6012453	8390435	7563331	8404066	7563897
P02654	APOC1	Apolipoprotein C-I	674473	933965	518081	769610	500191	665976	842872	459261	574476	408062	849122	534432	624557	328119	954641	725824	698716	1.50079e+06	654850	1.05178e+06	881597	890764	487044	251794	735285	1.15831e+06	883487	938340	625334	654703	711532	710439	319012	879131	342154	799518	1.13505e+06	1.26952e+06	1.02247e+06	983820	840263	1111944	864050	617534	634209	655737	404728
P02655	APOC2	Apolipoprotein C-II	486837	426873	399694	602340	753979	750877	428591	459624	518053	437593	590486	705218	625268	365121	358459	903737	322009	1.19277e+06	976780	790650	456551	417241	299487	975276	1671942	344423	462165	509523	411079	419356	815411	508846	233487	655571	564141	474863	549340	420465	631802	822127	780211	686742	872810	915705	648269	550870	571104
P02656	APOC3	Apolipoprotein C-III	3938636	2.84184e+06	2.54168e+06	2.64078e+06	4614863	2325688	3.19466e+06	5130839	2.51935e+06	1.89433e+06	4722645	3.43841e+06	7156391	1.78258e+06	4231616	5505349	1.80563e+06	4.82095e+06	4787356	4518438	3190259	2.01803e+06	1893772	9114001	6150511	2986050	3.3093e+06	2.88608e+06	2.65769e+06	2.5911e+06	9541290	6159028	1.6656e+06	5.22561e+06	3.35152e+06	1.87656e+06	3897885	2524965	3.58432e+06	5736187	3.39664e+06	2901611	3.69648e+06	4624564	5.28105e+06	2.36265e+06	2.89515e+06
P02671	FGA	Fibrinogen alpha chain	2.42227e+06	3.30094e+06	2520401	4.14082e+06	3.08731e+06	2.69068e+06	2.60061e+06	1882927	2.68766e+06	3.52422e+06	3.61548e+06	2.56785e+06	3217935	3852511	3368279	2.18109e+06	2.72823e+06	2.22439e+06	3.08574e+06	2.71291e+06	4574850	2.25807e+06	2414304	5.83256e+06	5989598	2.50977e+06	2.54177e+06	2716556	4.37235e+06	2.84487e+06	2.80048e+06	2.82858e+06	2.64776e+06	1.71836e+06	1436928	1.50075e+06	1.38826e+06	1212376	2.06632e+06	1.94964e+06	2857799	2.64336e+06	2.60808e+06	2689932	2.41999e+06	1.89429e+06	2.13243e+06
P02675	FGB	Fibrinogen beta chain	12307290	17063254	12208586	22877170	15700111	14597691	14778005	10421394	14696099	16706166	16951296	13565185	17371354	18071098	17134198	11879443	12697370	9989414	15409064	14630801	21862200	11806650	12295441	26841182	31967812	12040272	15237379	13582029	22382750	15200800	15032330	16681550	14021264	8674574	7450517	7.84311e+06	6666352	6.88129e+06	9729040	9649426	14352513	13871748	10937918	13639268	13923550	11091612	11393969
P02679	FGG	Fibrinogen gamma chain	8916227	12734514	8509458	15151607	11584305	9598736	10050238	8.26722e+06	10238444	11202658	12002835	8925893	11683498	13001313	12668220	9140770	10907714	7.9796e+06	12395206	10834378	15986798	10789447	9429447	13312939	15955150	9342896	9834609	11247157	14684401	11248199	9782613	10299172	9416372	6.24019e+06	5151799	5308458	6.58974e+06	5512706	8.02337e+06	7802931	11564495	10853891	9714098	9238900	9327367	8.18475e+06	8513936
P02730	SLC4A1	Band 3 anion transport protein	Filtered	Filtered	Filtered	Filtered	630.192	Filtered	Filtered	Filtered	Filtered	Filtered	Filtered	Filtered	3713.61	Filtered	3087.21	9743.68	4849.9	Filtered	Filtered	4778.56	2020.7	8285.2	4045.13	7727.17	Filtered	Filtered	Filtered	Filtered	5937.08	Filtered	6298.7	8347.05	9242.18	Filtered	Filtered	6188.36	Filtered	4412.3	4269.72	5667.55	Filtered	Filtered	Filtered	Filtered	Filtered	Filtered	1259.32
P02741	CRP	C-reactive protein	6020.08	5286.53	2495.43	56202.7	7863.93	2167.49	Filtered	Filtered	2701.34	438278	9266.83	Filtered	Filtered	8318.92	Filtered	7951.92	8112.29	12562.3	Filtered	13721.7	2272.11	Filtered	Filtered	16740	Filtered	18321.9	6299.75	Filtered	Filtered	14766.3	17049.7	9013.65	Filtered	5177.76	1349.82	5804.15	5626.28	5925.11	2738.54	Filtered	35812.5	Filtered	2723.54	11409.5	3738.68	4404.4	14031.1
P02743	APCS	Serum amyloid P-component	365679	394071	260777	354330	312426	266616	475783	586214	345000	349982	385220	189543	370652	313217	335038	481593	321172	546539	408855	382075	409889	428995	278846	11992.4	6633.71	442853	240420	329852	136362	242475	289714	268950	184547	406826	538154	427204	780971	499757	381611	411005	762206	948151	698351	224135	251484	342356	201037
P02745	C1QA	Complement C1q subcomponent subunit A	351485	440323	475100	401947	420876	371716	526248	456618	475200	403756	366039	456663	249940	452708	365615	379382	390554	291329	440845	424930	409565	460907	565584	266570	237479	348613	348931	404502	584347	624836	321431	338580	312667	329421	496499	359032	338406	377573	451799	458504	388327	354161	350016	350675	459486	423242	408755
P02746	C1QB	Complement C1q subcomponent subunit B	322425	303020	326346	234714	333123	260457	348544	385900	310254	371284	346272	315158	330364	311823	353261	384795	414650	321444	477015	262910	357807	600595	423259	330473	424974	314122	222808	407160	377895	402128	322227	271559	296695	260394	316787	335796	444923	393692	397866	361987	365625	294991	399530	291963	347526	269727	263264
P02747	C1QC	Complement C1q subcomponent subunit C	925055	913479	875858	751365	970172	713994	1070231	1.21703e+06	774728	875899	999080	890217	690120	995332	1.02152e+06	1.08808e+06	1.34145e+06	913151	1.41758e+06	960501	997685	1.55813e+06	1.18805e+06	641822	825162	912414	612136	1.42246e+06	1.14049e+06	1.23463e+06	705304	588559	627699	699449	1.08476e+06	840633	743102	919403	836221	788497	848198	811762	776333	617838	768546	687969	765972
P02748	C9	Complement component C9	690487	547450	615625	966050	883389	765960	639493	649682	859472	1.86995e+06	602558	579277	590129	845135	684310	836929	818866	740249	954319	699958	666322	1.05351e+06	648180	1.07739e+06	950762	924535	717364	965906	688812	882145	755995	680251	841957	709979	859396	865338	1180032	812225	613083	781728	792163	777165	695196	519997	866959	766171	679312
P02749	APOH	Beta-2-glycoprotein 1	3.2924e+06	2913607	3.20441e+06	2.82634e+06	2.72037e+06	2870012	2785311	3.14565e+06	2.67386e+06	3791064	2818451	2.88084e+06	3.06278e+06	3108875	2.62566e+06	2.67315e+06	1.96828e+06	2346708	3.45301e+06	3.27837e+06	2995773	2.082e+06	2.69814e+06	4471878	3.72459e+06	2.49903e+06	2.27225e+06	2.82751e+06	2.7839e+06	2.98755e+06	3.03572e+06	2.35301e+06	2.64117e+06	3265928	3.43693e+06	2.41245e+06	1.61031e+06	2.15107e+06	2534472	2.35695e+06	1.88049e+06	2.03776e+06	2.45447e+06	3.06877e+06	3.90836e+06	2.95283e+06	3.42562e+06
P02750	LRG1	Leucine-rich alpha-2-glycoprotein	69983.5	45257	67239.1	98389.6	106621	74807.8	81209.9	66233.4	66243.4	310125	63814.6	59200	52897.5	94606.7	83040	67520.8	78937.2	65719.8	89821.4	71012.3	64203.1	70748.9	60039	66231.2	95200.8	76985.9	68349.1	95308.3	67648.3	114245	67486.9	66243.6	82814.1	75272.9	91887.7	74262.3	87627.7	80255.8	58600.1	62539.2	92728.3	78504.4	72247.3	66115.2	59994.3	66652.9	77426.5
P02751	FN1	Fibronectin	90404.8	397125	75415.5	144150	178155	112545	98268.6	70985.3	50158.5	44597.5	171411	132293	120408	154226	138719	53933.5	516126	61140.3	309493	96740.5	1.44651e+06	72203.7	78159.8	35458.9	57602.6	67772.2	77370.8	263787	287733	82239.3	219591	243330	135529	155454	36752.4	49324.6	70359.6	27190.6	235798	72524.6	336866	235070	235070	286472	202992	56053.4	153412
P02753	RBP4	Retinol-binding protein 4	987287	943456	735450	635828	825778	597402	579520	1.11794e+06	707383	423302	622816	710276	927059	723437	887266	810007	1.0993e+06	945808	949798	915883	876175	1.23444e+06	820695	1.4049e+06	1.11551e+06	1072590	583263	1.2762e+06	539522	633073	1.12058e+06	783335	744588	910544	757462	798056	630610	905519	855647	790386	632559	761972	930117	744557	908699	690441	805104
P02760	AMBP	Protein AMBP	1.51182e+06	1.76897e+06	1.66103e+06	1.86856e+06	1.92717e+06	1.92998e+06	1751675	1.76443e+06	1.77402e+06	1961732	1794044	1.90276e+06	1.95647e+06	1.47865e+06	2.03058e+06	1940428	1.56366e+06	1334529	1.84667e+06	1.80246e+06	1.60151e+06	2027315	1.77273e+06	1.84085e+06	2.03338e+06	2.39718e+06	1.73522e+06	3.00636e+06	1.70827e+06	1.66922e+06	2.23453e+06	1914033	1773772	2.06738e+06	1.95865e+06	1.80297e+06	1.21483e+06	1.67801e+06	1.85362e+06	1.51871e+06	1.44124e+06	1.4078e+06	1.41298e+06	1635005	2.04135e+06	1.80276e+06	2.04958e+06
P02763	ORM1	Alpha-1-acid glycoprotein 1	5412193	6.17147e+06	5885507	8952135	5020935	5.14106e+06	7.59921e+06	7237957	6.7759e+06	11058931	6161806	5909327	5.38097e+06	7.27012e+06	6.68596e+06	12417478	7028646	7.29042e+06	6404170	6138322	6.63468e+06	6.90849e+06	5.31239e+06	9585242	5974209	8608515	6.69855e+06	7.55098e+06	4.42054e+06	8676940	6391446	7.13384e+06	7.06043e+06	5001804	6106185	7196088	8997367	6.94721e+06	5.33832e+06	4.81696e+06	5418900	6629952	7.23405e+06	5498892	4889611	6408657	5.52251e+06
P02765	AHSG	Alpha-2-HS-glycoprotein	4.42906e+06	2796550	2.93572e+06	1.96819e+06	2.52659e+06	3.962e+06	2236764	2.59936e+06	3404457	2.39453e+06	1.67038e+06	3.43453e+06	3.88201e+06	4.08526e+06	3.42251e+06	2.52212e+06	3.04112e+06	2.19631e+06	2.34591e+06	2993958	2.34454e+06	2.63556e+06	4.15708e+06	6.69159e+06	7608926	1800684	3.60256e+06	2.20699e+06	3.85643e+06	3276497	4.27645e+06	4.31542e+06	5111729	2875649	2992221	3.14205e+06	2.17363e+06	2.74104e+06	4.00837e+06	2.80692e+06	2.70817e+06	2.1647e+06	2581430	3041479	3.39844e+06	3945301	3738887
P02766	TTR	Transthyretin	350129	445487	285338	363826	213841	164917	445273	296679	265471	129095	286556	179932	494641	252566	449674	207680	274342	260505	209555	566256	329526	173965	284249	738305	530123	425375	449573	254332	330030	298716	451599	431848	404361	478324	257015	359329	227947	483406	323395	377809	281976	356690	316195	480484	736368	664027	431389
P02768	ALB	Albumin	190247184	152487760	166026016	134634512	162728848	185136896	163114864	257194512	151476192	141019744	186400544	191116912	364772096	181087824	153655600	142176784	200212208	140668736	271613088	162501696	149992176	243624416	234536768	474307904	545642688	175070368	140229456	220158432	172014896	151018816	302137280	290941632	330036288	108497272	132178840	200888864	125202912	110628424	133658472	115970776	106384472	166799920	173867712	248260960	259318416	209886032	137689776
P02771	AFP	Alpha-fetoprotein	Filtered	20594014	13484456	21839324	20250756	21373816	22005050	22928548	23820422	29154580	33625692	32445180	Filtered	14229194	743258240	912435456	Filtered	Filtered	Filtered	Filtered	521565856	577488192	845081344	Filtered	18336416	Filtered	1.85902e+06	12626975	13951771	9226685	1001559680	Filtered	Filtered	8.21499e+06	611652416	1464046080	1275923072	Filtered	455695136	13821396	4805435	152280480	28876450	20483922	174706384	13509477	25615874
P02774	GC	Vitamin D-binding protein	3.89463e+06	3.2397e+06	4029009	3.82251e+06	3368469	2848453	4.73437e+06	3.94714e+06	3.74713e+06	3.34964e+06	2.93159e+06	3424107	5589184	4.13158e+06	3.7254e+06	3.21747e+06	3.29294e+06	3283374	4289474	4379787	3.67481e+06	3.92717e+06	4.26204e+06	6.67697e+06	5825710	4.04912e+06	4.06681e+06	3.46746e+06	3.3392e+06	4.5807e+06	5163466	4722464	5.59203e+06	4178795	3.94601e+06	3.85605e+06	3.34279e+06	3677587	3721102	2.83352e+06	2732840	3.34088e+06	3.58907e+06	3812049	4.19626e+06	4.06472e+06	3.98434e+06
P02775	PPBP	Platelet basic protein	76040.2	37738.8	124438	40354	47666.9	10186	56450.6	43548.6	94041.5	58523.9	1.0716e+06	35036.9	49409.4	69280.2	18039.9	37757.7	10012.2	26731.4	52310.9	36550.3	21090.6	66128.3	33804	35028	115112	16608.2	52218.6	46353.5	28701.8	29179.8	494549	308742	477480	415089	776294	370706	238910	434491	592847	56440.4	96699.6	234801	215429	495984	88842.1	114179	56588.1
P02776	PF4	Platelet factor 4	12146.7	6657.34	26408.9	Filtered	Filtered	3712.33	Filtered	18595.8	11977.8	Filtered	227812	5899.49	Filtered	9727.65	3511.87	4365.45	Filtered	6527.14	37371.3	11166.1	Filtered	12292.5	Filtered	Filtered	24779.8	8130.54	11464.5	Filtered	Filtered	6894.86	51759.1	32263	41861.3	114647	259973	113591	62520.8	154721	142681	12924.6	20483.2	20691.5	33663.4	98523.6	14275.6	16416.5	6739.12
P02786	TFRC	Transferrin receptor protein 1	22683	22785.3	26742.4	19069	28810	17931	28549.2	20848	15142.8	27284.1	50164.1	27899.6	22481.4	16808.4	35604.9	27585.3	29274.8	26436.7	37117.9	24321.4	30292.9	52269.7	30715.9	29714.2	50869.8	25330	18748.2	41813	27380.5	146506	22548.8	20237.1	26259.5	19361.2	30228.7	22751.1	57858	26263.9	25364.1	32165	30579.1	45663.5	17114.2	20962.4	18770.9	25099.3	35941.3
P02787	TF	Serotransferrin	38874072	31112102	25919156	33643364	34932304	38147656	43097148	39572048	30578530	32742154	43733064	36786148	42846400	43264872	32562804	26537304	36461452	35745284	44698884	36269504	29762270	45435688	40549104	70498680	57831984	35777060	36226588	28027762	32809760	37298092	33730348	35079420	39703980	35085252	37578172	31964210	37700736	24136612	30913462	35156756	29110134	27400376	34728980	43211624	40711908	40836392	43277652
P02788	LTF	Lactotransferrin	8454.54	16621.1	42807	21507.1	14260.6	29109.3	143707	13518.6	30580.9	26436.6	171678	59403.9	Filtered	36378.2	87225.3	60517.4	72839.9	50609.4	109040	74762.7	84315.3	82342.3	66815.6	58827.7	Filtered	56594.4	57409.6	31980.7	66798.5	64634.5	Filtered	5335.65	Filtered	12697	30228.7	16977.3	72602.9	30697.7	32397.3	44953.7	23800	198616	22013.4	10844	11987.8	16297.4	17388.4
P02790	HPX	Hemopexin	26031272	23283980	23225768	26252192	20730350	22279636	21524176	25547450	26264746	22402596	22904706	23343996	22342848	26871168	23676334	24252270	28483060	22076602	22529196	22974190	29409594	26202150	21740328	29744656	24454378	26766274	20659442	29010902	21780610	17393316	18038680	17929966	18484756	18121880	23327810	19090474	22122592	25742032	17678484	19301240	16770004	20068418	22377544	13622704	22362284	22048134	19635474
P03950	ANG	Angiogenin	22879.5	14665	13141.9	12327.4	29906.8	13596.2	15457	19191.6	17911.9	14079.1	12546.6	14421.9	17587.2	16897.6	19561	13474.7	15377.5	14060.9	13755	12381.1	12099.6	13437.1	14834.6	22118.1	21530.1	17443.3	14684.6	14127.4	16015.5	15186.9	17809.7	13139.5	10699.9	21353.4	13713	13190.5	14295.9	12593.2	20511.9	22791.1	21664.3	21123.7	11488.8	11673	22707	22968.6	15590.2
P03951	F11	Coagulation factor XI	56742.4	56161.3	68630.4	64981.6	50478.9	63100.5	86736	70138.9	57610.8	61265.3	62260.2	32794	15144.2	53756	59967.2	67139.6	52057.9	15999.5	62221.2	55802.2	68156.8	59073.8	49104.9	68288.2	78686	84064.7	54613.3	58639.6	52602.8	50917	67306.9	60836.8	50576	51370.7	37335.1	46510.3	46874.7	63788	59329.9	58830.4	34237.5	39368.1	34624.2	48039.2	53287.7	57958.7	62226.5
P03952	KLKB1	Plasma kallikrein	118368	97340.1	110496	106353	91491	133508	144051	127703	105208	78453.8	108154	124072	95797.4	93918.1	115580	136868	95400.5	98149.7	101820	115011	97881.4	124268	121884	102329	77976.2	145694	93531.7	113561	86713.6	103500	101943	104898	61158.5	105033	79717.6	79489.8	84715.4	92007.1	114929	114336	67369.7	96481.4	56402.8	92323.5	91805.9	98621.7	113450
P04003	C4BPA	C4b-binding protein alpha chain	2.54422e+06	2404801	2387234	3.03902e+06	2.2931e+06	2.13965e+06	2.57919e+06	2.08796e+06	2944847	2.21148e+06	2.49336e+06	1.91868e+06	2736105	2.35234e+06	2.29572e+06	2470965	1973023	2.14158e+06	2.00634e+06	2.62231e+06	2.0428e+06	1.78131e+06	1.71266e+06	3.3497e+06	2.66719e+06	2705414	2.48452e+06	1.95259e+06	2160347	2.45681e+06	2.71986e+06	2.19671e+06	3038051	2.10618e+06	2.3764e+06	2.40968e+06	1.89027e+06	2553625	2.08598e+06	2.25655e+06	2.22451e+06	2250993	2170870	2.58305e+06	2035093	2.55937e+06	2.37198e+06
P04004	VTN	Vitronectin	5.61501e+06	4927857	5.51664e+06	5313069	3606985	4.41651e+06	4.3902e+06	4.85756e+06	4342532	4.81717e+06	4446420	5.23313e+06	4981902	5468114	4.2561e+06	5296375	5.70082e+06	5350592	6.06746e+06	5.29151e+06	4534148	5674728	5246319	10112688	5.959e+06	5.47502e+06	4.47614e+06	4967634	4388072	4499958	5407210	4877336	5.45126e+06	4898115	5680170	5.3813e+06	4607512	5608667	4858914	4817043	4.54657e+06	4182275	5.11369e+06	5365622	5359559	5497099	5.16275e+06
P04040	CAT	Catalase	4941.42	1707.65	2189.5	2460.78	3520.95	3596.57	2684.42	2413.66	2116.95	3568.79	4194.04	4122.55	4034.55	1817.2	4443.71	4805.74	6932	4156.48	8440.78	2855.62	4650.35	4590.73	1864.61	4818.21	9326.57	3147.89	2385.38	7185.37	4251.8	3538.87	7020.48	5883.22	6371.94	7473.27	11248	7752.11	5151.39	11200.2	8911.34	16695.4	8609.62	3342.31	5224.13	4405.6	5797.86	3666.91	2208.8
P04066	FUCA1	Tissue alpha-L-fucosidase	Filtered	Filtered	Filtered	Filtered	3124.12	Filtered	Filtered	Filtered	Filtered	Filtered	Filtered	Filtered	Filtered	Filtered	2125.73	Filtered	3253.15	Filtered	Filtered	Filtered	Filtered	Filtered	Filtered	Filtered	Filtered	Filtered	Filtered	Filtered	Filtered	Filtered	Filtered	Filtered	Filtered	Filtered	Filtered	2258.53	Filtered	Filtered	1548.04	Filtered	3681.92	Filtered	Filtered	Filtered	Filtered	3181.95	Filtered
P04070	PROC	Vitamin K-dependent protein C	59143.6	47686.8	43382.4	44392	46147.3	41553.3	63961.7	62815.6	49488.5	48118.8	52268.9	44473.9	43815.5	49170.2	50595.8	63306.2	70057.8	67454.2	65564.4	54941.8	58474.9	62268.2	47993.6	57419.6	26913.5	56944.3	45842.7	67987.5	48292.1	45145.9	42509.4	36311.9	28070.9	36923.1	40341.7	41473.5	42150.3	69258.3	59191	53603.5	41977	45367	44161.1	35530	53761.3	45105.5	39296.8
P04075	ALDOA	Fructose-bisphosphate aldolase A	12178.9	5500.05	5811.11	6816.75	12979.6	9527.56	Filtered	Filtered	7057.39	5999.04	8108.05	8228.42	2944.98	Filtered	7945.75	6320.63	9274.21	5949.56	Filtered	5360.79	12880.7	23664.6	12424.5	13992.4	22241	Filtered	4582.8	34401.6	6305.41	8300.28	15752.6	14241.3	15734.2	9770.98	13568.6	13674.3	22301	13853.1	10300.4	6807.3	7811.27	10770	9867.85	6679.25	9634.28	9375.43	6906.64
P04083	ANXA1	Annexin A1	Filtered	Filtered	Filtered	Filtered	Filtered	Filtered	Filtered	Filtered	Filtered	Filtered	Filtered	Filtered	Filtered	Filtered	Filtered	Filtered	Filtered	Filtered	Filtered	Filtered	Filtered	Filtered	Filtered	Filtered	Filtered	Filtered	Filtered	Filtered	Filtered	Filtered	12012.9	5610.14	Filtered	Filtered	Filtered	Filtered	Filtered	Filtered	Filtered	Filtered	Filtered	Filtered	Filtered	Filtered	Filtered	Filtered	Filtered
P04114	APOB	Apolipoprotein B-100	1849037	2.52981e+06	2115369	1.95216e+06	2.06949e+06	1688369	1.53773e+06	2.66267e+06	1.49645e+06	1339101	2.03386e+06	1.99217e+06	2.57806e+06	1.66422e+06	1.73811e+06	1.88939e+06	1.83105e+06	2034967	2736168	2.16154e+06	1.69477e+06	1512188	1.28587e+06	1.74171e+06	1.64804e+06	1.58492e+06	1.70662e+06	2350363	1.99485e+06	1.31379e+06	2.95598e+06	1.93223e+06	1.78653e+06	2.34692e+06	3.39438e+06	3.00514e+06	2.48096e+06	2.73946e+06	2.87459e+06	2.39357e+06	3.05796e+06	2.02777e+06	1.87959e+06	2.21164e+06	2.48952e+06	2536725	2.14133e+06
P04180	LCAT	Phosphatidylcholine-sterol acyltransferase	76695.8	55733.2	61437.4	51740.8	70286.8	54446.9	81282.5	81348.5	59161	45052.2	65647.8	64523.1	65058.6	40535	77304.4	82374.3	75793.7	75165.5	99948.1	75145.7	74352	91307.9	68581	76046.7	82017.7	73929.8	68827.8	96559.3	57684	61029.4	72206.2	51674.9	59310	44810.2	64907.9	52697.4	101869	65500.2	75403.6	71019.4	64923.7	61449	64254.4	46378	54741	61073.9	56795.4
P04196	HRG	Histidine-rich glycoprotein	3.62533e+06	3.68818e+06	4285795	2726470	4951438	4.51351e+06	2920286	3.74285e+06	2299939	3.59947e+06	4.52965e+06	3.06775e+06	2.91456e+06	2922142	3.72966e+06	4302344	3.9438e+06	4.30905e+06	6.20018e+06	3.22116e+06	4398725	7.11194e+06	6048394	2.59259e+06	2.30149e+06	3.98183e+06	2.8843e+06	4437981	3.88912e+06	2.36709e+06	3.12512e+06	2497335	4622117	3.71546e+06	2100431	3.76467e+06	3.26504e+06	2789427	5.12846e+06	3.31477e+06	3.72762e+06	2.11658e+06	3.50964e+06	2.15399e+06	3.72916e+06	2.5457e+06	4.19977e+06
P04211	IGLV7-43	Immunoglobulin lambda variable 7-43	175526	190100	175280	221822	342111	198069	395961	261253	178236	197230	236335	288288	213721	286729	111334	334252	257146	206362	475504	110060	267985	234257	180676	434059	349426	207769	209662	174125	222582	475339	127577	144838	184445	285999	287407	205957	588554	161662	140373	194611	238623	279127	190982	203772	86181.8	194848	268491
P04217	A1BG	Alpha-1B-glycoprotein	4.56533e+06	3810856	3.2385e+06	3.89205e+06	3.1592e+06	3514061	2.69368e+06	4274251	4078470	3.8934e+06	4.09311e+06	3.27676e+06	4153676	3.74721e+06	3.39556e+06	3.58803e+06	3471992	4292675	4831113	4678281	3.39371e+06	3875049	3314781	8.35431e+06	6.03153e+06	4.83956e+06	4.6041e+06	4640213	3.52351e+06	3.99995e+06	3.68422e+06	3414666	4.05018e+06	3577443	3431431	3.62249e+06	3599150	3102478	3.38409e+06	3.55639e+06	3.6348e+06	3.74468e+06	3.44436e+06	3.7235e+06	3.72224e+06	3.51356e+06	3.42922e+06
P04264	KRT1	Keratin, type II cytoskeletal 1	246.509	2139.04	Filtered	4285.54	4139.04	5396.49	Filtered	22767.9	19689	14404.2	8578.88	3646.22	Filtered	7121.36	10797	2129.15	Filtered	50472.1	2296.32	37173.9	2353.5	9861.88	5140.07	Filtered	4526.71	9776.1	9888.49	4024.37	29832.2	9576.75	Filtered	Filtered	Filtered	10297.8	12477.5	3582.57	20576.7	2024.13	35118.1	10054.8	1159.5	9409.52	11488.3	Filtered	Filtered	10380.7	5368.04
P04275	VWF	von Willebrand factor	12607.3	10340.2	15674.4	19282.5	12315.7	15724.5	12372.6	18670.8	18575.7	14049.7	25777.9	16040.7	5252.1	18086.4	29538.8	24854.8	97809.8	14325.6	69469.1	12068.7	123996	25197.3	14078.8	23532.7	17096.7	10875.2	11323.8	66240.5	30958.8	19856.3	9409.58	11221.9	13663.8	11200.7	17809.8	15166.3	12855.9	9708.65	22790.3	10048.3	17761	13191.6	16968.4	13037.7	8403.28	12198.9	12932.3
P04278	SHBG	Sex hormone-binding globulin	47930.4	17037.2	40385.1	18186	46043.8	54468.8	32388.4	27458.8	43224.9	56036.4	50120.1	39858	45466.9	28564.4	63682.6	33336.1	49263.9	33238.9	90172.2	35196.2	41470	43870.9	54202.3	21650.7	87816.1	22711.5	31415.4	56432.8	48297.9	52790	30150.6	23431.1	45546.8	71834	69653.9	49155.7	36540.6	53085.4	48905	54013.4	46656	32807.7	39525.2	43779.6	32290.3	31677.9	43475.8
P04406	GAPDH	Glyceraldehyde-3-phosphate dehydrogenase	5789.51	7660.06	Filtered	4477.43	7563.99	10740	Filtered	3552.15	4203.32	6588.13	7242.36	5916.39	7767.52	Filtered	4652.7	Filtered	4801.39	Filtered	5860.24	Filtered	3732.6	7031.91	6648.24	Filtered	14503.5	Filtered	10429.7	6057.56	8935.98	4855.2	10553.6	20725.7	23649.6	16701.4	16900.5	13397.2	29567.5	23361.7	16773.9	8960.38	10080.7	26493	9460.76	4976.36	10699.6	3312.44	6422.51
P04430	IGKV1-16	Immunoglobulin kappa variable 1-16	68006.7	80231.9	55171.4	97592.8	96870.5	70669.9	164790	87950.5	107859	66152.8	70560.2	116499	262173	57402.7	19698.3	41267.4	43155.3	49726.1	62434.2	40296.5	42341.4	43581.2	62027.1	80864.2	77505.4	39566.8	104462	51226.6	87260.7	119623	36567.6	100084	179730	84812.1	48294.5	43339.1	76629.1	24713.7	50228.1	100429	83610.2	104306	51730.8	35191	50881.1	52231.3	50049
P04433	IGKV3-11	Immunoglobulin kappa variable 3-11	6.44113e+06	4.15218e+06	3.72789e+06	4.4058e+06	5.1633e+06	6.82919e+06	5.69022e+06	5364314	5905207	2.61636e+06	4504895	3.18042e+06	9027389	6698622	2.04298e+06	2.85945e+06	6.91056e+06	2.76771e+06	4027747	3.38245e+06	3.41916e+06	2.48231e+06	3.99168e+06	13173587	8312886	3.76848e+06	7554578	4740998	3.98817e+06	6.05535e+06	1.97961e+06	5.0705e+06	4.54521e+06	3.03818e+06	1.30621e+06	2434876	3.31118e+06	2.31389e+06	1.92722e+06	3.09828e+06	3.33554e+06	2903598	2.59668e+06	2.46706e+06	3.84597e+06	2578054	4137324
P04439	HLA-A	HLA class I histocompatibility antigen, A alpha chain	26114.6	10647.5	13648.2	Filtered	9609.78	79625.8	21978	Filtered	9859.28	43577.6	5815.27	12678.6	32921.9	Filtered	20291.8	38973.1	111970	21918.2	63973.3	59503.8	Filtered	54040.8	71685.7	Filtered	1043.68	40039.2	21854.1	171825	27704.2	10832	13554.7	48525.1	49874.5	9100.04	26105	Filtered	12761.1	Filtered	48981.1	16190.5	Filtered	Filtered	39978.6	Filtered	22485.2	Filtered	Filtered
P04632	CAPNS1	Calpain small subunit 1	Filtered	Filtered	Filtered	Filtered	Filtered	Filtered	Filtered	Filtered	Filtered	Filtered	8870.93	Filtered	Filtered	Filtered	Filtered	Filtered	Filtered	Filtered	Filtered	Filtered	Filtered	Filtered	Filtered	Filtered	Filtered	Filtered	5979.91	Filtered	Filtered	Filtered	Filtered	Filtered	Filtered	Filtered	Filtered	Filtered	1293.43	1233.38	2060.09	Filtered	Filtered	Filtered	Filtered	Filtered	Filtered	Filtered	Filtered
P04746	AMY2A	Pancreatic alpha-amylase	Filtered	2893.52	2963.66	850.985	3574.64	5920.22	3778.4	3985.88	Filtered	4830.06	9373.13	Filtered	Filtered	2998.45	10911.2	9576.99	10282.5	14235.7	10652.2	Filtered	6851.33	Filtered	5143	Filtered	Filtered	6794.04	4586.64	Filtered	2727.39	2086.98	Filtered	Filtered	Filtered	2649.52	4411.26	1541.38	5386.86	6627.65	4212.54	Filtered	4750.28	3439.07	4573.73	Filtered	1265.26	3079.99	2149.5
P04792	HSPB1	Heat shock protein beta-1	Filtered	Filtered	Filtered	Filtered	Filtered	Filtered	Filtered	Filtered	Filtered	Filtered	Filtered	Filtered	Filtered	Filtered	Filtered	Filtered	Filtered	Filtered	Filtered	Filtered	Filtered	Filtered	Filtered	Filtered	Filtered	Filtered	Filtered	Filtered	Filtered	Filtered	Filtered	49083.3	Filtered	923.657	Filtered	Filtered	4617.37	7300.17	5505.39	Filtered	Filtered	7367.52	Filtered	Filtered	Filtered	Filtered	Filtered
P04843	RPN1	Dolichyl-diphosphooligosaccharide--protein glycosyltransferase subunit 1	Filtered	Filtered	Filtered	Filtered	Filtered	Filtered	Filtered	Filtered	Filtered	Filtered	Filtered	Filtered	Filtered	Filtered	Filtered	Filtered	Filtered	Filtered	Filtered	Filtered	Filtered	Filtered	Filtered	Filtered	Filtered	Filtered	Filtered	Filtered	Filtered	Filtered	Filtered	Filtered	Filtered	Filtered	Filtered	Filtered	Filtered	Filtered	Filtered	Filtered	Filtered	Filtered	Filtered	Filtered	Filtered	Filtered	Filtered
P04908;P0C0S8;P20671;Q16777;Q6FI13;Q7L7L0;Q93077;Q96KK5;Q99878;Q9BTM1	H2AC4;H2AC11;H2AC7;H2AC20;H2AC18;H2AW;H2AC6;H2AC12;H2AC14;H2AJ	Histone H2A type 1-B/E;Histone H2A type 1;Histone H2A type 1-D;Histone H2A type 2-C;Histone H2A type 2-A;Histone H2A type 3;Histone H2A type 1-C;Histone H2A type 1-H;Histone H2A type 1-J;Histone H2A.J	Filtered	6833.81	Filtered	5551.37	Filtered	15935.5	Filtered	Filtered	7690.63	16511.7	10484.6	2702.25	Filtered	12493.8	Filtered	Filtered	Filtered	Filtered	17280.1	Filtered	Filtered	2301.14	Filtered	Filtered	Filtered	Filtered	Filtered	Filtered	Filtered	Filtered	Filtered	Filtered	Filtered	Filtered	Filtered	Filtered	Filtered	Filtered	2252.3	Filtered	Filtered	Filtered	Filtered	Filtered	Filtered	Filtered	Filtered
P05019	IGF1	Insulin-like growth factor I	43631	15775.7	24637	16576	17802.1	20181.8	19269.4	13670.5	24908.2	18768	18745.5	18984.3	15888.3	26505.1	19775.8	12255	11434.7	6811.94	12327.4	17666.2	17845.5	15264.6	15614.6	49838.9	43202.8	16371.9	18599.2	15443.9	20896.8	27345.9	13280.8	953.466	20890.9	22238.1	17590.8	24868.1	16638.5	11385.9	12855.8	24493.2	6961.75	16015.1	11672.5	20459.3	24349.2	19937.6	15198.8
P05023;P13637	ATP1A1;ATP1A3	Sodium/potassium-transporting ATPase subunit alpha-1;Sodium/potassium-transporting ATPase subunit alpha-3	Filtered	Filtered	Filtered	Filtered	Filtered	Filtered	Filtered	3076.33	Filtered	Filtered	Filtered	Filtered	Filtered	Filtered	Filtered	Filtered	Filtered	Filtered	Filtered	Filtered	Filtered	Filtered	Filtered	Filtered	Filtered	Filtered	Filtered	Filtered	Filtered	Filtered	Filtered	Filtered	Filtered	Filtered	Filtered	Filtered	Filtered	Filtered	Filtered	Filtered	Filtered	Filtered	Filtered	Filtered	Filtered	Filtered	Filtered
P05062	ALDOB	Fructose-bisphosphate aldolase B	3296.59	13843.6	Filtered	14909.8	2011.39	Filtered	Filtered	1653.89	6722.86	Filtered	7360.74	5130.86	7223.79	Filtered	8602.28	13526.1	7487.04	10866.2	Filtered	22958.4	Filtered	27923.7	Filtered	35815.1	30334.5	26868.9	Filtered	11126.1	11633.8	Filtered	10204.4	1848.61	4078.67	7640.65	11316.6	5893.91	12803.7	13078.5	Filtered	6944.83	7134.11	7342.06	10954.3	6445.95	23950.5	5307.71	6553.7
P05067	APP	Amyloid-beta precursor protein	Filtered	Filtered	Filtered	Filtered	Filtered	Filtered	Filtered	Filtered	Filtered	Filtered	Filtered	Filtered	Filtered	Filtered	Filtered	Filtered	Filtered	Filtered	Filtered	Filtered	Filtered	Filtered	Filtered	Filtered	Filtered	Filtered	Filtered	Filtered	Filtered	Filtered	Filtered	Filtered	Filtered	Filtered	Filtered	Filtered	Filtered	Filtered	Filtered	Filtered	Filtered	Filtered	Filtered	Filtered	Filtered	Filtered	Filtered
P05090	APOD	Apolipoprotein D	642292	514791	787655	465643	819683	562448	616230	552632	554962	642961	654463	691774	951381	402296	686314	594676	485484	569910	856713	532292	591184	957702	801378	614706	843200	511977	494994	724250	801558	528867	561711	648809	516954	682431	561361	630299	557256	719275	466998	588439	480688	542737	483564	707100	541750	952609	593007
P05106	ITGB3	Integrin beta-3	Filtered	Filtered	Filtered	Filtered	Filtered	Filtered	Filtered	Filtered	Filtered	Filtered	Filtered	Filtered	Filtered	Filtered	Filtered	Filtered	Filtered	Filtered	Filtered	Filtered	Filtered	Filtered	Filtered	Filtered	Filtered	Filtered	Filtered	Filtered	Filtered	Filtered	Filtered	2197.88	Filtered	Filtered	Filtered	Filtered	Filtered	Filtered	2372.12	Filtered	Filtered	5349.55	Filtered	Filtered	Filtered	Filtered	Filtered
P05109	S100A8	Protein S100-A8	87772.5	43440.1	52633.4	141905	83554.7	82821.3	58412	76214.8	55726.9	255024	Filtered	87233.7	25992.4	25402.6	41880	163156	106433	52531.9	99606.9	30978.1	55832.8	85732.2	102681	64820.9	49711.8	79443.5	30339.8	89594.4	35206.3	28072.6	28959.8	47981.9	25379.3	30047.7	41997.4	33704.1	70080.9	99273.2	81647.1	73717.1	38340	35336	31878.8	27574.8	30667.7	44962.4	20147.6
P05141	SLC25A5	ADP/ATP translocase 2	Filtered	Filtered	Filtered	Filtered	Filtered	Filtered	Filtered	Filtered	Filtered	Filtered	Filtered	Filtered	Filtered	Filtered	Filtered	Filtered	Filtered	Filtered	Filtered	Filtered	Filtered	Filtered	Filtered	Filtered	Filtered	Filtered	Filtered	Filtered	Filtered	Filtered	Filtered	Filtered	Filtered	Filtered	Filtered	Filtered	Filtered	Filtered	Filtered	Filtered	Filtered	Filtered	Filtered	Filtered	Filtered	Filtered	Filtered
P05154	SERPINA5	Plasma serine protease inhibitor	100695	74159	59801.7	55951	52825.5	53816.1	74244.5	127892	67308.2	44191	87182.2	108661	46503.6	58709.8	101270	85369.5	104843	86698.6	99661.5	132981	88833	156380	87456.1	69969.5	58548.5	132121	70684.5	160289	66770.7	76723.9	55964.8	38224.3	53273.1	57270.3	88471.5	90602.5	60880.5	81306.9	84381.8	64656.5	51717.9	52112.7	62151.9	39383.7	45011.1	Filtered	3854.19
P05155	SERPING1	Plasma protease C1 inhibitor	3.51513e+06	2.96594e+06	3.30938e+06	2.65004e+06	2694746	2668805	2.49459e+06	2.72834e+06	2948893	2.46104e+06	2949411	2.59485e+06	2.1507e+06	3.29852e+06	3.76648e+06	3.63809e+06	3.89624e+06	4.2854e+06	4.15188e+06	3.84558e+06	3.26412e+06	3.10473e+06	2752896	1807312	1.63636e+06	3.55259e+06	2.89015e+06	4224121	2.7469e+06	2.79739e+06	2287714	2.39005e+06	2.3379e+06	3.15214e+06	3437066	3.38121e+06	4.10514e+06	4114760	3222330	3.22661e+06	2.74669e+06	2.58163e+06	3.26196e+06	2.88816e+06	2.63522e+06	1446350	1.87434e+06
P05156	CFI	Complement factor I	178022	154260	176951	203044	156674	155082	176889	176572	172561	215668	183647	137202	191477	149100	184659	242005	154961	172635	166431	207960	172063	153459	149471	205226	152369	207995	160358	184996	138941	165629	194259	149866	156098	135231	174206	151910	180214	172863	137882	150621	142666	121211	144820	145104	146747	148316	127215
P05160	F13B	Coagulation factor XIII B chain	72497.1	62114.7	61600.4	72570.8	75961.2	68780.4	54229.3	70266.3	57303	51290.1	77647.1	63736.7	56155.1	56922.3	100125	69995.4	82258.2	81539.3	96809.9	80880.2	99737.9	76260.7	64418.1	122195	118640	56934.8	83533.4	91017.6	88510	68719	52124.3	54448.4	47793.4	67860.1	72750.7	71927.7	59273.1	63109	69643.9	74025.4	52518.5	79705.7	64155.8	67749.4	67409.2	55770.8	70191.5
P05164	MPO	Myeloperoxidase	Filtered	Filtered	Filtered	Filtered	Filtered	Filtered	Filtered	Filtered	Filtered	Filtered	Filtered	Filtered	Filtered	Filtered	Filtered	Filtered	Filtered	Filtered	Filtered	Filtered	Filtered	Filtered	Filtered	Filtered	Filtered	Filtered	Filtered	Filtered	Filtered	Filtered	Filtered	Filtered	Filtered	Filtered	Filtered	Filtered	Filtered	Filtered	Filtered	Filtered	Filtered	Filtered	Filtered	Filtered	Filtered	Filtered	Filtered
P05362	ICAM1	Intercellular adhesion molecule 1	Filtered	Filtered	8372.75	Filtered	11618.5	5809.38	5053.64	7894.57	4666.26	6714.49	8044.69	10527.2	Filtered	5431.56	7689.11	10080.8	Filtered	4886.01	39366.6	8159.55	4750.1	14889.4	6617.63	6012.16	9663.2	10359.1	6062.89	12832.3	10260.1	7381.89	3047.47	3515.46	5068.37	4474.79	8758.6	6727.53	6859.84	6330.56	7610.59	5934.72	6322.58	5892.89	7057.83	7682.48	8239.32	8464.56	Filtered
P05387	RPLP2	60S acidic ribosomal protein P2	Filtered	Filtered	Filtered	Filtered	Filtered	Filtered	Filtered	Filtered	Filtered	Filtered	Filtered	Filtered	Filtered	Filtered	Filtered	Filtered	Filtered	Filtered	Filtered	Filtered	Filtered	Filtered	Filtered	Filtered	Filtered	Filtered	Filtered	Filtered	Filtered	Filtered	Filtered	Filtered	Filtered	Filtered	Filtered	Filtered	Filtered	Filtered	Filtered	Filtered	Filtered	Filtered	Filtered	Filtered	Filtered	Filtered	Filtered
P05388	RPLP0	60S acidic ribosomal protein P0	Filtered	Filtered	Filtered	Filtered	Filtered	1734.36	Filtered	Filtered	Filtered	Filtered	Filtered	Filtered	Filtered	Filtered	Filtered	Filtered	Filtered	Filtered	Filtered	Filtered	Filtered	Filtered	Filtered	Filtered	Filtered	Filtered	Filtered	Filtered	Filtered	Filtered	Filtered	Filtered	Filtered	Filtered	Filtered	Filtered	Filtered	Filtered	Filtered	Filtered	Filtered	Filtered	Filtered	Filtered	Filtered	Filtered	Filtered
P05452	CLEC3B	Tetranectin	146981	114808	142252	114388	168938	155409	163274	153266	129312	119580	151859	152926	158337	128249	175275	147870	131687	139402	209746	164046	145022	252618	177184	208947	229120	127543	147061	169395	182819	139367	122904	146462	167258	143740	154829	154367	103772	137366	117275	109029	120258	145738	127328	144251	161782	165306	176813
P05455	SSB	Lupus La protein	Filtered	33913.3	Filtered	Filtered	Filtered	Filtered	Filtered	Filtered	Filtered	Filtered	Filtered	Filtered	Filtered	Filtered	Filtered	Filtered	Filtered	Filtered	Filtered	Filtered	Filtered	Filtered	Filtered	Filtered	Filtered	Filtered	Filtered	Filtered	Filtered	Filtered	Filtered	Filtered	Filtered	Filtered	Filtered	Filtered	Filtered	Filtered	Filtered	Filtered	Filtered	Filtered	3099.54	Filtered	Filtered	Filtered	Filtered
P05543	SERPINA7	Thyroxine-binding globulin	84401.4	50770.1	75675.6	100687	78628.4	97104.5	103139	83426	65673.5	119369	84894.8	71440.5	99022.5	84523.5	86354.3	129584	74073.7	76840.5	83862.9	73651.4	85185.2	89924.1	82531.8	52251.7	40865.9	93162.9	95075	162549	92182.5	87834.6	53554.7	69658.5	63564.9	74721.9	96148.5	95113.8	108755	108766	96588.7	52631.4	92734.9	86017.7	65566.5	63745.4	62596.4	87059.6	84168.9
P05546	SERPIND1	Heparin cofactor 2	503994	594656	419695	654325	279517	462268	319692	626173	566601	391440	400705	453616	310847	485286	419260	717631	695906	752232	544586	504657	469123	523519	399115	367553	215811	627913	449381	638491	351194	372166	288614	277486	304702	582210	546090	330987	718948	717595	576333	491364	321865	390289	556010	253791	289252	316324	347325
P05556	ITGB1	Integrin beta-1	17632.9	Filtered	Filtered	Filtered	Filtered	6921.5	Filtered	Filtered	Filtered	Filtered	Filtered	Filtered	Filtered	Filtered	15002.1	3012.57	25810	7968.11	46390.8	Filtered	7843.69	34875.2	Filtered	20878.9	Filtered	Filtered	Filtered	Filtered	Filtered	Filtered	Filtered	Filtered	Filtered	Filtered	Filtered	Filtered	Filtered	Filtered	Filtered	Filtered	Filtered	15826	Filtered	Filtered	Filtered	Filtered	Filtered
P06276	BCHE	Cholinesterase	215171	172808	150895	175976	167929	163490	223012	223354	145577	110495	209154	185631	135660	130564	194003	333674	336999	280015	162677	165364	192865	272362	181978	139200	175416	193340	136167	288197	324941	164918	111649	74474.8	96509.2	124626	137378	150633	203650	171538	185639	197199	169131	153542	185288	132369	156104	100560	154085
P06310	IGKV2-30	Immunoglobulin kappa variable 2-30	26623.5	26034.1	56657.1	47462.1	46879	71933.2	52312.8	61468.7	47178	49325.8	33376.1	57385.5	352057	45686.2	14772.9	17530.4	13172.4	8443.72	82987.6	20737.4	36929.7	14503.8	28051	744666	372394	21333.5	69926.6	17322.7	47457.8	53723.9	139732	224964	137469	15306.6	10537.4	22665.2	19958.5	21098.1	24328	78987.9	19644.9	17439	19305.1	42595.3	63067.8	61159.4	39674.8
P06312	IGKV4-1	Immunoglobulin kappa variable 4-1	888261	1.3056e+06	738188	747420	1.27799e+06	984011	1.11251e+06	857500	1.3275e+06	904757	1.18041e+06	1.4649e+06	985423	1.44437e+06	693258	1.16797e+06	1.0849e+06	977356	1.29503e+06	1.22202e+06	1.07352e+06	808276	1.17929e+06	1.71189e+06	935383	671162	1.50354e+06	769072	868798	1.96289e+06	613586	1.06549e+06	1.14302e+06	765863	851112	673149	1.28623e+06	528868	455891	1.03107e+06	1206887	1072735	634730	435512	659631	575728	650924
P06331	IGHV4-34	Immunoglobulin heavy variable 4-34	305218	448012	410606	306964	423214	490285	638716	379223	409561	309534	534688	614412	721865	374810	294969	320224	275115	225268	650958	348977	395482	325267	250873	324376	446641	456485	624841	706290	487477	841155	91765.6	428874	836644	521291	646300	318097	932042	419208	254416	749563	455184	527568	157814	359385	284125	535712	538315
P06396	GSN	Gelsolin	851500	730147	992178	736803	860045	828524	896045	829309	740712	765028	931920	1.01192e+06	1.09487e+06	740148	1.08319e+06	636857	665392	650158	873956	844122	881624	872077	1.14846e+06	653167	759147	661614	888396	705927	961419	921689	786963	774211	913136	821808	745403	738867	519187	622350	524582	641165	566830	573055	514703	801521	767482	745158	766978
P06454	PTMA	Prothymosin alpha	Filtered	Filtered	Filtered	Filtered	Filtered	Filtered	Filtered	Filtered	Filtered	Filtered	Filtered	Filtered	Filtered	Filtered	Filtered	Filtered	Filtered	Filtered	Filtered	Filtered	Filtered	Filtered	Filtered	Filtered	Filtered	Filtered	Filtered	Filtered	Filtered	Filtered	Filtered	Filtered	Filtered	Filtered	Filtered	Filtered	Filtered	Filtered	Filtered	Filtered	Filtered	Filtered	Filtered	Filtered	Filtered	Filtered	Filtered
P06576	ATP5F1B	ATP synthase subunit beta, mitochondrial	Filtered	Filtered	Filtered	Filtered	Filtered	Filtered	Filtered	139586	Filtered	Filtered	Filtered	Filtered	Filtered	Filtered	Filtered	Filtered	237556	Filtered	1232.82	Filtered	Filtered	Filtered	Filtered	Filtered	274758	619438	1977.83	Filtered	Filtered	Filtered	Filtered	Filtered	Filtered	Filtered	Filtered	Filtered	Filtered	Filtered	Filtered	Filtered	533986	Filtered	Filtered	Filtered	Filtered	Filtered	Filtered
P06681	C2	Complement C2	75129.2	75955.8	70047.5	72602	60415.9	56056.4	74497.3	85573.9	77545.4	76263.1	72241.4	72749.2	73034.8	70536.5	80313.9	78273.3	68815.1	44162.6	80023.2	84568.2	73216.6	99445	78995.1	47092.4	73037.7	96838	74291.7	99453.1	60119.3	83627.9	76360.4	76394.6	69107.1	71216.8	99701.8	72632.5	90028.7	86822.9	62769.5	88446.6	77096.7	69291	75872.4	65900.4	62588.6	79121.4	71874.2
P06702	S100A9	Protein S100-A9	3127.63	4950.21	6636.93	19541.4	8567.35	9858.62	30627.6	17415.8	4802.09	32529.7	7494.06	7580.54	8943.52	3803.36	5139.81	11528.3	12396.2	6064.4	5124.85	7638.57	Filtered	7696.16	60059.8	15868.4	3853.58	6250.78	Filtered	6693.08	13841.9	3630.04	6210.58	10975	4746.16	3925.87	8100.58	4671.73	6188.51	10594.3	8858.99	9753.9	3713.15	2000.01	3668.62	3626.85	4814.66	3845.01	3292.24
P06703	S100A6	Protein S100-A6	Filtered	Filtered	Filtered	3637.13	10299.6	4559.88	Filtered	Filtered	Filtered	Filtered	Filtered	8828.42	Filtered	Filtered	13643.3	9794.92	9170.47	2060	Filtered	Filtered	4812.49	Filtered	5616.06	3262.08	9912.12	Filtered	Filtered	12713	Filtered	Filtered	Filtered	Filtered	Filtered	Filtered	15902.2	15007.2	11876.4	17688.8	27744.7	17326.1	5462.27	8338.72	6220.17	Filtered	4033.81	Filtered	Filtered
P06727	APOA4	Apolipoprotein A-IV	5436370	3.20873e+06	3.88053e+06	2.81542e+06	3899443	3.1251e+06	4869045	5489387	3210701	2.6203e+06	4.20439e+06	3.52607e+06	4.37416e+06	3.57206e+06	8212410	3925242	4253493	4775016	5.8491e+06	4.52364e+06	4928919	4937519	4305303	8486808	5.93007e+06	4.72135e+06	4.32889e+06	5.11427e+06	5650829	4.6909e+06	2.73909e+06	3.17975e+06	2.52621e+06	3.15349e+06	4.14268e+06	4.04776e+06	3.40655e+06	4892912	3266405	2805845	3.09016e+06	3.48869e+06	4.15444e+06	2.78772e+06	5.08365e+06	3.69448e+06	2519959
P06732	CKM	Creatine kinase M-type	13290.6	Filtered	Filtered	Filtered	23172.8	7830.93	Filtered	Filtered	Filtered	Filtered	Filtered	10789.7	Filtered	Filtered	4535.35	Filtered	Filtered	15031.4	11109.5	Filtered	67938.3	18495.1	8450.08	Filtered	Filtered	Filtered	Filtered	Filtered	Filtered	Filtered	Filtered	Filtered	Filtered	7053.85	Filtered	4234.66	11326.4	1315.98	Filtered	Filtered	9647.81	12734.1	16865.8	Filtered	Filtered	984.497	8617.04
P06733	ENO1	Alpha-enolase	Filtered	4948.67	Filtered	3590.94	Filtered	6447	Filtered	Filtered	Filtered	8502.81	7239.09	Filtered	Filtered	4108.33	Filtered	Filtered	Filtered	Filtered	8615.1	Filtered	Filtered	Filtered	Filtered	Filtered	4555.4	Filtered	Filtered	Filtered	Filtered	Filtered	Filtered	7323.43	9776.2	4264.26	3340.85	4810.64	13776	3629.96	4500.01	Filtered	2650.83	2436.43	6456.88	2097.03	Filtered	Filtered	Filtered
P06744	GPI	Glucose-6-phosphate isomerase	Filtered	Filtered	Filtered	Filtered	Filtered	Filtered	Filtered	Filtered	Filtered	Filtered	Filtered	Filtered	Filtered	Filtered	Filtered	Filtered	Filtered	Filtered	Filtered	Filtered	Filtered	Filtered	Filtered	Filtered	Filtered	Filtered	Filtered	Filtered	Filtered	Filtered	Filtered	Filtered	Filtered	Filtered	Filtered	Filtered	Filtered	Filtered	Filtered	Filtered	Filtered	Filtered	Filtered	Filtered	Filtered	Filtered	Filtered
P06748	NPM1	Nucleophosmin	Filtered	Filtered	Filtered	Filtered	Filtered	4332.42	Filtered	Filtered	Filtered	Filtered	Filtered	Filtered	Filtered	Filtered	Filtered	Filtered	Filtered	Filtered	Filtered	Filtered	Filtered	Filtered	Filtered	Filtered	Filtered	Filtered	Filtered	Filtered	Filtered	Filtered	Filtered	Filtered	Filtered	Filtered	Filtered	Filtered	Filtered	Filtered	Filtered	Filtered	Filtered	Filtered	Filtered	Filtered	Filtered	Filtered	Filtered
P06753	TPM3	Tropomyosin alpha-3 chain	Filtered	Filtered	Filtered	Filtered	Filtered	Filtered	Filtered	Filtered	Filtered	Filtered	Filtered	Filtered	Filtered	Filtered	Filtered	Filtered	Filtered	Filtered	Filtered	Filtered	Filtered	Filtered	Filtered	Filtered	Filtered	Filtered	Filtered	Filtered	Filtered	Filtered	Filtered	Filtered	Filtered	Filtered	2882.02	3536	10756.4	5202.71	Filtered	Filtered	Filtered	Filtered	Filtered	Filtered	Filtered	Filtered	Filtered
P07195	LDHB	L-lactate dehydrogenase B chain	28029	12727.7	23171.2	16311.8	16058.8	21670.4	Filtered	Filtered	28690.9	15020.6	25156.9	15590.9	6816.47	20574.6	38597.1	16582	11752.6	7475.41	36456.1	11999.8	14957.2	40100.1	22077.6	Filtered	28623.2	11404	12482.4	31232.7	24125.9	13499.5	11122.3	12909.9	15494.2	13202.7	28670.8	27025.5	28736.8	21165.5	18881.3	19654.5	19545	36031.2	16803.6	15128.4	12615.6	24766.1	22675.3
P07225	PROS1	Vitamin K-dependent protein S	196134	181038	184865	170278	165637	153839	185807	178371	205470	155607	171312	127157	189458	149226	168202	163560	168877	174966	153812	196659	174667	150396	146472	168754	157522	215202	168338	141952	173115	182956	157685	146947	152405	137534	184500	169068	147964	161453	162728	176906	151157	147125	137918	161020	127962	171134	138780
P07237	P4HB	Protein disulfide-isomerase	Filtered	1705.98	1489.36	Filtered	971.467	1817.4	2348.19	Filtered	1336.79	1312.74	1009.02	2680.61	Filtered	984.094	3230.15	2975.13	6355.72	2382.49	1996.43	4642.94	2842.16	Filtered	Filtered	3158.96	Filtered	3318.69	840.624	10378.2	3251.5	2186.66	Filtered	1958.85	1192.37	2329.18	1594.67	2486.5	5527.23	1782.14	4393.12	2233.31	3747.39	2038.71	4089.69	1847.94	Filtered	Filtered	Filtered
P07307	ASGR2	Asialoglycoprotein receptor 2	Filtered	Filtered	Filtered	2386.21	1832.1	3657.02	2280.46	10747.5	Filtered	5788.27	Filtered	Filtered	Filtered	Filtered	5769.87	4949.31	7402.15	Filtered	11124.4	1143.61	Filtered	7992.04	Filtered	5813.13	Filtered	8585.07	Filtered	15094.3	Filtered	1724.12	Filtered	656.1	Filtered	1655.35	2509.41	Filtered	Filtered	2887.71	5368.02	2011.27	961.739	946.527	3973.12	Filtered	Filtered	Filtered	Filtered
P07333	CSF1R	Macrophage colony-stimulating factor 1 receptor	19184.5	9344.71	17514.9	21282.8	14346.9	13539.8	14716.3	19845.9	14521.3	27129.8	32671.6	17352	9233.28	10050.6	15832.5	19286	15688.5	13832.8	19060	15656.4	8666.73	13131.5	12176.8	12914.2	12320.1	13975.2	14871.7	12905.8	16650.5	16433.3	11298.5	7060.79	12604.1	9382.3	20631.4	12418.3	16056.6	9635.21	15195.9	14519	19954.2	14531.7	13377.8	8382	7733.26	16669.4	13053.9
P07339	CTSD	Cathepsin D	Filtered	Filtered	Filtered	Filtered	Filtered	4248.17	Filtered	4913.12	Filtered	Filtered	10692	7431.53	Filtered	Filtered	Filtered	5410.88	14296.3	10690.2	Filtered	Filtered	Filtered	Filtered	Filtered	Filtered	Filtered	Filtered	Filtered	33243.2	Filtered	Filtered	Filtered	Filtered	Filtered	3681.29	Filtered	15525.2	Filtered	3564.62	Filtered	Filtered	11717.2	Filtered	14336.7	Filtered	Filtered	Filtered	9687.96
P07357	C8A	Complement component C8 alpha chain	185445	139610	132574	147370	188310	173643	204585	171519	192807	135096	171152	157984	144698	172821	165783	165227	171679	192705	156778	179174	181908	215197	192747	272261	195541	216398	148918	261894	175920	174757	116475	146684	143231	170684	209632	182629	146420	166599	178977	150625	155329	162975	129144	140202	142587	160096	163562
P07358	C8B	Complement component C8 beta chain	121284	90821.9	91402.4	114467	136886	126391	130759	133645	133081	91081.3	115436	112102	130766	109301	116987	112895	141508	135122	111636	129362	150102	165721	126412	140374	106552	141443	106484	166590	126820	125103	99612.2	128106	124354	120206	132401	123588	120987	135680	122650	112879	112223	127117	104508	98289.8	106566	130546	128791
P07359	GP1BA	Platelet glycoprotein Ib alpha chain	56643.3	45203.9	55889.5	30976.8	51364.7	38516.3	57653.7	63795.5	53568.5	67360.6	82982.9	61163.1	16930.5	70124.3	52009.8	58419.6	84928.6	51817.8	122987	66683.4	55871.7	89846.3	40422.6	71399.9	67425.4	42894.7	55961.7	88689.3	61295.5	59394.7	20522.5	24847	22933.4	49023.2	64636.3	72033.4	86469.4	39966.3	86352.8	43313.2	52968.9	73341.5	77685.8	51720.7	39859.7	73874.1	49837.4
P07360	C8G	Complement component C8 gamma chain	211937	133244	187594	183932	190726	168677	227751	249868	208327	95807.4	178518	191138	191136	186848	221786	248543	240233	238970	198302	265329	258929	217408	202911	222705	149110	195357	189364	224178	213485	245556	147048	194511	179749	219883	225370	205904	233733	176450	190031	203322	202227	210887	180678	178924	208015	202936	195745
P07384	CAPN1	Calpain-1 catalytic subunit	103742	Filtered	43024.8	17851.5	45824.3	203519	3.16263e+06	11069	Filtered	17307.4	58978.5	362325	Filtered	7465.19	20870.6	12215	51278.1	21505.6	4.89758e+06	Filtered	Filtered	37671.8	Filtered	56056.5	Filtered	41590.5	41390.3	26054.3	2.47039e+06	11572.1	Filtered	Filtered	37922.6	75004.5	13138.8	15557.4	13955.5	3415.03	17372.9	29158.8	55485.6	498653	57891.5	Filtered	23970.3	Filtered	3140.65
P07437	TUBB	Tubulin beta chain	15049.3	Filtered	Filtered	120813	7200.83	231250	Filtered	781670	395324	243857	282415	217480	Filtered	169170	Filtered	7572348	Filtered	Filtered	20546.6	Filtered	499553	293056	188918	Filtered	9100590	Filtered	784249	227886	Filtered	Filtered	201847	63935.1	128312	91547.6	Filtered	Filtered	62446.9	Filtered	12607.3	957636	169915	32726.2	106141	Filtered	Filtered	Filtered	209659
P07451	CA3	Carbonic anhydrase 3	Filtered	Filtered	Filtered	Filtered	2960.78	Filtered	Filtered	Filtered	Filtered	Filtered	Filtered	Filtered	Filtered	Filtered	71216.7	Filtered	Filtered	Filtered	Filtered	Filtered	4938.44	Filtered	Filtered	Filtered	Filtered	Filtered	Filtered	Filtered	Filtered	Filtered	Filtered	Filtered	Filtered	Filtered	Filtered	Filtered	Filtered	Filtered	62176.1	Filtered	Filtered	Filtered	Filtered	Filtered	Filtered	Filtered	Filtered
P07477;P07478;Q8NHM4	PRSS1;PRSS2;PRSS3P2	Serine protease 1;Trypsin-2;Putative trypsin-6	14336.2	9609.51	14988.8	8608.86	6331.93	5530.26	8418.44	1969.9	8111.73	8663.82	5998.43	6726.61	24240.8	12791.6	5896.43	4248.92	5131.17	4490.12	Filtered	868.927	4714.45	6359.23	9566.88	Filtered	Filtered	Filtered	9718.72	5981.37	7463.58	6928.06	28070.9	28091.1	22953.6	12407.4	5266.05	3675.68	3746.14	Filtered	14625	12795.4	7898.64	9017.12	6644.03	10860.5	11440.1	6894.38	6327.51
P07602	PSAP	Prosaposin	8131.99	Filtered	18820.1	18155.6	12583.3	12170.2	6242.38	Filtered	15972.6	10028	17583.6	13950.4	7468.19	17341.1	6487.24	13814	22169.7	18335.9	Filtered	20083.2	1763.4	25273	4351.76	Filtered	24976.6	15555.3	4781.81	26863.2	8587.68	21839.9	14904.4	9253.33	7946.94	Filtered	18215.6	15740	Filtered	5875.01	6504.41	11374.5	12777	Filtered	14598.5	Filtered	8003	12087.3	9954.48
P07737	PFN1	Profilin-1	Filtered	5089.59	4642.28	1997.49	4705.01	5406.9	3714.12	Filtered	4917.15	4301.79	8381.24	4751.83	3656.16	5956.28	3404.49	4376.68	Filtered	2485.28	7164.77	3433.76	3944.99	18397.6	10181.3	Filtered	17159.4	4524.46	2377.81	6413.47	4764.56	4301.6	10669.5	60490.9	75172.1	35054.1	34658.3	24932.8	114965	61632.3	39719.7	2851.02	18017	50052.2	29151.7	11192.4	14274.1	6090.49	8449.24
P07738	BPGM	Bisphosphoglycerate mutase	Filtered	Filtered	Filtered	Filtered	968.939	1774.4	Filtered	Filtered	Filtered	Filtered	Filtered	Filtered	Filtered	Filtered	Filtered	Filtered	Filtered	1954.53	Filtered	Filtered	Filtered	Filtered	Filtered	Filtered	Filtered	2639.31	Filtered	Filtered	Filtered	Filtered	7881.76	Filtered	Filtered	2951.51	6448.9	3348.84	6316.84	1727.29	5035.32	6848.85	5220.86	Filtered	4682.9	Filtered	Filtered	754.217	Filtered
P07741	APRT	Adenine phosphoribosyltransferase	Filtered	Filtered	Filtered	Filtered	Filtered	Filtered	Filtered	Filtered	Filtered	Filtered	Filtered	Filtered	Filtered	Filtered	Filtered	Filtered	Filtered	Filtered	Filtered	Filtered	Filtered	Filtered	Filtered	Filtered	Filtered	Filtered	Filtered	Filtered	Filtered	Filtered	Filtered	Filtered	Filtered	Filtered	Filtered	Filtered	Filtered	Filtered	Filtered	Filtered	Filtered	Filtered	Filtered	Filtered	Filtered	Filtered	Filtered
P07900	HSP90AA1	Heat shock protein HSP 90-alpha	Filtered	Filtered	Filtered	Filtered	Filtered	3949.25	Filtered	Filtered	Filtered	Filtered	Filtered	Filtered	Filtered	Filtered	Filtered	Filtered	Filtered	Filtered	Filtered	Filtered	Filtered	Filtered	Filtered	Filtered	Filtered	Filtered	Filtered	Filtered	Filtered	Filtered	Filtered	Filtered	Filtered	Filtered	Filtered	Filtered	1405.26	Filtered	Filtered	Filtered	Filtered	Filtered	Filtered	Filtered	Filtered	Filtered	Filtered
P07910	HNRNPC	Heterogeneous nuclear ribonucleoproteins C1/C2	Filtered	Filtered	Filtered	Filtered	Filtered	Filtered	Filtered	Filtered	Filtered	1175.5	1.16428	Filtered	Filtered	Filtered	Filtered	Filtered	Filtered	Filtered	3054.52	Filtered	Filtered	Filtered	Filtered	Filtered	Filtered	Filtered	Filtered	Filtered	Filtered	Filtered	Filtered	Filtered	Filtered	Filtered	Filtered	Filtered	Filtered	Filtered	Filtered	Filtered	Filtered	Filtered	Filtered	Filtered	Filtered	Filtered	Filtered
P07954	FH	Fumarate hydratase, mitochondrial	Filtered	Filtered	Filtered	Filtered	Filtered	Filtered	Filtered	Filtered	Filtered	Filtered	Filtered	Filtered	Filtered	Filtered	Filtered	Filtered	Filtered	Filtered	Filtered	Filtered	Filtered	Filtered	Filtered	Filtered	Filtered	Filtered	Filtered	Filtered	Filtered	Filtered	Filtered	Filtered	Filtered	Filtered	Filtered	Filtered	Filtered	Filtered	Filtered	Filtered	Filtered	Filtered	Filtered	Filtered	Filtered	Filtered	Filtered
P07988	SFTPB	Pulmonary surfactant-associated protein B	Filtered	Filtered	Filtered	Filtered	12131	Filtered	Filtered	Filtered	Filtered	Filtered	Filtered	Filtered	Filtered	Filtered	Filtered	Filtered	Filtered	Filtered	Filtered	Filtered	Filtered	Filtered	Filtered	Filtered	Filtered	Filtered	Filtered	Filtered	Filtered	Filtered	Filtered	Filtered	Filtered	Filtered	Filtered	Filtered	Filtered	Filtered	4941.44	Filtered	Filtered	Filtered	Filtered	Filtered	12058.4	Filtered	Filtered
P07996	THBS1	Thrombospondin-1	12660	5445.82	16769.9	4664.08	7189.5	3150.1	9386.8	7490.53	13876.4	8032.5	173690	6100.97	7268.63	7301.35	2760.53	7214.74	3435.87	2740.84	9214.35	4085.21	3119.43	7268.44	6518.77	7131.36	13185.3	3327.33	8736.92	7222.21	4136.91	4871.52	57275.3	21875.2	37563.6	64268.1	126078	78352.3	11956.4	69477.6	98038.3	6451.65	7528.78	27050.1	16956.7	62250.3	6206.66	14159.9	6556.65
P07998	RNASE1	Ribonuclease pancreatic	1108.16	Filtered	1470.82	Filtered	1418.42	2658	Filtered	5192.16	571.674	1356.72	Filtered	Filtered	4332.11	1260.12	2195.89	Filtered	1909.25	716.269	1347.98	1606.71	1500.07	Filtered	Filtered	5858.75	10408.1	Filtered	1022.45	Filtered	2129.69	1524.18	6724.15	3422.12	5402.55	3593.25	2629.01	3665.07	Filtered	1438.48	2127.04	1984.53	2605.85	960.139	1299.45	2859.21	2401.9	3098.47	881.968
P08123	COL1A2	Collagen alpha-2(I) chain	Filtered	Filtered	Filtered	Filtered	Filtered	8904.53	Filtered	Filtered	Filtered	3710.74	Filtered	Filtered	Filtered	Filtered	Filtered	Filtered	Filtered	Filtered	Filtered	Filtered	4102.58	Filtered	Filtered	Filtered	Filtered	Filtered	Filtered	Filtered	Filtered	4016	Filtered	Filtered	Filtered	Filtered	Filtered	Filtered	Filtered	Filtered	492.34	3346.41	Filtered	Filtered	Filtered	12337.6	Filtered	Filtered	24623.6
P08133	ANXA6	Annexin A6	Filtered	Filtered	Filtered	Filtered	Filtered	Filtered	Filtered	Filtered	Filtered	Filtered	Filtered	Filtered	Filtered	Filtered	Filtered	Filtered	Filtered	Filtered	Filtered	Filtered	Filtered	Filtered	Filtered	Filtered	Filtered	Filtered	Filtered	Filtered	Filtered	Filtered	Filtered	Filtered	Filtered	Filtered	Filtered	Filtered	Filtered	Filtered	Filtered	Filtered	Filtered	Filtered	Filtered	Filtered	Filtered	Filtered	Filtered
P08185	SERPINA6	Corticosteroid-binding globulin	160782	95057.1	98101.6	84963.5	158477	132972	142494	126409	142101	120687	124668	142732	98054.4	117758	158107	136568	163056	160518	227717	153768	140569	166832	151806	41395.3	58740.1	151611	135079	184011	143666	145389	93619.7	119495	96179.5	119683	143526	135420	158016	156368	127357	138785	126990	119269	110656	97815.9	96603.7	122579	110462
P08195	SLC3A2	4F2 cell-surface antigen heavy chain	6074.67	2841.33	4435.97	2302.36	Filtered	3894.38	6957.55	6275.32	Filtered	8120.6	6456.79	6587.07	Filtered	1986.98	Filtered	15380.9	6502.58	6726.06	77241	Filtered	4114.57	9136.74	5953.57	Filtered	Filtered	5977.89	Filtered	8862.59	Filtered	1816.72	2192.33	4375.33	6462.33	3952.63	6218.15	3692.78	4938.36	5426.08	3960.54	4789.65	3346.81	5496.33	4534.39	2007.04	Filtered	2717.4	3034.35
P08238	HSP90AB1	Heat shock protein HSP 90-beta	2465.07	2386.65	Filtered	Filtered	Filtered	4721.08	Filtered	1047.33	Filtered	Filtered	Filtered	Filtered	Filtered	Filtered	Filtered	Filtered	Filtered	Filtered	8007.89	Filtered	Filtered	Filtered	Filtered	Filtered	Filtered	Filtered	Filtered	Filtered	Filtered	Filtered	Filtered	Filtered	Filtered	Filtered	3406.03	Filtered	Filtered	Filtered	Filtered	Filtered	Filtered	Filtered	Filtered	Filtered	Filtered	Filtered	Filtered
P08246	ELANE	Neutrophil elastase	Filtered	Filtered	Filtered	Filtered	3174.52	Filtered	Filtered	Filtered	3837.93	8102.26	Filtered	Filtered	Filtered	Filtered	Filtered	Filtered	Filtered	Filtered	Filtered	Filtered	Filtered	Filtered	120258	217843	Filtered	Filtered	Filtered	Filtered	Filtered	Filtered	Filtered	Filtered	Filtered	Filtered	Filtered	Filtered	Filtered	Filtered	70716.9	Filtered	Filtered	Filtered	1262.88	1803.01	Filtered	Filtered	Filtered
P08253	MMP2	72 kDa type IV collagenase	5558.09	3415.87	4444	3593.9	4880.23	4852.59	2943.98	4381.98	3754.14	3085.01	3250.58	4919.22	6557.03	2892.02	9935.57	4819.64	5841.84	3556.49	6758.72	3871.5	5516.85	9813.14	7279.98	14904.5	6879.56	2610.98	3240.11	7747.75	Filtered	3989.37	Filtered	Filtered	2894.16	3625.66	4308.02	4123.26	6082.13	Filtered	4196.51	6274.42	3108.52	2692.52	3275.78	2877.64	2923.56	2878.56	Filtered
P08294	SOD3	Extracellular superoxide dismutase [Cu-Zn]	16080	8494.76	11325.4	9129.61	12408.2	17335.6	13960.8	22965.4	8102.4	9715.61	17850.5	17624.1	5582.93	7364.9	18156.6	13575.7	14510.5	10877.7	36323.7	15118.7	15044.7	27229.2	18976	15496.9	23150.5	18079.7	16563	23097.3	13191.2	12189.9	2625.51	4591.58	Filtered	12458	12607.2	12132.4	153289	17117.1	11454.7	15526.7	9518.32	40467.2	15741.8	11708.3	12315.6	10515.1	13298.4
P08311	CTSG	Cathepsin G	Filtered	Filtered	Filtered	Filtered	Filtered	Filtered	Filtered	Filtered	Filtered	3027.09	Filtered	Filtered	Filtered	Filtered	Filtered	Filtered	Filtered	Filtered	Filtered	Filtered	Filtered	Filtered	Filtered	Filtered	Filtered	Filtered	Filtered	Filtered	Filtered	Filtered	Filtered	Filtered	Filtered	Filtered	Filtered	Filtered	Filtered	Filtered	Filtered	Filtered	Filtered	Filtered	Filtered	Filtered	Filtered	Filtered	Filtered
P08319	ADH4	All-trans-retinol dehydrogenase [NAD(+)] ADH4	Filtered	Filtered	Filtered	Filtered	Filtered	Filtered	Filtered	Filtered	Filtered	Filtered	Filtered	Filtered	Filtered	Filtered	Filtered	Filtered	6462.3	Filtered	Filtered	Filtered	Filtered	Filtered	Filtered	Filtered	Filtered	Filtered	Filtered	Filtered	Filtered	Filtered	Filtered	Filtered	Filtered	Filtered	Filtered	Filtered	Filtered	Filtered	Filtered	Filtered	Filtered	Filtered	Filtered	Filtered	Filtered	Filtered	Filtered
P08397	HMBS	Porphobilinogen deaminase	Filtered	Filtered	Filtered	Filtered	Filtered	Filtered	Filtered	Filtered	Filtered	Filtered	Filtered	Filtered	Filtered	Filtered	Filtered	Filtered	Filtered	Filtered	Filtered	Filtered	Filtered	Filtered	Filtered	Filtered	Filtered	Filtered	Filtered	Filtered	Filtered	Filtered	Filtered	Filtered	Filtered	Filtered	Filtered	Filtered	Filtered	Filtered	Filtered	Filtered	Filtered	Filtered	Filtered	Filtered	Filtered	Filtered	Filtered
P08493	MGP	Matrix Gla protein	Filtered	Filtered	11366	Filtered	7225.83	11386.7	Filtered	Filtered	Filtered	Filtered	8204.32	Filtered	15566.8	8115.51	15403.5	14676.3	9461.74	11410.4	24056	6534.18	27861.3	Filtered	11582.2	43420.6	47644	9989.96	15618.5	18851.2	6310.3	8375.22	8445.68	Filtered	Filtered	5945.93	Filtered	8492.21	10355	5889.6	Filtered	3565.05	2377.34	Filtered	4894.1	5650.92	Filtered	Filtered	6835.06
P08514	ITGA2B	Integrin alpha-IIb	Filtered	Filtered	Filtered	Filtered	Filtered	Filtered	Filtered	Filtered	Filtered	Filtered	Filtered	Filtered	Filtered	Filtered	Filtered	25294	2697.52	Filtered	14681.4	Filtered	Filtered	34031.2	15096.7	Filtered	Filtered	Filtered	Filtered	5925.94	Filtered	Filtered	Filtered	5818.2	3293.75	4433.38	Filtered	Filtered	28304.5	Filtered	6118.13	Filtered	6799.39	14548.8	7387.13	Filtered	3589.66	Filtered	Filtered
P08519	LPA	Apolipoprotein(a)	165624	10355.1	424053	351616	28539.1	19761.8	52033.2	43225.8	155207	238302	26732.3	105815	84589.4	17075.5	158279	14175.3	18879.4	56155.8	12045.9	23075.2	18753.7	38979.2	27745.7	78083.7	63948.5	332025	38309.1	35440.3	75532.1	21603.7	19474.9	161146	176622	277002	295333	428782	70211.8	12561.7	30652.1	209517	53560.6	348606	45494.6	15719.6	74356.8	308351	30286.3
P08567	PLEK	Pleckstrin	Filtered	Filtered	Filtered	Filtered	Filtered	Filtered	Filtered	Filtered	Filtered	Filtered	Filtered	Filtered	Filtered	Filtered	Filtered	Filtered	9727.43	Filtered	Filtered	Filtered	Filtered	8464.49	Filtered	13691.9	Filtered	Filtered	Filtered	Filtered	Filtered	Filtered	5722.81	32484.2	39485.2	7302.93	6527.28	Filtered	17241.3	10616.2	6715.87	Filtered	2545.47	24093.1	5666.04	2902.99	Filtered	Filtered	Filtered
P08571	CD14	Monocyte differentiation antigen CD14	64778.1	36705.4	66926.4	68814.5	64954.5	75808.6	58294.1	59340.3	45062.7	104698	58553.8	65592.6	29345	58296.9	63027.8	67020.7	52566	40173.3	114176	54868.5	59082.5	70121.2	61116.7	71822.7	79680.2	46538.3	69988.1	86913.5	55467.3	80657.2	67085.1	42593.9	44003.3	56540.5	66942.9	76486.6	51812.5	35691	49984.2	47382.6	50001.2	63342.6	44031.7	45530.6	50399.5	61167.2	65499.4
P08575	PTPRC	Receptor-type tyrosine-protein phosphatase C	Filtered	Filtered	Filtered	Filtered	Filtered	Filtered	Filtered	Filtered	Filtered	Filtered	Filtered	Filtered	Filtered	Filtered	Filtered	Filtered	Filtered	Filtered	Filtered	Filtered	Filtered	Filtered	Filtered	Filtered	Filtered	Filtered	Filtered	Filtered	Filtered	Filtered	Filtered	Filtered	Filtered	Filtered	Filtered	Filtered	Filtered	Filtered	Filtered	Filtered	Filtered	Filtered	Filtered	Filtered	Filtered	Filtered	Filtered
P08603	CFH	Complement factor H	1.01611e+06	985548	1.03853e+06	1.22459e+06	939804	1.01396e+06	931609	890900	1.07256e+06	958901	911239	826795	1175575	1.08237e+06	775481	1050913	820293	954696	744931	997987	903573	684845	831777	1.50257e+06	1.04697e+06	1.02804e+06	1089927	741477	807528	1.02881e+06	1.23662e+06	1.02694e+06	1.1329e+06	925318	918080	1.09412e+06	717335	886783	798664	908825	842712	816858	741998	971387	1.06645e+06	992014	985732
P08637	FCGR3A	Low affinity immunoglobulin gamma Fc region receptor III-A	13337	7426.86	18388.9	36129.8	9327.43	14308.2	17669.7	29572.6	11641.4	14146.3	23144.1	14209.5	6092.68	16439.5	11129.2	34608.3	23225.9	29519.1	72132.4	20102.1	15328.6	31069.3	21143.9	50210.3	35301.2	24341.3	15355.5	30517.6	15067.3	28676	11540.8	10388	16257.4	10840	21630.6	32215.1	12900	23273.7	20420.5	21883.1	22413.5	14044.7	20825.2	16936.6	19969.7	25005.1	16803
P08670	VIM	Vimentin	Filtered	Filtered	Filtered	Filtered	Filtered	10331.7	Filtered	Filtered	Filtered	Filtered	Filtered	Filtered	Filtered	Filtered	4696.1	10841.9	Filtered	Filtered	54101.3	Filtered	Filtered	Filtered	Filtered	Filtered	Filtered	Filtered	Filtered	Filtered	Filtered	Filtered	Filtered	Filtered	Filtered	Filtered	Filtered	Filtered	Filtered	Filtered	Filtered	Filtered	Filtered	Filtered	Filtered	Filtered	Filtered	Filtered	Filtered
P08697	SERPINF2	Alpha-2-antiplasmin	822431	851304	842784	688016	699569	684752	821058	821103	824494	820065	706625	654452	796700	791217	684227	694738	672956	642765	814075	866088	827535	721274	803655	679352	506385	846505	739652	804537	789738	818388	655353	738034	709129	726377	1102824	853931	520901	685184	743967	728550	685522	704597	606082	808090	785793	804093	847798
P08709	F7	Coagulation factor VII	11967.3	16825.7	16806	10217.2	15681.3	8622.78	27823.1	32299.4	20475.2	16260.2	18972.4	12895.2	11372.9	11917.7	16080.3	14459.2	17987.7	13974.4	24754.9	17750.5	14963.8	8968.08	15344	37208.7	23946.5	19093	19746.9	17263	17935.1	13422.1	12888.3	8700.88	Filtered	13983.6	17269.1	13345.8	9685.04	18750.7	15594	14499.8	9230.31	12809.2	10604.5	8950.38	17185	16566	14977.6
P08758	ANXA5	Annexin A5	Filtered	Filtered	Filtered	Filtered	Filtered	Filtered	Filtered	Filtered	Filtered	Filtered	Filtered	Filtered	Filtered	Filtered	Filtered	Filtered	Filtered	Filtered	Filtered	Filtered	Filtered	Filtered	Filtered	Filtered	Filtered	Filtered	Filtered	Filtered	Filtered	Filtered	Filtered	Filtered	Filtered	Filtered	Filtered	Filtered	Filtered	Filtered	Filtered	Filtered	Filtered	Filtered	Filtered	Filtered	Filtered	Filtered	Filtered
P08865	RPSA	40S ribosomal protein SA	Filtered	Filtered	Filtered	Filtered	Filtered	Filtered	Filtered	Filtered	Filtered	Filtered	Filtered	Filtered	Filtered	Filtered	Filtered	Filtered	Filtered	Filtered	Filtered	Filtered	Filtered	Filtered	Filtered	Filtered	Filtered	Filtered	Filtered	Filtered	Filtered	Filtered	Filtered	Filtered	Filtered	Filtered	Filtered	Filtered	Filtered	Filtered	Filtered	Filtered	Filtered	Filtered	Filtered	Filtered	Filtered	Filtered	Filtered
P09104	ENO2	Gamma-enolase	2712.55	3474.01	Filtered	Filtered	Filtered	10563.7	Filtered	17297.2	Filtered	3058.85	Filtered	Filtered	Filtered	1803.39	Filtered	Filtered	Filtered	Filtered	Filtered	Filtered	Filtered	Filtered	Filtered	Filtered	Filtered	Filtered	Filtered	15332.2	Filtered	Filtered	Filtered	Filtered	Filtered	3063.84	Filtered	2768.59	1872.09	Filtered	Filtered	Filtered	2518.49	Filtered	2197.65	2270.98	Filtered	2738.63	1140.58
P09172	DBH	Dopamine beta-hydroxylase	13452.4	4309.3	17254.2	10748.9	7309.43	8946.97	15623.4	Filtered	27178.1	9532.2	26595.5	13850.5	9662.48	5861.35	9212.35	7915.29	5501.27	19957.7	42381.7	18093.9	19849.1	20156.2	18320.1	22935.2	5724.17	3507.25	8726.25	Filtered	19636.3	5496.53	8960.6	12591.4	24326.5	16815.3	7151.61	7123.56	18048.5	2961.46	6187.49	15973.6	9038.87	9530.69	15021.5	3752.97	11858.6	12565.2	6690.17
P09211	GSTP1	Glutathione S-transferase P	Filtered	Filtered	Filtered	Filtered	Filtered	Filtered	Filtered	Filtered	Filtered	Filtered	2954.53	Filtered	Filtered	Filtered	Filtered	Filtered	Filtered	Filtered	Filtered	Filtered	3995.7	Filtered	Filtered	Filtered	Filtered	Filtered	6155.67	Filtered	Filtered	Filtered	Filtered	Filtered	Filtered	1609.65	Filtered	Filtered	4298.42	5500.16	4180.66	Filtered	Filtered	Filtered	Filtered	Filtered	Filtered	Filtered	Filtered
P09382	LGALS1	Galectin-1	Filtered	Filtered	2974.76	Filtered	Filtered	Filtered	Filtered	Filtered	Filtered	Filtered	Filtered	Filtered	Filtered	Filtered	Filtered	Filtered	Filtered	Filtered	Filtered	Filtered	Filtered	Filtered	16793.6	Filtered	Filtered	2934.28	Filtered	Filtered	Filtered	Filtered	Filtered	Filtered	Filtered	853.526	Filtered	Filtered	Filtered	988.737	1322.48	Filtered	Filtered	Filtered	Filtered	Filtered	Filtered	Filtered	Filtered
P09429	HMGB1	High mobility group protein B1	Filtered	Filtered	Filtered	Filtered	Filtered	Filtered	Filtered	Filtered	Filtered	Filtered	Filtered	Filtered	Filtered	Filtered	Filtered	Filtered	Filtered	Filtered	Filtered	Filtered	Filtered	Filtered	Filtered	Filtered	Filtered	Filtered	Filtered	Filtered	Filtered	Filtered	Filtered	Filtered	Filtered	Filtered	Filtered	Filtered	Filtered	Filtered	Filtered	Filtered	Filtered	Filtered	Filtered	Filtered	Filtered	Filtered	Filtered
P09486	SPARC	SPARC	8593.86	Filtered	3616.6	2244.66	4636.37	Filtered	4153.47	Filtered	Filtered	3382.67	33978.9	5136.49	Filtered	5789.61	279.502	4821.12	Filtered	1607.89	6205.52	Filtered	Filtered	Filtered	Filtered	Filtered	Filtered	Filtered	Filtered	Filtered	Filtered	Filtered	14267.6	7860.88	13236.8	13976.8	35109.4	15458.8	10172.6	10418	22394.8	3007.4	3149.17	5347.62	5437.83	13273.7	2868.17	5217.37	1649.05
P09493	TPM1	Tropomyosin alpha-1 chain	Filtered	Filtered	Filtered	Filtered	Filtered	Filtered	Filtered	Filtered	Filtered	Filtered	Filtered	Filtered	Filtered	Filtered	Filtered	Filtered	Filtered	Filtered	Filtered	Filtered	Filtered	Filtered	Filtered	Filtered	Filtered	Filtered	Filtered	Filtered	Filtered	Filtered	Filtered	Filtered	Filtered	Filtered	Filtered	5442.66	10696.2	Filtered	Filtered	Filtered	Filtered	Filtered	Filtered	Filtered	Filtered	Filtered	Filtered
P09525	ANXA4	Annexin A4	Filtered	Filtered	Filtered	Filtered	Filtered	Filtered	Filtered	Filtered	Filtered	Filtered	Filtered	Filtered	Filtered	Filtered	Filtered	Filtered	Filtered	Filtered	Filtered	Filtered	Filtered	Filtered	Filtered	Filtered	Filtered	Filtered	Filtered	Filtered	Filtered	Filtered	Filtered	Filtered	Filtered	Filtered	Filtered	Filtered	Filtered	Filtered	Filtered	Filtered	Filtered	Filtered	Filtered	Filtered	Filtered	Filtered	Filtered
P09651	HNRNPA1	Heterogeneous nuclear ribonucleoprotein A1	Filtered	Filtered	Filtered	Filtered	Filtered	Filtered	Filtered	Filtered	Filtered	Filtered	Filtered	Filtered	Filtered	Filtered	Filtered	Filtered	Filtered	Filtered	Filtered	Filtered	Filtered	Filtered	Filtered	Filtered	Filtered	Filtered	Filtered	Filtered	Filtered	Filtered	Filtered	Filtered	Filtered	Filtered	Filtered	Filtered	Filtered	Filtered	Filtered	Filtered	Filtered	Filtered	Filtered	Filtered	Filtered	Filtered	Filtered
P09871	C1S	Complement C1s subcomponent	506262	434341	502726	375071	498783	442093	455377	541491	455503	620861	392155	518814	584704	438298	499788	518667	486134	441881	578604	373405	468378	704501	637807	938125	736636	481589	356897	597098	500247	515843	518267	481168	554430	484268	573939	538267	506506	528644	540285	477884	449289	452585	464765	484338	504198	479366	407211
P09874	PARP1	Poly [ADP-ribose] polymerase 1	Filtered	Filtered	Filtered	Filtered	Filtered	Filtered	Filtered	Filtered	Filtered	Filtered	Filtered	Filtered	Filtered	Filtered	Filtered	Filtered	Filtered	117168	Filtered	Filtered	Filtered	Filtered	Filtered	Filtered	Filtered	Filtered	Filtered	Filtered	Filtered	Filtered	Filtered	Filtered	Filtered	Filtered	Filtered	Filtered	Filtered	Filtered	Filtered	Filtered	Filtered	Filtered	Filtered	Filtered	Filtered	Filtered	Filtered
P09960	LTA4H	Leukotriene A-4 hydrolase	Filtered	Filtered	Filtered	Filtered	Filtered	Filtered	Filtered	Filtered	Filtered	Filtered	Filtered	Filtered	Filtered	Filtered	Filtered	Filtered	5162.37	2287.57	Filtered	Filtered	Filtered	Filtered	Filtered	Filtered	Filtered	Filtered	1732.35	Filtered	Filtered	Filtered	Filtered	Filtered	Filtered	Filtered	Filtered	Filtered	Filtered	Filtered	Filtered	Filtered	Filtered	Filtered	1734.85	Filtered	3502.11	Filtered	Filtered
P09972	ALDOC	Fructose-bisphosphate aldolase C	Filtered	Filtered	Filtered	Filtered	Filtered	Filtered	Filtered	Filtered	Filtered	Filtered	Filtered	Filtered	Filtered	Filtered	Filtered	Filtered	Filtered	Filtered	Filtered	Filtered	Filtered	Filtered	Filtered	Filtered	Filtered	Filtered	Filtered	Filtered	Filtered	Filtered	Filtered	Filtered	Filtered	Filtered	Filtered	Filtered	Filtered	Filtered	Filtered	Filtered	Filtered	2499.14	Filtered	Filtered	Filtered	Filtered	Filtered
P0C0L4	C4A	Complement C4-A	3.62086e+06	5362796	3.78501e+06	4867032	1.92213e+06	1.94483e+06	4461999	3947924	4.29653e+06	5169887	3.37121e+06	2.55671e+06	2.82174e+06	4032449	3.43604e+06	4974605	3.25756e+06	4.58498e+06	3.06456e+06	4.31583e+06	2.89622e+06	4.28045e+06	3900670	5.10799e+06	3.68674e+06	3678994	3308512	4.42502e+06	2.65227e+06	4.60301e+06	4424162	5.57354e+06	3.37396e+06	3.49274e+06	3.22552e+06	5671915	4987285	3.02642e+06	4.84394e+06	2.91952e+06	3.90462e+06	5.12921e+06	3.4905e+06	3.56354e+06	4.52113e+06	4.24643e+06	3970596
P0C0L5	C4B	Complement C4-B	427815	547165	321076	339727	92713.6	110973	232944	256361	539621	298827	273257	116456	171224	319147	215606	216717	285291	333108	282533	503694	149811	227317	283916	190604	60730.5	219821	324415	219506	192533	345295	207782	382733	161313	349840	236588	354271	232514	218450	307672	181516	248729	385699	172687	238413	211944	359396	311386
P0C0S5;Q71UI9	H2AZ1;H2AZ2	Histone H2A.Z;Histone H2A.V	Filtered	17604.7	Filtered	Filtered	Filtered	3.68553e+06	Filtered	Filtered	Filtered	Filtered	Filtered	Filtered	Filtered	Filtered	Filtered	Filtered	Filtered	22552.2	332528	Filtered	Filtered	Filtered	Filtered	40107.5	135429	Filtered	Filtered	Filtered	Filtered	Filtered	Filtered	Filtered	Filtered	Filtered	Filtered	Filtered	Filtered	Filtered	25738.9	Filtered	Filtered	Filtered	Filtered	Filtered	Filtered	Filtered	Filtered
P0CF74	IGLC6	Immunoglobulin lambda constant 6	Filtered	7567.26	Filtered	Filtered	Filtered	Filtered	9739.29	16128.3	Filtered	Filtered	Filtered	Filtered	Filtered	Filtered	Filtered	Filtered	Filtered	Filtered	Filtered	Filtered	Filtered	Filtered	Filtered	18064.1	23831.3	Filtered	Filtered	Filtered	Filtered	Filtered	Filtered	Filtered	7908.52	Filtered	Filtered	4460.05	22305.3	Filtered	Filtered	Filtered	Filtered	4758.49	845.297	Filtered	Filtered	22735.6	3680.09
P0CG47;P0CG48;P62979;P62987	UBB;UBC;RPS27A;UBA52	Polyubiquitin-B;Polyubiquitin-C;Ubiquitin-40S ribosomal protein S27a;Ubiquitin-60S ribosomal protein L40	Filtered	8062.2	8873.77	Filtered	21562.1	7485.17	Filtered	Filtered	Filtered	Filtered	23924.9	16381.3	Filtered	8381.51	Filtered	4740.89	4164.16	Filtered	8331.06	Filtered	9332.06	Filtered	20200.4	Filtered	Filtered	Filtered	Filtered	41900.8	Filtered	16787.8	Filtered	Filtered	Filtered	12575.8	7607.2	6997.9	5275.01	Filtered	15600.7	4419.89	4845.08	Filtered	4381.24	Filtered	Filtered	3808.11	Filtered
P0DJI8	SAA1	Serum amyloid A-1 protein	21831.5	11878.8	11007.3	11881.3	51237.7	31588.6	17480	43012.9	37780.3	6.8357e+06	34397.9	28247.6	21263	22323.2	59717.9	16097.2	73124.7	68941.6	43225.8	41480	20266.4	18623.7	12997.9	77388.2	52153	50277.8	13535	116482	13479	218273	87470.1	17086.2	13970.7	13880.3	23033.4	84372.1	25565.6	24103.3	14465.8	12095.9	13863	30347.7	12603.9	45948	19874.8	16676.7	24978.1
P0DJI9	SAA2	Serum amyloid A-2 protein	Filtered	Filtered	Filtered	Filtered	Filtered	Filtered	Filtered	Filtered	Filtered	2.88408e+06	Filtered	Filtered	Filtered	Filtered	Filtered	Filtered	Filtered	Filtered	Filtered	Filtered	Filtered	Filtered	Filtered	Filtered	Filtered	Filtered	Filtered	Filtered	Filtered	Filtered	183549	Filtered	Filtered	Filtered	Filtered	Filtered	Filtered	Filtered	Filtered	Filtered	Filtered	Filtered	Filtered	Filtered	Filtered	Filtered	Filtered
P0DME0;Q01105	SETSIP;SET	Protein SETSIP;Protein SET	Filtered	Filtered	Filtered	Filtered	Filtered	Filtered	Filtered	Filtered	Filtered	Filtered	Filtered	Filtered	Filtered	Filtered	Filtered	Filtered	Filtered	Filtered	Filtered	Filtered	Filtered	Filtered	Filtered	Filtered	Filtered	Filtered	Filtered	Filtered	Filtered	Filtered	Filtered	Filtered	Filtered	Filtered	Filtered	Filtered	Filtered	Filtered	Filtered	Filtered	Filtered	Filtered	Filtered	Filtered	Filtered	Filtered	Filtered
P0DMV8;P0DMV9	HSPA1A;HSPA1B	Heat shock 70 kDa protein 1A;Heat shock 70 kDa protein 1B	Filtered	1188.05	Filtered	1971.42	2295.37	7349.75	Filtered	Filtered	Filtered	1358.76	2000.74	1170.37	550.231	2622.83	Filtered	1020.04	Filtered	Filtered	Filtered	Filtered	Filtered	Filtered	Filtered	Filtered	Filtered	Filtered	Filtered	1561.93	3280.43	Filtered	2308.38	3697.21	5969.44	2114.66	2029.87	1994.59	3853.44	3424.78	3579.43	2257.21	1756.71	10465.1	2232.66	Filtered	2227.03	1240.16	563.4
P0DOX2		Immunoglobulin alpha-2 heavy chain	285581	280590	385520	255349	421317	361421	636914	488469	437855	211497	328195	325263	417898	249427	169699	179181	256751	225276	476877	291732	294957	233828	258534	257923	309715	264122	540390	400841	388828	231254	305527	244671	406908	435839	261255	152606	322852	359538	201039	230666	312695	453396	165978	195931	233832	350994	286289
P0DOX3		Immunoglobulin delta heavy chain	140238	143215	263122	2.03855e+06	422463	1.81539e+06	985960	371738	278156	23285.1	62036	985444	119877	86621.5	31326.8	221967	56540.2	54039.6	1.41847e+06	243102	123617	658656	603483	96949.3	335887	360094	18607.9	84780	24672.5	940384	153435	278224	449859	318036	169375	497761	266583	276421	133016	738602	250784	114465	234012	583520	719953	1.46079e+06	104668
P0DOX4		Immunoglobulin epsilon heavy chain	122027	75631.7	114104	95112.7	460233	140452	92988.8	173025	244740	111943	96818.5	132848	64625.6	25277.9	531266	34448.2	34924.1	49508.7	519246	127273	128710	49206.2	87422.1	244133	187449	167779	110940	34612.4	39741.8	182217	40080.8	49392.8	Filtered	60170.4	112411	96405.5	82824.5	27852.5	30923	110443	Filtered	14327.9	Filtered	92003.5	38138.6	106795	90971
P0DOX5		Immunoglobulin gamma-1 heavy chain	206623	369967	242267	227079	345114	275077	269668	316219	411173	281134	250097	226051	381194	368212	148146	303616	290262	351492	401293	254084	248342	225095	245791	472075	888734	226819	384244	196005	227642	247526	136932	108550	164980	193008	131464	246014	752666	306769	59985	282602	160194	325290	360475	225800	79158.1	160283	285442
P0DOX6		Immunoglobulin mu heavy chain	11804641	27985042	14454992	11876842	24774342	11924114	22675950	17842572	10130999	15353107	17752274	33481942	23795934	28628852	8760540	21948046	22200770	12638829	17169558	18014616	7.98752e+06	8.11073e+06	8535775	29629602	15208382	7673463	17967758	18528454	14790486	27636540	15186041	17362852	11065419	19385014	39230800	12526865	16291336	15447385	13397073	18471380	25686408	15828334	25091606	12266710	17950310	18966210	14691602
P0DOX7		Immunoglobulin kappa light chain	21982458	22393492	23845324	28043652	27090982	37631084	32650172	33207378	37565080	28485724	37454148	30120608	36724488	25226920	21573176	20503504	20094346	16754290	32919068	25864202	24575808	24709306	28591862	31036488	44278340	31117596	38179700	18548996	32127902	30981688	23145650	35492268	37715952	25221488	18746198	18498374	17881420	19345734	20111094	29303644	28382164	30234194	13632944	21809784	22672064	34181524	23951386
P0DOX8		Immunoglobulin lambda-1 light chain	9910450	13717701	11713977	10743687	18409256	12402544	19782508	13486190	15797323	11457365	12919386	15339752	19050072	9041787	11586707	12288157	11607530	9061189	18433746	12058689	10969820	20795436	18589576	15083371	25443798	14914311	18331628	16656379	15672835	12623971	8722137	12675681	13203710	11446764	10343304	9287358	12384148	10948039	8488004	14410601	10968082	13546817	6898927	10921416	9400533	13725460	14701130
P0DOY3	IGLC3	Immunoglobulin lambda constant 3	2.07148e+06	87026.6	89001.5	182248	251520	344989	583652	10862.6	95211.7	319636	300149	117673	4852032	140394	249320	121475	429544	516738	4.03493e+06	2.08607e+06	391105	897852	574584	13062861	20386916	677143	853323	1.44096e+06	600330	716120	5790780	1.26853e+06	7100979	465542	57340.3	78109.2	1.40781e+06	1.0174e+06	217194	487344	539137	1.54988e+06	307254	2.14956e+06	1465111	1.07873e+06	625884
P0DP01	IGHV1-8	Immunoglobulin heavy variable 1-8	49704.3	78503.8	Filtered	46555.3	120847	8525.71	164123	53219.9	77129.1	20250.5	43674.8	97645.7	56677.4	39060.5	3717.76	Filtered	175504	34642.3	Filtered	53191.2	Filtered	52704.4	36390.9	100622	29243.8	130032	Filtered	89456.7	116140	73403.8	24920.1	20970.7	10653	Filtered	Filtered	Filtered	58851	43435.5	48528.9	63125.5	23306.7	17776	98507.1	Filtered	22254	49524.8	26515.2
P0DP08	IGHV4-38-2	Immunoglobulin heavy variable 4-38-2	25389.5	7106.89	Filtered	23490.7	11339.7	16509.4	Filtered	Filtered	Filtered	Filtered	14773.3	21694	Filtered	Filtered	Filtered	47522.3	Filtered	14611.5	89603.4	3978.25	Filtered	Filtered	Filtered	Filtered	Filtered	8498.93	Filtered	Filtered	Filtered	Filtered	Filtered	Filtered	Filtered	Filtered	Filtered	7545.56	13832	7818.22	Filtered	9470.72	44285.7	Filtered	26238.2	Filtered	Filtered	24547.9	10236.9
P0DP23;P0DP24;P0DP25	CALM1;CALM2;CALM3	Calmodulin-1;Calmodulin-2;Calmodulin-3	Filtered	Filtered	Filtered	Filtered	Filtered	Filtered	Filtered	Filtered	Filtered	Filtered	Filtered	Filtered	Filtered	Filtered	Filtered	Filtered	Filtered	Filtered	Filtered	Filtered	Filtered	Filtered	Filtered	Filtered	Filtered	Filtered	Filtered	Filtered	Filtered	Filtered	Filtered	Filtered	6211.95	2450.43	Filtered	Filtered	Filtered	Filtered	2793.92	Filtered	Filtered	4947.31	1672.38	Filtered	Filtered	Filtered	Filtered
P0DTE1	IGHV3-38-3	Probable non-functional immunoglobulin heavy variable 3-38-3	Filtered	Filtered	Filtered	Filtered	Filtered	10721.2	22847.9	47560.9	Filtered	24598.1	Filtered	Filtered	Filtered	Filtered	Filtered	Filtered	19493.5	Filtered	57209.6	Filtered	Filtered	Filtered	Filtered	Filtered	Filtered	Filtered	Filtered	Filtered	Filtered	Filtered	Filtered	Filtered	Filtered	Filtered	Filtered	52919.4	Filtered	Filtered	Filtered	Filtered	Filtered	Filtered	23490.4	21158.2	Filtered	48522.3	3040.16
P0DTE2	IGHV8-51-1	Probable non-functional immunoglobulin heavy variable 8-51-1	Filtered	Filtered	Filtered	Filtered	Filtered	12016.2	Filtered	1654.61	Filtered	Filtered	Filtered	Filtered	Filtered	Filtered	Filtered	Filtered	Filtered	Filtered	Filtered	Filtered	Filtered	7228.33	43688	Filtered	Filtered	Filtered	Filtered	Filtered	7164.71	16120.2	Filtered	Filtered	Filtered	Filtered	Filtered	Filtered	Filtered	Filtered	Filtered	Filtered	22582	Filtered	Filtered	Filtered	Filtered	Filtered	Filtered
P10124	SRGN	Serglycin	Filtered	Filtered	Filtered	Filtered	Filtered	Filtered	Filtered	Filtered	Filtered	Filtered	Filtered	Filtered	Filtered	Filtered	Filtered	Filtered	Filtered	Filtered	Filtered	Filtered	Filtered	Filtered	Filtered	Filtered	Filtered	Filtered	Filtered	Filtered	Filtered	Filtered	Filtered	Filtered	87250.7	Filtered	Filtered	Filtered	Filtered	34093.2	2633.31	63831.1	Filtered	Filtered	Filtered	Filtered	Filtered	Filtered	Filtered
P10153	RNASE2	Non-secretory ribonuclease	Filtered	Filtered	Filtered	Filtered	Filtered	Filtered	Filtered	Filtered	Filtered	Filtered	Filtered	Filtered	Filtered	6224.86	Filtered	Filtered	1415.93	Filtered	Filtered	Filtered	Filtered	Filtered	Filtered	Filtered	Filtered	Filtered	Filtered	Filtered	Filtered	1187.39	Filtered	Filtered	Filtered	Filtered	Filtered	Filtered	Filtered	Filtered	Filtered	Filtered	Filtered	Filtered	Filtered	Filtered	Filtered	Filtered	Filtered
P10321	HLA-C	HLA class I histocompatibility antigen, C alpha chain	Filtered	8047.53	2076.41	Filtered	Filtered	30744.7	9922.41	Filtered	42634.5	12616.2	Filtered	Filtered	Filtered	13214	2909.15	10350.7	18506.6	2587.88	Filtered	Filtered	Filtered	Filtered	14997.9	Filtered	Filtered	9221.49	Filtered	28491.2	15700.3	Filtered	Filtered	32507.7	101401	5074.75	21450.8	2743.79	Filtered	16583.1	18845.9	16815.2	Filtered	Filtered	4916.25	Filtered	23403.6	Filtered	Filtered
P10412;P16402;P16403	H1-4;H1-3;H1-2	Histone H1.4;Histone H1.3;Histone H1.2	Filtered	Filtered	Filtered	Filtered	Filtered	1536.78	Filtered	Filtered	7495.37	Filtered	Filtered	Filtered	Filtered	4608.67	17030	Filtered	Filtered	Filtered	Filtered	Filtered	Filtered	Filtered	Filtered	Filtered	Filtered	Filtered	Filtered	Filtered	Filtered	Filtered	Filtered	Filtered	Filtered	Filtered	Filtered	Filtered	Filtered	Filtered	Filtered	Filtered	Filtered	Filtered	Filtered	Filtered	Filtered	Filtered	Filtered
P10599	TXN	Thioredoxin	Filtered	Filtered	Filtered	Filtered	Filtered	Filtered	Filtered	Filtered	Filtered	Filtered	Filtered	Filtered	Filtered	Filtered	Filtered	Filtered	Filtered	Filtered	Filtered	Filtered	Filtered	2884.61	Filtered	Filtered	Filtered	Filtered	Filtered	2413.12	Filtered	Filtered	Filtered	1233.24	Filtered	3750.66	Filtered	Filtered	Filtered	683.051	15026.1	Filtered	3760.42	Filtered	Filtered	Filtered	Filtered	Filtered	Filtered
P10643	C7	Complement component C7	97671.2	192372	225913	181600	140006	110678	209293	187248	225756	197997	159628	187469	227282	160510	178490	144478	165189	137433	204626	174870	172755	277786	249710	224139	278039	159132	162111	225558	217454	159556	188448	205558	254756	144210	192045	158355	172717	141140	120771	154779	120996	168156	118368	162199	179334	178397	143137
P10646	TFPI	Tissue factor pathway inhibitor	Filtered	Filtered	9235.26	11391.2	11222.7	12968.5	8390.02	12915.5	Filtered	11918.1	15531.4	Filtered	9689.68	4355.35	15446.7	Filtered	3490.54	9621.65	28182.1	8117.05	11445.3	Filtered	Filtered	32856.4	23229	12138.8	Filtered	27641.6	7672.05	Filtered	Filtered	6909.34	Filtered	6519.87	Filtered	10820.8	9918.64	Filtered	9546.75	Filtered	5562.62	5920.09	Filtered	8391.06	8313.03	8752.34	7172.97
P10720	PF4V1	Platelet factor 4 variant	12797.4	4097.04	23496.3	5131.43	5982.69	Filtered	Filtered	3445.07	15567.8	3636.05	208917	Filtered	9579.54	8766.39	Filtered	4627.36	Filtered	3414.47	4832.19	6177.58	4414.89	2992.82	4395.06	Filtered	8182.71	Filtered	3859.03	Filtered	Filtered	4410.52	76134.2	47220.9	58616.3	108024	158655	81251.3	49301	103996	116178	8421.45	15860.4	84039.2	29515.9	84864.2	13352.7	18401.8	8194.65
P10721	KIT	Mast/stem cell growth factor receptor Kit	Filtered	Filtered	Filtered	Filtered	Filtered	Filtered	Filtered	Filtered	4769.54	Filtered	5077.2	4171.16	Filtered	Filtered	Filtered	Filtered	Filtered	Filtered	Filtered	Filtered	Filtered	Filtered	9003.08	Filtered	Filtered	2189.77	Filtered	Filtered	Filtered	Filtered	Filtered	Filtered	Filtered	Filtered	Filtered	Filtered	Filtered	Filtered	Filtered	Filtered	5015	Filtered	Filtered	Filtered	Filtered	Filtered	Filtered
P10768	ESD	S-formylglutathione hydrolase	Filtered	Filtered	Filtered	Filtered	Filtered	Filtered	Filtered	Filtered	Filtered	Filtered	Filtered	Filtered	Filtered	Filtered	Filtered	Filtered	Filtered	Filtered	Filtered	Filtered	Filtered	Filtered	Filtered	Filtered	Filtered	Filtered	Filtered	Filtered	Filtered	Filtered	Filtered	Filtered	Filtered	Filtered	Filtered	Filtered	Filtered	Filtered	1299.74	2312.78	Filtered	Filtered	Filtered	Filtered	Filtered	Filtered	Filtered
P10809	HSPD1	60 kDa heat shock protein, mitochondrial	Filtered	Filtered	Filtered	Filtered	Filtered	2029.17	Filtered	Filtered	Filtered	7767.27	Filtered	Filtered	Filtered	Filtered	Filtered	Filtered	Filtered	Filtered	Filtered	Filtered	Filtered	Filtered	Filtered	Filtered	Filtered	Filtered	Filtered	Filtered	Filtered	Filtered	Filtered	Filtered	Filtered	Filtered	Filtered	Filtered	Filtered	Filtered	Filtered	Filtered	Filtered	Filtered	Filtered	Filtered	Filtered	Filtered	Filtered
P10909	CLU	Clusterin	455997	382599	461120	397005	380107	328084	429023	374753	425050	397374	391772	370580	336577	414991	459225	360065	357974	315250	425686	424836	409704	465863	433698	833615	687906	477989	407701	498200	409520	434852	377518	386083	358501	409519	414453	447048	412421	472302	361173	432049	282398	355989	357804	399861	431841	461935	392376
P11021	HSPA5	Endoplasmic reticulum chaperone BiP	10492.5	10857.2	11397.1	9462.48	10743.7	10027.6	11179.3	13246.9	12992	8657.67	9846.01	12944.6	8210.68	12055.3	11411.8	10041.1	9653.32	17217	16975.2	12092.8	12348.2	15253.3	13305.7	36955.4	13752.8	12004.8	11579.3	9957.98	11021.7	10581	10462.1	12384.1	11225.4	9158.82	10907.7	9339.95	14955	9219.56	13826.6	10155.7	10415.4	10253.4	7458.78	9327.99	11733.3	10211	10901
P11142	HSPA8	Heat shock cognate 71 kDa protein	Filtered	Filtered	Filtered	Filtered	Filtered	2482.69	Filtered	Filtered	Filtered	Filtered	Filtered	Filtered	Filtered	Filtered	Filtered	Filtered	75393.2	Filtered	Filtered	Filtered	Filtered	7388.78	Filtered	Filtered	Filtered	Filtered	Filtered	Filtered	Filtered	Filtered	Filtered	1621.88	3108.8	Filtered	Filtered	1565.32	2378.7	1626.54	3781.7	Filtered	Filtered	3569.49	1195.76	1426.57	Filtered	Filtered	Filtered
P11177	PDHB	Pyruvate dehydrogenase E1 component subunit beta, mitochondrial	Filtered	Filtered	Filtered	Filtered	Filtered	Filtered	Filtered	Filtered	Filtered	Filtered	Filtered	Filtered	Filtered	Filtered	Filtered	Filtered	Filtered	Filtered	Filtered	Filtered	Filtered	Filtered	Filtered	Filtered	Filtered	Filtered	Filtered	Filtered	Filtered	Filtered	Filtered	Filtered	Filtered	Filtered	Filtered	Filtered	Filtered	Filtered	Filtered	Filtered	Filtered	Filtered	Filtered	Filtered	Filtered	Filtered	Filtered
P11216	PYGB	Glycogen phosphorylase, brain form	Filtered	Filtered	Filtered	Filtered	Filtered	Filtered	Filtered	Filtered	Filtered	Filtered	Filtered	4208.54	Filtered	Filtered	Filtered	Filtered	Filtered	Filtered	Filtered	Filtered	Filtered	Filtered	Filtered	Filtered	Filtered	Filtered	Filtered	Filtered	Filtered	Filtered	Filtered	Filtered	Filtered	Filtered	Filtered	Filtered	Filtered	Filtered	7697.57	Filtered	Filtered	Filtered	Filtered	Filtered	Filtered	Filtered	Filtered
P11217	PYGM	Glycogen phosphorylase, muscle form	Filtered	Filtered	Filtered	Filtered	Filtered	Filtered	Filtered	Filtered	Filtered	Filtered	Filtered	Filtered	Filtered	Filtered	Filtered	Filtered	Filtered	Filtered	Filtered	Filtered	18021.1	Filtered	Filtered	Filtered	Filtered	Filtered	Filtered	Filtered	Filtered	Filtered	Filtered	Filtered	Filtered	Filtered	Filtered	4443.26	Filtered	Filtered	Filtered	Filtered	Filtered	Filtered	Filtered	Filtered	Filtered	Filtered	Filtered
P11226	MBL2	Mannose-binding protein C	19293.4	34716.5	18578	40603	26938.8	18225.8	14272.3	35749.7	24900.7	67658.1	34297.5	37364	19864.8	10574.2	56775.7	80543.3	82492.5	52862	60979.9	67530.3	13237.9	24568.4	19014.1	70582.6	32206.6	39812.3	24127.2	25000.5	13455.9	62452.6	18310	10804.7	34113.3	72943.4	67288.1	71019.6	18141.3	27186.9	19432.1	70853.7	14098.7	62146.7	28350.7	10796.2	26244.7	12022.2	50096.2
P11234	RALB	Ras-related protein Ral-B	Filtered	Filtered	Filtered	Filtered	Filtered	Filtered	Filtered	Filtered	Filtered	Filtered	Filtered	Filtered	Filtered	Filtered	Filtered	Filtered	Filtered	Filtered	Filtered	Filtered	Filtered	Filtered	Filtered	Filtered	Filtered	Filtered	Filtered	Filtered	Filtered	Filtered	Filtered	Filtered	Filtered	Filtered	Filtered	Filtered	988.657	6490.67	3449.58	Filtered	Filtered	Filtered	Filtered	Filtered	Filtered	Filtered	Filtered
P11277	SPTB	Spectrin beta chain, erythrocytic	Filtered	Filtered	Filtered	Filtered	Filtered	Filtered	Filtered	Filtered	Filtered	Filtered	Filtered	Filtered	Filtered	Filtered	Filtered	Filtered	Filtered	Filtered	Filtered	Filtered	Filtered	Filtered	Filtered	Filtered	Filtered	Filtered	Filtered	Filtered	Filtered	Filtered	Filtered	Filtered	Filtered	Filtered	Filtered	Filtered	Filtered	Filtered	Filtered	Filtered	Filtered	Filtered	Filtered	Filtered	Filtered	Filtered	Filtered
P11279	LAMP1	Lysosome-associated membrane glycoprotein 1	1506.28	Filtered	5528.06	4258.33	6121.29	5274.69	5563.62	6003.01	3869.71	3540.3	5702.64	5616.29	Filtered	Filtered	2268.7	8459	7346.46	Filtered	Filtered	6419	4865.14	14624.8	4553.92	7644.73	5782.49	4832.24	Filtered	9854.04	Filtered	5653.9	Filtered	641.062	541.381	3121.9	2768.98	3478.69	7684.94	3564.97	4864.02	3321.18	6308.05	2974.13	4431.47	2121.91	2385.11	2397.11	3412.38
P11413	G6PD	Glucose-6-phosphate 1-dehydrogenase	Filtered	Filtered	Filtered	Filtered	Filtered	Filtered	Filtered	Filtered	Filtered	Filtered	Filtered	Filtered	Filtered	Filtered	Filtered	Filtered	Filtered	Filtered	Filtered	Filtered	Filtered	Filtered	Filtered	Filtered	Filtered	Filtered	Filtered	Filtered	Filtered	Filtered	Filtered	Filtered	Filtered	Filtered	Filtered	Filtered	Filtered	Filtered	1469.46	Filtered	Filtered	Filtered	Filtered	Filtered	Filtered	Filtered	Filtered
P11597	CETP	Cholesteryl ester transfer protein	36943.1	35265.3	34310.6	26078.6	26290.5	24182.8	41336	25036.9	22978.7	27991.3	34779	27163.2	17851.6	25852.7	49464.1	37992.1	49338.3	40636.5	65261.3	37582.3	28225.5	54771.1	29781.4	31680.8	31880	26426	31794.9	90649.2	40192.8	26064.3	15781.7	10367.8	12302.3	14621.8	43560.8	29666	37291.8	28522.6	33104.6	26811.8	29707.3	33281	29127.4	17119.7	20365.8	30818.6	18544.3
P11717	IGF2R	Cation-independent mannose-6-phosphate receptor	Filtered	Filtered	Filtered	Filtered	Filtered	Filtered	Filtered	Filtered	Filtered	Filtered	Filtered	Filtered	Filtered	Filtered	2894.33	Filtered	4725.23	Filtered	Filtered	Filtered	2016.33	Filtered	Filtered	Filtered	Filtered	Filtered	Filtered	1463.02	Filtered	Filtered	Filtered	Filtered	Filtered	Filtered	Filtered	Filtered	2144.5	956.047	Filtered	Filtered	Filtered	Filtered	Filtered	Filtered	Filtered	Filtered	2314.27
P11766	ADH5	Alcohol dehydrogenase class-3	Filtered	Filtered	Filtered	Filtered	Filtered	Filtered	Filtered	Filtered	Filtered	Filtered	Filtered	Filtered	Filtered	Filtered	Filtered	Filtered	Filtered	Filtered	Filtered	Filtered	Filtered	Filtered	Filtered	Filtered	Filtered	Filtered	Filtered	Filtered	Filtered	Filtered	Filtered	Filtered	Filtered	Filtered	Filtered	Filtered	Filtered	Filtered	Filtered	Filtered	Filtered	Filtered	Filtered	Filtered	Filtered	Filtered	Filtered
P12004	PCNA	Proliferating cell nuclear antigen	Filtered	Filtered	Filtered	Filtered	Filtered	Filtered	Filtered	Filtered	Filtered	Filtered	Filtered	Filtered	Filtered	Filtered	Filtered	Filtered	Filtered	Filtered	Filtered	Filtered	Filtered	Filtered	Filtered	Filtered	Filtered	Filtered	Filtered	Filtered	Filtered	Filtered	Filtered	Filtered	Filtered	Filtered	Filtered	Filtered	Filtered	Filtered	Filtered	Filtered	Filtered	Filtered	Filtered	Filtered	Filtered	Filtered	Filtered
P12111	COL6A3	Collagen alpha-3(VI) chain	Filtered	6658.75	Filtered	Filtered	3228.53	Filtered	4982.03	Filtered	6710.22	3868.01	Filtered	Filtered	3961	7636.63	5034.94	Filtered	Filtered	4010.41	15337.6	10965	9581.68	15879.7	9794.92	Filtered	4581.14	3909.2	6057.51	6761.49	11314.5	5844.17	1387.26	Filtered	1162.97	5195.71	Filtered	9278.08	Filtered	5671.82	5269.28	Filtered	8462.66	1557.73	5667.48	4254.02	2208.38	Filtered	5712.7
P12259	F5	Coagulation factor V	40316.1	34439.7	40394.3	37653	34892.5	32431.3	38706.6	43044.4	31659.4	41241.9	32317.8	38931.2	35073.6	38508.5	57317	41291.1	50131.7	45235.7	54601.1	53209.2	66613.4	61627.4	47553.1	53676.8	51545.6	49056.7	30904.9	73025	40104	29975.8	29975.8	28275.2	22850.3	35145.7	36561.6	41954.5	48544.3	35645.9	44112.6	35513.6	42183.8	34365.8	29739.8	29457.7	38534.7	31488.4	44613
P12277	CKB	Creatine kinase B-type	Filtered	Filtered	Filtered	Filtered	Filtered	5310.41	Filtered	Filtered	Filtered	Filtered	Filtered	1209.95	Filtered	Filtered	Filtered	Filtered	Filtered	Filtered	Filtered	Filtered	Filtered	Filtered	Filtered	Filtered	Filtered	Filtered	Filtered	Filtered	Filtered	Filtered	Filtered	Filtered	Filtered	Filtered	Filtered	Filtered	Filtered	Filtered	Filtered	Filtered	Filtered	Filtered	Filtered	Filtered	Filtered	Filtered	Filtered
P12429	ANXA3	Annexin A3	Filtered	Filtered	Filtered	Filtered	Filtered	Filtered	Filtered	Filtered	Filtered	Filtered	Filtered	Filtered	Filtered	Filtered	Filtered	Filtered	Filtered	Filtered	Filtered	Filtered	Filtered	Filtered	Filtered	Filtered	Filtered	Filtered	Filtered	Filtered	Filtered	Filtered	Filtered	Filtered	Filtered	Filtered	Filtered	Filtered	Filtered	Filtered	Filtered	Filtered	Filtered	Filtered	Filtered	Filtered	Filtered	Filtered	Filtered
P12724	RNASE3	Eosinophil cationic protein	Filtered	Filtered	Filtered	Filtered	Filtered	Filtered	Filtered	Filtered	Filtered	Filtered	Filtered	Filtered	Filtered	Filtered	Filtered	Filtered	Filtered	Filtered	Filtered	Filtered	Filtered	Filtered	Filtered	Filtered	Filtered	Filtered	Filtered	Filtered	Filtered	Filtered	Filtered	Filtered	Filtered	Filtered	Filtered	Filtered	Filtered	Filtered	Filtered	Filtered	Filtered	Filtered	Filtered	Filtered	Filtered	Filtered	Filtered
P12814	ACTN1	Alpha-actinin-1	Filtered	Filtered	Filtered	Filtered	Filtered	Filtered	Filtered	Filtered	Filtered	Filtered	Filtered	Filtered	Filtered	Filtered	Filtered	Filtered	22179.7	1856.62	Filtered	Filtered	Filtered	5773.38	5861.85	4118210	30994	2285.01	Filtered	Filtered	Filtered	Filtered	119989	7124.05	7306.19	2368.18	10629.1	2059.31	4702.83	4763.01	3525.99	Filtered	2898.3	13935	5845.89	3092.48	21584.3	Filtered	Filtered
P12821	ACE	Angiotensin-converting enzyme	Filtered	Filtered	Filtered	Filtered	2345.59	Filtered	Filtered	Filtered	Filtered	Filtered	Filtered	Filtered	Filtered	Filtered	2281.73	Filtered	Filtered	Filtered	Filtered	Filtered	Filtered	1962.44	Filtered	Filtered	Filtered	Filtered	Filtered	Filtered	Filtered	Filtered	Filtered	Filtered	Filtered	Filtered	Filtered	Filtered	862.476	Filtered	Filtered	Filtered	Filtered	Filtered	Filtered	Filtered	Filtered	Filtered	Filtered
P12830	CDH1	Cadherin-1	Filtered	Filtered	Filtered	Filtered	Filtered	2134.49	Filtered	4432.56	2878.07	Filtered	Filtered	2807.77	3551.53	3156.16	8093.01	1663.69	2881.23	3551.54	12862.9	3621.01	3306.21	Filtered	2930.04	Filtered	Filtered	3852.1	1234.48	7674.74	7553.14	Filtered	Filtered	Filtered	599.781	2964.36	Filtered	2480.96	2928.09	4950.64	4169.21	4891.59	3395.43	5684.34	Filtered	3192.68	2524.76	Filtered	2088.64
P12838	DEFA4	Neutrophil defensin 4	Filtered	Filtered	Filtered	Filtered	Filtered	Filtered	Filtered	Filtered	Filtered	Filtered	Filtered	Filtered	Filtered	Filtered	Filtered	Filtered	Filtered	Filtered	Filtered	Filtered	Filtered	Filtered	Filtered	Filtered	Filtered	Filtered	Filtered	Filtered	Filtered	Filtered	Filtered	Filtered	Filtered	Filtered	Filtered	Filtered	Filtered	Filtered	Filtered	Filtered	Filtered	Filtered	Filtered	Filtered	Filtered	Filtered	Filtered
P12931	SRC	Proto-oncogene tyrosine-protein kinase Src	Filtered	Filtered	Filtered	Filtered	Filtered	Filtered	Filtered	Filtered	Filtered	Filtered	Filtered	Filtered	Filtered	Filtered	Filtered	Filtered	Filtered	Filtered	Filtered	Filtered	Filtered	Filtered	Filtered	Filtered	Filtered	Filtered	Filtered	Filtered	Filtered	Filtered	Filtered	Filtered	Filtered	Filtered	Filtered	Filtered	Filtered	Filtered	Filtered	Filtered	Filtered	Filtered	Filtered	Filtered	Filtered	Filtered	Filtered
P12955	PEPD	Xaa-Pro dipeptidase	Filtered	6048.16	6882.76	13216.6	19513.4	11523	16767.4	31142.8	12964.2	11070.1	19325	13008.3	2335.93	11443.9	14472.1	23982.7	22554.3	25485.1	30220.2	9756.37	25829.8	32874.5	18755	Filtered	Filtered	13280.2	16511.5	50383.1	15578.4	8813.37	7316.52	3704.74	4219.94	8296.51	19340.6	10032.9	19533.1	19984	10075.4	20140.5	12214.3	15834.1	12007.2	9427.55	13115.9	11638.2	6688.16
P12956	XRCC6	X-ray repair cross-complementing protein 6	Filtered	Filtered	Filtered	Filtered	Filtered	Filtered	Filtered	Filtered	Filtered	Filtered	Filtered	Filtered	Filtered	Filtered	Filtered	Filtered	Filtered	Filtered	Filtered	Filtered	Filtered	Filtered	Filtered	Filtered	Filtered	Filtered	Filtered	Filtered	Filtered	Filtered	Filtered	Filtered	Filtered	Filtered	Filtered	Filtered	Filtered	Filtered	Filtered	Filtered	Filtered	Filtered	Filtered	Filtered	Filtered	Filtered	Filtered
P13010	XRCC5	X-ray repair cross-complementing protein 5	Filtered	Filtered	Filtered	Filtered	Filtered	Filtered	Filtered	Filtered	Filtered	Filtered	Filtered	Filtered	Filtered	Filtered	Filtered	Filtered	Filtered	Filtered	Filtered	Filtered	Filtered	Filtered	Filtered	Filtered	Filtered	Filtered	Filtered	Filtered	Filtered	Filtered	Filtered	Filtered	Filtered	Filtered	Filtered	Filtered	Filtered	Filtered	Filtered	Filtered	Filtered	Filtered	Filtered	Filtered	Filtered	Filtered	Filtered
P13224	GP1BB	Platelet glycoprotein Ib beta chain	Filtered	Filtered	Filtered	Filtered	Filtered	Filtered	Filtered	Filtered	Filtered	Filtered	Filtered	Filtered	Filtered	Filtered	Filtered	Filtered	Filtered	Filtered	Filtered	Filtered	Filtered	Filtered	Filtered	Filtered	Filtered	Filtered	Filtered	Filtered	Filtered	Filtered	Filtered	Filtered	Filtered	Filtered	Filtered	Filtered	Filtered	Filtered	Filtered	Filtered	Filtered	Filtered	Filtered	Filtered	Filtered	Filtered	Filtered
P13473	LAMP2	Lysosome-associated membrane glycoprotein 2	Filtered	10920	5739.52	Filtered	7562.2	19849.9	Filtered	Filtered	Filtered	10224.8	Filtered	8065.86	Filtered	Filtered	9003.02	8895.73	15484.2	18405.7	Filtered	Filtered	9357.33	9269.27	13065.8	Filtered	Filtered	8258.53	5841.69	8966.96	7882.57	Filtered	Filtered	Filtered	Filtered	4349.77	9712.35	13992.2	9087.67	6585.83	5655.78	8481.1	12374.6	Filtered	11790.4	Filtered	Filtered	Filtered	Filtered
P13489	RNH1	Ribonuclease inhibitor	Filtered	Filtered	Filtered	Filtered	Filtered	Filtered	Filtered	Filtered	Filtered	Filtered	Filtered	1890.62	Filtered	Filtered	Filtered	Filtered	Filtered	Filtered	Filtered	Filtered	Filtered	Filtered	Filtered	Filtered	Filtered	Filtered	Filtered	Filtered	Filtered	Filtered	Filtered	Filtered	Filtered	Filtered	Filtered	1188.14	Filtered	1286.71	Filtered	Filtered	Filtered	Filtered	973.032	Filtered	Filtered	Filtered	Filtered
P13591	NCAM1	Neural cell adhesion molecule 1	23309.6	3896.29	3702.21	Filtered	7773.53	1867.47	Filtered	10381	5156.42	4006.99	5859.11	12829.4	9940.54	2890.25	13515.2	15041.6	7625.32	12094.7	22706.3	9530.18	7546.23	26969.9	11625.5	16395.8	21673.6	10654.8	4597.38	26813.1	15446.6	4023.22	7318.64	4669.33	7290.21	8372.83	5405.26	7537.88	11493.1	5086.58	10363.4	8175.07	Filtered	3876.6	5458.45	4685.57	3320.27	Filtered	1226.52
P13598	ICAM2	Intercellular adhesion molecule 2	Filtered	8499.92	24545.8	11037.6	17852.9	18519.5	9864.84	21540.1	16448.7	17810.8	15824.4	17453.9	3905.62	12648	25536.8	19430.7	11262.6	18238.2	39867.3	10180.8	13513.5	35255.3	14939	Filtered	11376.9	25257.7	14790.1	38035.3	11270.2	5782.08	4055.16	5706.9	3367.84	11119.8	15381.2	14326.2	34879.6	17462.3	12274.1	19671.1	13087.2	13009.4	13176.7	14300.6	12897.4	24204.5	8206.3
P13639	EEF2	Elongation factor 2	1308.25	Filtered	Filtered	Filtered	6449.55	1676.09	Filtered	Filtered	Filtered	1294.61	Filtered	Filtered	Filtered	Filtered	247.842	Filtered	Filtered	Filtered	Filtered	Filtered	Filtered	Filtered	Filtered	Filtered	Filtered	Filtered	Filtered	Filtered	12918.1	Filtered	Filtered	Filtered	Filtered	Filtered	Filtered	Filtered	4143.59	Filtered	Filtered	Filtered	Filtered	Filtered	Filtered	Filtered	Filtered	Filtered	Filtered
P13645	KRT10	Keratin, type I cytoskeletal 10	98.4366	Filtered	Filtered	3655.98	244.198	2842.66	Filtered	2481.86	Filtered	7132.19	4422.37	3673.92	Filtered	4033.06	5492.87	Filtered	2296.9	29393.7	3032.73	4533.89	4007.98	5010.7	808.438	3985.5	6063.25	Filtered	3078.18	Filtered	4458.5	3625.6	Filtered	Filtered	Filtered	4290.85	7060.67	Filtered	4625.17	Filtered	21311.4	Filtered	Filtered	4151.92	4201.79	Filtered	1760.11	Filtered	2107.67
P13646	KRT13	Keratin, type I cytoskeletal 13	Filtered	Filtered	Filtered	Filtered	Filtered	Filtered	Filtered	Filtered	Filtered	Filtered	Filtered	Filtered	Filtered	Filtered	Filtered	Filtered	Filtered	Filtered	Filtered	Filtered	Filtered	Filtered	Filtered	Filtered	Filtered	Filtered	Filtered	Filtered	Filtered	Filtered	10819.2	8659.09	Filtered	Filtered	Filtered	Filtered	Filtered	Filtered	Filtered	Filtered	Filtered	Filtered	Filtered	Filtered	Filtered	Filtered	Filtered
P13647	KRT5	Keratin, type II cytoskeletal 5	Filtered	Filtered	Filtered	Filtered	Filtered	Filtered	Filtered	Filtered	Filtered	Filtered	Filtered	Filtered	Filtered	Filtered	Filtered	Filtered	Filtered	Filtered	Filtered	Filtered	Filtered	Filtered	Filtered	Filtered	Filtered	Filtered	Filtered	Filtered	Filtered	Filtered	Filtered	Filtered	Filtered	Filtered	Filtered	Filtered	Filtered	Filtered	Filtered	Filtered	Filtered	Filtered	Filtered	Filtered	Filtered	Filtered	Filtered
P13667	PDIA4	Protein disulfide-isomerase A4	Filtered	Filtered	Filtered	Filtered	Filtered	Filtered	Filtered	Filtered	Filtered	Filtered	Filtered	Filtered	Filtered	Filtered	Filtered	Filtered	Filtered	Filtered	Filtered	Filtered	Filtered	Filtered	Filtered	Filtered	Filtered	Filtered	Filtered	Filtered	Filtered	Filtered	Filtered	Filtered	Filtered	Filtered	Filtered	Filtered	Filtered	Filtered	Filtered	Filtered	Filtered	Filtered	Filtered	Filtered	Filtered	Filtered	Filtered
P13671	C6	Complement component C6	159339	143564	179952	175280	151812	147261	215822	162720	186853	214671	155466	135251	174077	188364	182005	142390	144089	154586	204425	157545	159728	184848	178124	227711	224893	169191	173907	147926	161959	182702	168051	171238	170806	143334	181988	198956	197914	151987	159303	161914	123128	139945	145344	127580	151988	153977	171637
P13693	TPT1	Translationally-controlled tumor protein	Filtered	Filtered	Filtered	Filtered	Filtered	Filtered	Filtered	Filtered	Filtered	Filtered	Filtered	Filtered	Filtered	Filtered	Filtered	Filtered	Filtered	Filtered	Filtered	Filtered	Filtered	Filtered	Filtered	Filtered	Filtered	Filtered	Filtered	Filtered	Filtered	Filtered	Filtered	Filtered	Filtered	Filtered	Filtered	Filtered	Filtered	Filtered	Filtered	Filtered	Filtered	Filtered	Filtered	Filtered	Filtered	Filtered	Filtered
P13716	ALAD	Delta-aminolevulinic acid dehydratase	Filtered	Filtered	Filtered	Filtered	Filtered	Filtered	Filtered	Filtered	Filtered	Filtered	Filtered	Filtered	Filtered	Filtered	Filtered	23808.1	Filtered	Filtered	Filtered	Filtered	Filtered	Filtered	Filtered	Filtered	Filtered	Filtered	Filtered	Filtered	Filtered	Filtered	Filtered	Filtered	Filtered	3366.87	Filtered	3343.66	Filtered	366.07	9952.6	9774.63	11732.9	Filtered	Filtered	Filtered	Filtered	Filtered	Filtered
P13727	PRG2	Bone marrow proteoglycan	Filtered	Filtered	Filtered	4875.11	5415.82	13128.5	14248.2	Filtered	17140.5	11189.5	Filtered	6842.54	Filtered	5899.31	Filtered	10267.8	9382.14	Filtered	Filtered	14006.9	9136.7	Filtered	Filtered	Filtered	Filtered	Filtered	8084.55	11488.4	Filtered	10332.4	Filtered	Filtered	Filtered	4791.64	Filtered	Filtered	8623.55	Filtered	Filtered	Filtered	6776.15	8311.42	3956.6	Filtered	Filtered	10308.2	3645.23
P13796	LCP1	Plastin-2	17703.8	10918.5	11273.9	18247.4	20643.8	19523.1	27208.3	16319	13373.6	18471.5	21061.6	13883.7	9697.38	13293.2	19463.6	24237.7	21236.9	26647.5	50458.2	15829.1	20055.1	23567	20055.4	Filtered	Filtered	15610	17891.3	22947.3	17889.8	14634.5	17462.6	9970.68	7175.28	8606.29	20417.7	17905.4	19020.8	10015.2	18532.8	11681.8	13730.5	8871.94	14260.1	Filtered	13705.1	18253.4	14751
P13797	PLS3	Plastin-3	56019.8	12395	14214.7	17698.1	29772	26931.9	1291.46	4713.41	18859.1	21084.4	25254.8	7073.69	19160.5	12702.4	18386.7	9621.23	12815.3	26805.1	31598.2	11051.4	20371	18747.8	24838.1	Filtered	Filtered	8898.86	1724.78	24343.1	37730.8	22316.9	Filtered	19334	19937.9	7417.15	15464	14881.5	24306.7	12552.8	22392	17516.1	23566.5	6520.8	16668.4	14594.2	9153.2	Filtered	16975
P14151	SELL	L-selectin	65517.7	48966.8	76494.3	68016.7	75059.5	70851.3	61168.1	57698.3	58470.3	79965.8	80154.2	83805.3	47891.4	56976.7	48324.3	74172.3	67447.5	51349.3	109699	53914.2	73419	77565.7	52436.3	61023.5	56265	75884.6	88123.8	93931.5	90049.5	64606.9	79388.5	69594.9	68429.7	51862.1	62325.8	69330.3	72147.9	63754.5	49984.9	72510.8	39101.6	55905.7	46988.8	60442.8	46981.2	65005.1	45943
P14174	MIF	Macrophage migration inhibitory factor	Filtered	Filtered	Filtered	Filtered	Filtered	Filtered	Filtered	Filtered	Filtered	Filtered	Filtered	Filtered	Filtered	Filtered	Filtered	Filtered	Filtered	Filtered	Filtered	Filtered	Filtered	Filtered	Filtered	5250.15	Filtered	Filtered	Filtered	Filtered	Filtered	Filtered	Filtered	Filtered	Filtered	6751.82	Filtered	Filtered	24944.6	43416.4	Filtered	12287.3	7185.54	Filtered	Filtered	Filtered	Filtered	Filtered	Filtered
P14314	PRKCSH	Glucosidase 2 subunit beta	Filtered	Filtered	248.983	Filtered	Filtered	Filtered	964.157	Filtered	Filtered	Filtered	Filtered	Filtered	Filtered	Filtered	Filtered	Filtered	Filtered	Filtered	Filtered	Filtered	Filtered	Filtered	Filtered	Filtered	Filtered	Filtered	24.9758	Filtered	Filtered	1114.02	Filtered	Filtered	Filtered	Filtered	1442.09	Filtered	Filtered	Filtered	Filtered	Filtered	Filtered	Filtered	Filtered	Filtered	Filtered	Filtered	Filtered
P14543	NID1	Nidogen-1	46.2722	Filtered	1944.44	Filtered	Filtered	Filtered	Filtered	Filtered	Filtered	1992.26	Filtered	Filtered	Filtered	Filtered	Filtered	9811.81	Filtered	Filtered	Filtered	Filtered	8099.7	Filtered	3845.46	Filtered	Filtered	Filtered	Filtered	Filtered	Filtered	Filtered	Filtered	Filtered	Filtered	3371.24	Filtered	2878.6	Filtered	3009.18	3012.7	Filtered	Filtered	Filtered	1625.06	3710.34	Filtered	Filtered	Filtered
P14618	PKM	Pyruvate kinase PKM	8360.85	3318.68	3070.28	6136.45	3047.65	6706.35	Filtered	3603.68	6789.41	Filtered	Filtered	6931	3550.34	3037.06	7246.4	3509.6	2283.81	2590.01	9685.44	5131	7556.39	11433.3	4321.7	12152.4	15387.7	2054.59	Filtered	3097.1	2826.01	4815.62	3025.43	7459.9	10494.2	3917.75	9630.31	6199.74	15951	10008.7	5742.68	2344.43	3847.03	13079.6	6039.67	2695.54	2468.08	3474.06	2240.29
P14625	HSP90B1	Endoplasmin	164041	323101	217735	70831.7	170088	232667	375004	199528	129570	221546	627748	142094	160773	119853	263873	257838	331404	93303.2	606346	199246	468216	181676	221531	1.56184e+06	1.00557e+06	125284	172057	158761	189513	14122.9	103921	186822	125666	209383	35813.5	248175	377597	211494	134357	186049	161514	158015	45396.2	163680	200371	272355	159982
P14678;P63162	SNRPB;SNRPN	Small nuclear ribonucleoprotein-associated proteins B and B';Small nuclear ribonucleoprotein-associated protein N	Filtered	Filtered	Filtered	Filtered	Filtered	5516.52	6278.85	16584.1	Filtered	Filtered	Filtered	Filtered	Filtered	Filtered	Filtered	Filtered	9744.7	30332	Filtered	Filtered	Filtered	Filtered	682.939	Filtered	Filtered	Filtered	Filtered	Filtered	Filtered	Filtered	Filtered	Filtered	27300.1	Filtered	Filtered	24203.5	Filtered	Filtered	Filtered	Filtered	Filtered	Filtered	24828.9	25922.9	Filtered	21885.5	70634.6
P14770	GP9	Platelet glycoprotein IX	Filtered	Filtered	Filtered	Filtered	Filtered	Filtered	Filtered	Filtered	Filtered	Filtered	Filtered	Filtered	Filtered	Filtered	Filtered	Filtered	Filtered	Filtered	Filtered	Filtered	Filtered	Filtered	Filtered	Filtered	Filtered	Filtered	Filtered	Filtered	Filtered	Filtered	Filtered	Filtered	Filtered	Filtered	Filtered	Filtered	Filtered	Filtered	Filtered	Filtered	Filtered	Filtered	Filtered	Filtered	Filtered	Filtered	Filtered
P14780	MMP9	Matrix metalloproteinase-9	Filtered	Filtered	3224.36	Filtered	Filtered	Filtered	Filtered	Filtered	Filtered	Filtered	Filtered	Filtered	Filtered	Filtered	Filtered	Filtered	1933.16	Filtered	Filtered	Filtered	2870.28	Filtered	Filtered	Filtered	Filtered	Filtered	Filtered	Filtered	Filtered	Filtered	Filtered	Filtered	Filtered	Filtered	Filtered	Filtered	4575.98	Filtered	766.154	Filtered	Filtered	Filtered	Filtered	Filtered	Filtered	Filtered	Filtered
P14868	DARS1	Aspartate--tRNA ligase, cytoplasmic	Filtered	Filtered	Filtered	Filtered	Filtered	Filtered	Filtered	Filtered	Filtered	Filtered	Filtered	Filtered	Filtered	Filtered	Filtered	Filtered	Filtered	Filtered	Filtered	Filtered	Filtered	Filtered	Filtered	Filtered	Filtered	Filtered	Filtered	Filtered	Filtered	Filtered	Filtered	Filtered	Filtered	Filtered	Filtered	Filtered	Filtered	Filtered	Filtered	Filtered	Filtered	Filtered	Filtered	Filtered	Filtered	Filtered	Filtered
P15144	ANPEP	Aminopeptidase N	16923.2	10115	14287	11167.1	14202.4	13234.2	16522.5	16258.5	10526.1	10562.5	17465.5	20289.4	5584.71	11101.5	23079.7	23575.8	13546	13200.3	27671.4	14438.7	15077.2	37861.1	23639.1	15191.2	10712.2	11407.2	15141.6	36156.8	15646.7	13930.4	2394.47	4035.08	Filtered	7028.83	14657.9	12058.9	16167.3	10157.1	13864.3	14897.6	8830.34	12728	11933.6	10100.6	7928.46	16648.2	11361.1
P15151	PVR	Poliovirus receptor	3496.42	Filtered	21073.7	14018.5	11073.7	18763.6	29689.8	14639.4	16532.3	15568.7	Filtered	15602.6	Filtered	11887.3	28665.8	7306.85	28018.6	13028.8	13447.2	12991.6	15956.3	80181.5	21853.4	22862.5	14101.7	104423	2472.1	84130.7	36388.5	6300.47	4269.23	Filtered	4369.37	7377.75	10342.1	17724.5	10482.3	7098.78	11118.4	9908.4	10011.7	694.86	20120.7	1428.62	3779.48	10804	1897.36
P15153	RAC2	Ras-related C3 botulinum toxin substrate 2	Filtered	Filtered	Filtered	Filtered	Filtered	Filtered	Filtered	Filtered	Filtered	Filtered	Filtered	Filtered	Filtered	Filtered	Filtered	Filtered	Filtered	Filtered	Filtered	Filtered	Filtered	Filtered	Filtered	Filtered	Filtered	Filtered	Filtered	Filtered	Filtered	Filtered	Filtered	Filtered	Filtered	Filtered	Filtered	Filtered	Filtered	Filtered	Filtered	Filtered	Filtered	Filtered	Filtered	Filtered	Filtered	Filtered	Filtered
P15169	CPN1	Carboxypeptidase N catalytic chain	87215.4	80151.6	77043.6	56321.8	76092.1	61283.5	59435.9	82378.5	76757.5	89871.2	62675.9	63321.3	73604.4	68987.9	73052.1	78357.6	39570.3	67337.4	76748.6	103608	65201.3	54012.8	61394.5	132979	125976	79667.2	66580.9	60567.6	43179.4	56837	80086.4	62154.5	72731.3	61254.2	74216.2	70225.7	56000.6	73456	70135.4	68116.1	62023.8	64002.8	51231.9	78458.1	69201.9	84054.4	78728.6
P15291	B4GALT1	Beta-1,4-galactosyltransferase 1	Filtered	Filtered	Filtered	Filtered	Filtered	6440.08	2796.8	Filtered	3633.41	7555.86	8725.2	Filtered	Filtered	Filtered	5608.47	4931	3055.81	5863.27	Filtered	Filtered	Filtered	10423.6	3393.38	Filtered	Filtered	7676.4	1893.84	3123.3	4822.49	Filtered	5139.37	Filtered	Filtered	Filtered	Filtered	Filtered	Filtered	Filtered	Filtered	Filtered	Filtered	Filtered	Filtered	Filtered	Filtered	Filtered	1940.29
P15374	UCHL3	Ubiquitin carboxyl-terminal hydrolase isozyme L3	Filtered	Filtered	Filtered	Filtered	Filtered	Filtered	Filtered	Filtered	Filtered	Filtered	Filtered	Filtered	Filtered	Filtered	Filtered	Filtered	Filtered	Filtered	Filtered	Filtered	Filtered	Filtered	Filtered	Filtered	Filtered	Filtered	Filtered	Filtered	Filtered	Filtered	Filtered	Filtered	Filtered	Filtered	Filtered	Filtered	Filtered	Filtered	Filtered	Filtered	Filtered	Filtered	Filtered	Filtered	Filtered	Filtered	Filtered
P15814	IGLL1	Immunoglobulin lambda-like polypeptide 1	4.28932e+06	5385727	5.28246e+06	3.47571e+06	7.92438e+06	4.86703e+06	10255347	12997044	10593893	4.62826e+06	5.02313e+06	8.24878e+06	3.50903e+06	2.77208e+06	6777886	5.22453e+06	3.8106e+06	3.26974e+06	9585347	5.8015e+06	7138381	9043223	8797020	3.90806e+06	9549945	5975460	10735794	6532296	8700624	5.84898e+06	2.60134e+06	2.04849e+06	3.4837e+06	3.24671e+06	5691239	3.99439e+06	5.33201e+06	5195330	4.01984e+06	7620544	4.55689e+06	5787708	2.5165e+06	4348261	3.13859e+06	4.88891e+06	4.49706e+06
P15880	RPS2	40S ribosomal protein S2	Filtered	Filtered	Filtered	Filtered	Filtered	Filtered	Filtered	Filtered	Filtered	Filtered	Filtered	Filtered	Filtered	Filtered	Filtered	Filtered	Filtered	Filtered	Filtered	Filtered	Filtered	Filtered	Filtered	Filtered	Filtered	Filtered	Filtered	Filtered	Filtered	Filtered	Filtered	Filtered	Filtered	Filtered	Filtered	Filtered	Filtered	Filtered	Filtered	Filtered	Filtered	Filtered	Filtered	Filtered	Filtered	Filtered	Filtered
P16035	TIMP2	Metalloproteinase inhibitor 2	Filtered	Filtered	Filtered	Filtered	Filtered	Filtered	1601.79	Filtered	Filtered	Filtered	Filtered	Filtered	Filtered	Filtered	2880.67	1797.61	Filtered	3613.05	2357.35	1341.32	Filtered	3406.15	Filtered	Filtered	Filtered	Filtered	Filtered	Filtered	Filtered	Filtered	Filtered	811.744	Filtered	Filtered	Filtered	Filtered	Filtered	Filtered	630.767	Filtered	Filtered	542.131	Filtered	Filtered	Filtered	Filtered	Filtered
P16070	CD44	CD44 antigen	62328.6	47302.9	88892.8	43172.8	49887.2	37131.5	40839.7	59220.9	53237.3	48770.2	82994.2	72135.4	41116.7	63652.3	91240.2	126823	112376	110178	117113	60542	89335.1	166288	79262.7	128541	122887	115608	64101.5	234139	51761.7	69588.9	40810.2	36762.2	33351.8	56743.4	78319.7	61366.1	89330.1	87592.1	68704.5	68441.7	72292.2	71900.7	98517.2	57965.3	76884.6	64158	61561.8
P16109	SELP	P-selectin	Filtered	Filtered	Filtered	Filtered	Filtered	Filtered	Filtered	Filtered	Filtered	Filtered	Filtered	Filtered	Filtered	Filtered	Filtered	Filtered	Filtered	Filtered	Filtered	Filtered	Filtered	Filtered	Filtered	Filtered	Filtered	Filtered	Filtered	Filtered	Filtered	Filtered	Filtered	Filtered	Filtered	Filtered	Filtered	Filtered	Filtered	Filtered	Filtered	Filtered	Filtered	Filtered	Filtered	Filtered	Filtered	Filtered	Filtered
P16152	CBR1	Carbonyl reductase [NADPH] 1	Filtered	Filtered	Filtered	Filtered	Filtered	Filtered	Filtered	Filtered	Filtered	Filtered	Filtered	Filtered	Filtered	Filtered	Filtered	Filtered	Filtered	Filtered	Filtered	Filtered	Filtered	Filtered	Filtered	Filtered	Filtered	Filtered	Filtered	Filtered	Filtered	Filtered	Filtered	Filtered	Filtered	Filtered	Filtered	Filtered	Filtered	Filtered	Filtered	Filtered	Filtered	Filtered	Filtered	Filtered	Filtered	Filtered	Filtered
P16157	ANK1	Ankyrin-1	Filtered	Filtered	Filtered	Filtered	Filtered	Filtered	Filtered	Filtered	Filtered	Filtered	Filtered	Filtered	Filtered	Filtered	Filtered	Filtered	Filtered	Filtered	Filtered	Filtered	Filtered	Filtered	Filtered	Filtered	Filtered	Filtered	Filtered	Filtered	Filtered	Filtered	Filtered	Filtered	Filtered	Filtered	Filtered	Filtered	Filtered	Filtered	Filtered	Filtered	Filtered	Filtered	Filtered	Filtered	Filtered	Filtered	Filtered
P16671	CD36	Platelet glycoprotein 4	Filtered	Filtered	Filtered	Filtered	Filtered	Filtered	Filtered	Filtered	Filtered	Filtered	Filtered	Filtered	Filtered	Filtered	Filtered	Filtered	Filtered	Filtered	Filtered	Filtered	Filtered	Filtered	Filtered	Filtered	Filtered	Filtered	Filtered	Filtered	Filtered	Filtered	Filtered	Filtered	Filtered	Filtered	Filtered	Filtered	Filtered	Filtered	Filtered	Filtered	Filtered	Filtered	Filtered	Filtered	Filtered	Filtered	Filtered
P16930	FAH	Fumarylacetoacetase	Filtered	2456.58	Filtered	7218.73	2416.41	2831.31	Filtered	Filtered	3072.65	2067.38	3669.94	4140.43	Filtered	Filtered	4216.88	11807.4	Filtered	4506.35	Filtered	7325.18	3351.02	3018.31	4379.92	Filtered	Filtered	6706.35	Filtered	8893.26	Filtered	Filtered	Filtered	Filtered	Filtered	Filtered	2629.03	4681.02	1541	5220.54	2642.24	Filtered	4603.21	3048.28	3753.9	Filtered	2053.08	Filtered	3670.59
P16949	STMN1	Stathmin	Filtered	Filtered	Filtered	Filtered	Filtered	Filtered	Filtered	4139.76	Filtered	Filtered	Filtered	Filtered	Filtered	Filtered	Filtered	Filtered	Filtered	Filtered	Filtered	Filtered	Filtered	Filtered	Filtered	Filtered	Filtered	Filtered	Filtered	Filtered	Filtered	Filtered	Filtered	Filtered	Filtered	Filtered	Filtered	Filtered	Filtered	Filtered	Filtered	Filtered	Filtered	Filtered	Filtered	Filtered	Filtered	Filtered	Filtered
P17813	ENG	Endoglin	Filtered	4967.05	7961.97	Filtered	Filtered	8021.28	Filtered	28954.7	11026	8103.84	11903.6	5869.01	Filtered	9484	3832.65	30409.9	7356.42	6337.39	Filtered	Filtered	7912.07	80394.9	8818.78	Filtered	Filtered	Filtered	3633.82	Filtered	12426.5	Filtered	Filtered	Filtered	Filtered	4229.08	Filtered	5914.35	2933.57	2795	4568	5126.19	6794.46	969.001	Filtered	Filtered	4077.97	10282.2	9476.42
P17936	IGFBP3	Insulin-like growth factor-binding protein 3	118908	70432.2	66317.9	76186	86956.3	96552.9	80112.9	94040.2	90937.5	74676.3	87925.1	84481.8	76022	101743	85635.5	74708.8	89452.2	67728.8	110758	82010.6	81189.1	168561	102165	163275	90754.1	102704	63490.4	134002	97848.3	89715.5	43894.4	72879.7	69416	60664.5	102425	76193.5	61587.4	52301.5	67146	76331.8	50629.1	62777.3	57237.2	43314	59144.7	73891	57731.9
P17987	TCP1	T-complex protein 1 subunit alpha	Filtered	Filtered	Filtered	Filtered	Filtered	Filtered	Filtered	Filtered	Filtered	Filtered	Filtered	Filtered	Filtered	Filtered	Filtered	Filtered	Filtered	Filtered	Filtered	Filtered	Filtered	Filtered	Filtered	Filtered	Filtered	Filtered	Filtered	Filtered	Filtered	Filtered	Filtered	Filtered	Filtered	Filtered	Filtered	Filtered	Filtered	Filtered	Filtered	Filtered	Filtered	Filtered	Filtered	Filtered	Filtered	Filtered	Filtered
P18065	IGFBP2	Insulin-like growth factor-binding protein 2	Filtered	2159.06	6588.26	3232.29	8222.6	9406.78	3423.25	Filtered	4400.59	5185.29	Filtered	5113.85	1331.65	4140.1	5090.48	4596.62	3330.68	2831.42	10811.8	Filtered	Filtered	8945.7	7158.28	8130.6	17865.8	2540.15	7289.25	4928.02	8777.54	8588.35	8726.16	5889.22	6304.65	7166.58	7523.55	4382.28	9873.57	6462.72	5419.95	5385.3	5037.8	6099.1	6577.19	2949.79	4806.3	8522.65	6139.55
P18085	ARF4	ADP-ribosylation factor 4	Filtered	Filtered	Filtered	Filtered	Filtered	Filtered	Filtered	Filtered	Filtered	Filtered	Filtered	Filtered	Filtered	Filtered	Filtered	Filtered	Filtered	Filtered	Filtered	Filtered	Filtered	Filtered	Filtered	Filtered	Filtered	Filtered	Filtered	Filtered	Filtered	Filtered	Filtered	Filtered	Filtered	Filtered	Filtered	Filtered	2117.36	Filtered	Filtered	Filtered	Filtered	Filtered	Filtered	Filtered	Filtered	Filtered	Filtered
P18124	RPL7	60S ribosomal protein L7	Filtered	Filtered	Filtered	Filtered	Filtered	Filtered	Filtered	Filtered	Filtered	Filtered	Filtered	Filtered	Filtered	Filtered	Filtered	Filtered	Filtered	Filtered	Filtered	Filtered	Filtered	Filtered	Filtered	Filtered	Filtered	Filtered	Filtered	Filtered	Filtered	Filtered	Filtered	Filtered	Filtered	Filtered	Filtered	Filtered	Filtered	Filtered	Filtered	Filtered	Filtered	Filtered	Filtered	Filtered	Filtered	Filtered	Filtered
P18206	VCL	Vinculin	5239.08	5478.63	3070.01	4087.11	4499.84	2558.99	Filtered	Filtered	4199.74	2633.55	5172.24	Filtered	Filtered	Filtered	5965.94	3383.48	5756.65	3283.91	14909.7	Filtered	2775.73	5768.47	4543.01	Filtered	Filtered	Filtered	6264.88	6119.82	Filtered	Filtered	5524.76	17323.6	19579.2	8486.52	9065.96	7872.62	20694.8	11179.6	9960.46	2948.32	4166.21	11740.8	6345.59	2899.18	4652.58	3959.14	3885.66
P18428	LBP	Lipopolysaccharide-binding protein	50146.3	37566	44684.6	62633.2	63345.2	55334.2	51890.4	65865.4	51486.6	272322	60683.7	61350.8	23085.7	66450.3	49812.3	77304.2	79298.5	51704.3	98196.8	71496.9	56404.6	52573.8	43251.1	52605.3	47345.1	71511.6	48103.3	73910.3	49163	66797.9	32110.3	18679.1	15279.9	42964.3	72786	54019.8	66437.7	51503.1	34054.4	49574.1	56126.2	62412.7	48433.4	31809.4	45380.4	44465.9	46644.4
P18669	PGAM1	Phosphoglycerate mutase 1	Filtered	Filtered	Filtered	Filtered	Filtered	Filtered	Filtered	Filtered	Filtered	Filtered	Filtered	Filtered	Filtered	Filtered	Filtered	Filtered	Filtered	Filtered	Filtered	Filtered	Filtered	Filtered	1.38045e+06	Filtered	Filtered	Filtered	Filtered	Filtered	Filtered	Filtered	Filtered	Filtered	Filtered	Filtered	Filtered	Filtered	22779.5	Filtered	24137.5	Filtered	Filtered	Filtered	Filtered	Filtered	Filtered	Filtered	Filtered
P19013	KRT4	Keratin, type II cytoskeletal 4	Filtered	Filtered	Filtered	Filtered	Filtered	Filtered	Filtered	Filtered	Filtered	Filtered	Filtered	Filtered	Filtered	Filtered	Filtered	Filtered	Filtered	Filtered	Filtered	Filtered	Filtered	Filtered	Filtered	Filtered	Filtered	Filtered	Filtered	Filtered	Filtered	Filtered	6901.99	5503.88	Filtered	Filtered	Filtered	Filtered	Filtered	Filtered	Filtered	Filtered	Filtered	Filtered	4792.39	Filtered	Filtered	Filtered	Filtered
P19320	VCAM1	Vascular cell adhesion protein 1	10414.3	6753.2	10090.7	9235.32	7549.78	8086.88	11123.7	9934.39	10858.6	12249.8	11467.5	14627.6	7516.78	11383.4	8788.3	10295.1	9236.58	9008.09	15434.3	11339.4	8897.02	12004.3	8827.63	23520.5	24931.3	10453.8	8630.43	18344.2	11970.5	13779.9	14448.3	11953.7	11671.4	8377.09	18106.1	12374.3	12492.1	9384.27	10881.2	9445.4	9550.6	12207.2	8767.83	7861.5	8913.79	10256.3	10964
P19338	NCL	Nucleolin	Filtered	Filtered	Filtered	Filtered	Filtered	Filtered	Filtered	Filtered	Filtered	Filtered	Filtered	Filtered	Filtered	Filtered	Filtered	Filtered	Filtered	Filtered	Filtered	Filtered	Filtered	Filtered	Filtered	Filtered	Filtered	Filtered	Filtered	Filtered	Filtered	Filtered	Filtered	Filtered	Filtered	Filtered	Filtered	Filtered	Filtered	Filtered	Filtered	Filtered	Filtered	Filtered	Filtered	7321.45	Filtered	Filtered	Filtered
P19367	HK1	Hexokinase-1	Filtered	Filtered	Filtered	Filtered	Filtered	Filtered	Filtered	Filtered	Filtered	Filtered	Filtered	Filtered	Filtered	Filtered	Filtered	Filtered	Filtered	Filtered	Filtered	Filtered	Filtered	Filtered	Filtered	Filtered	Filtered	Filtered	Filtered	Filtered	Filtered	Filtered	Filtered	Filtered	Filtered	Filtered	Filtered	Filtered	Filtered	Filtered	Filtered	Filtered	Filtered	Filtered	Filtered	Filtered	Filtered	Filtered	Filtered
P19652	ORM2	Alpha-1-acid glycoprotein 2	11852562	9610043	12384979	11497994	10106762	10682817	13586721	11391141	9900700	13157944	12267304	9868278	8.00551e+06	8560532	11040381	15599672	24413934	17010532	14407948	11955203	8812742	12230451	7.09458e+06	9047229	5.30078e+06	14116558	10814629	16637678	7.075e+06	13128791	9217760	8101774	6.88795e+06	6886695	10880247	9989191	11352382	12383178	10742923	9334478	13184045	8936270	11804386	8.19229e+06	7845849	10471773	7.74409e+06
P19823	ITIH2	Inter-alpha-trypsin inhibitor heavy chain H2	2.16883e+06	2.44365e+06	2.33127e+06	1867084	2.01733e+06	1.90579e+06	2.20803e+06	2.92273e+06	2.25103e+06	1.8824e+06	2368728	2.41778e+06	2.59323e+06	2.45852e+06	2158606	2347854	2.5426e+06	2701031	2104957	2.63199e+06	2.42866e+06	2.63506e+06	2.46842e+06	3.68534e+06	3.79768e+06	2818176	1.83931e+06	3.21116e+06	1965593	2.37898e+06	2.62781e+06	2.0947e+06	2173488	2.01941e+06	2.41391e+06	2.19618e+06	2.47625e+06	2.22623e+06	2.2938e+06	2.03372e+06	1.9218e+06	1.52328e+06	2.36456e+06	1.95912e+06	2306992	1.97737e+06	2.1832e+06
P19827	ITIH1	Inter-alpha-trypsin inhibitor heavy chain H1	854072	1.04941e+06	937649	752207	749252	706624	1.00477e+06	1.08659e+06	909318	742704	845394	895052	1.12417e+06	903520	764946	902291	993650	898012	455433	1.03863e+06	976856	954995	943639	1.16421e+06	1.23065e+06	1.08071e+06	791758	858497	758943	1.00199e+06	1.06554e+06	795809	870415	935198	1.06955e+06	844394	902570	868945	1043044	908935	912870	473558	802727	862089	1.03318e+06	914203	895426
P19971	TYMP	Thymidine phosphorylase	Filtered	Filtered	Filtered	Filtered	Filtered	Filtered	Filtered	Filtered	1411.97	1182.99	Filtered	1692.51	Filtered	Filtered	Filtered	Filtered	Filtered	Filtered	Filtered	Filtered	Filtered	Filtered	Filtered	Filtered	Filtered	Filtered	Filtered	Filtered	Filtered	Filtered	Filtered	Filtered	1979.1	Filtered	Filtered	Filtered	2417.65	Filtered	2164.24	Filtered	2523.89	1997.03	3955.69	3098.84	Filtered	Filtered	1971.55
P20073	ANXA7	Annexin A7	Filtered	Filtered	Filtered	Filtered	Filtered	Filtered	Filtered	Filtered	Filtered	Filtered	Filtered	Filtered	Filtered	Filtered	Filtered	Filtered	Filtered	Filtered	Filtered	Filtered	Filtered	Filtered	Filtered	Filtered	Filtered	Filtered	Filtered	Filtered	Filtered	Filtered	Filtered	Filtered	Filtered	Filtered	Filtered	Filtered	Filtered	Filtered	Filtered	Filtered	Filtered	Filtered	Filtered	Filtered	Filtered	Filtered	Filtered
P20160	AZU1	Azurocidin	Filtered	Filtered	Filtered	Filtered	Filtered	Filtered	Filtered	Filtered	Filtered	Filtered	Filtered	Filtered	Filtered	Filtered	Filtered	Filtered	Filtered	Filtered	Filtered	Filtered	Filtered	Filtered	Filtered	Filtered	Filtered	Filtered	Filtered	Filtered	Filtered	Filtered	Filtered	Filtered	Filtered	Filtered	Filtered	Filtered	Filtered	Filtered	Filtered	Filtered	Filtered	Filtered	Filtered	Filtered	Filtered	Filtered	Filtered
P20742	PZP	Pregnancy zone protein	2.02904e+06	128716	32253.4	202595	16702.2	60740.2	53915.9	94642.3	166881	186926	65310	49545.7	42666.5	37793	51561.9	125259	173964	57675.1	70053.6	Filtered	66245.9	73784.9	83104.1	199599	325907	211522	2.7639e+06	229937	13472	218765	57323	180470	94927.1	73015.1	Filtered	47135.1	296147	73596.8	15191.8	207724	74460.8	84926.9	27538.5	58649.3	157900	68131	22441.2
P20774	OGN	Mimecan	Filtered	Filtered	Filtered	4350.26	3338.19	10738.7	5389.73	Filtered	Filtered	530.319	Filtered	Filtered	Filtered	Filtered	9966.83	14030.8	6975.03	Filtered	12023.8	Filtered	Filtered	Filtered	4005.82	13184	Filtered	Filtered	6481.57	Filtered	3408.51	Filtered	Filtered	Filtered	Filtered	Filtered	Filtered	Filtered	Filtered	3220.42	10538.4	5781.91	4274.73	Filtered	Filtered	Filtered	Filtered	Filtered	Filtered
P20851	C4BPB	C4b-binding protein beta chain	165158	141938	160945	141474	175252	121105	146317	116511	182063	144260	153188	115098	144407	107959	177437	190378	141034	145329	172573	174977	152924	130074	122951	236274	168315	198446	133478	152204	150952	170401	148661	121330	138761	118507	148043	134368	166424	171530	133842	172928	138662	142252	120040	117585	101795	154470	113290
P21291	CSRP1	Cysteine and glycine-rich protein 1	Filtered	Filtered	Filtered	Filtered	Filtered	Filtered	Filtered	Filtered	Filtered	Filtered	Filtered	Filtered	Filtered	Filtered	Filtered	Filtered	Filtered	Filtered	Filtered	Filtered	Filtered	Filtered	Filtered	Filtered	Filtered	Filtered	Filtered	Filtered	Filtered	Filtered	Filtered	Filtered	Filtered	Filtered	Filtered	Filtered	Filtered	Filtered	Filtered	Filtered	Filtered	Filtered	Filtered	Filtered	Filtered	Filtered	Filtered
P21333	FLNA	Filamin-A	Filtered	Filtered	Filtered	14848.6	6104.1	Filtered	Filtered	44282.7	Filtered	11154	8352.7	Filtered	Filtered	14127.3	Filtered	17399.5	17119.9	24159.3	116807	Filtered	5988.48	23270.4	32288.9	Filtered	115828	43945.5	Filtered	9738.08	Filtered	Filtered	Filtered	15686.5	22194.4	Filtered	Filtered	10923.1	12042.2	2805.63	Filtered	3551.63	29009.9	16945.9	14271	4856.16	Filtered	Filtered	6730.6
P21796	VDAC1	Voltage-dependent anion-selective channel protein 1	Filtered	Filtered	Filtered	Filtered	Filtered	Filtered	Filtered	Filtered	Filtered	Filtered	Filtered	Filtered	Filtered	Filtered	Filtered	Filtered	Filtered	Filtered	Filtered	Filtered	Filtered	Filtered	Filtered	Filtered	Filtered	Filtered	Filtered	Filtered	Filtered	Filtered	Filtered	Filtered	Filtered	Filtered	Filtered	Filtered	Filtered	Filtered	Filtered	Filtered	Filtered	Filtered	Filtered	Filtered	Filtered	Filtered	Filtered
P21912	SDHB	Succinate dehydrogenase [ubiquinone] iron-sulfur subunit, mitochondrial	Filtered	Filtered	Filtered	Filtered	Filtered	Filtered	Filtered	Filtered	Filtered	Filtered	Filtered	Filtered	Filtered	Filtered	Filtered	Filtered	Filtered	Filtered	Filtered	Filtered	Filtered	Filtered	Filtered	Filtered	Filtered	Filtered	Filtered	Filtered	Filtered	Filtered	Filtered	Filtered	Filtered	Filtered	Filtered	Filtered	Filtered	Filtered	Filtered	Filtered	Filtered	Filtered	Filtered	Filtered	Filtered	Filtered	Filtered
P21926	CD9	CD9 antigen	Filtered	Filtered	Filtered	Filtered	Filtered	Filtered	Filtered	Filtered	Filtered	Filtered	Filtered	Filtered	Filtered	Filtered	Filtered	Filtered	Filtered	Filtered	Filtered	Filtered	Filtered	Filtered	Filtered	Filtered	Filtered	Filtered	Filtered	Filtered	Filtered	Filtered	Filtered	4773.92	Filtered	Filtered	Filtered	Filtered	Filtered	Filtered	Filtered	Filtered	Filtered	Filtered	Filtered	Filtered	Filtered	Filtered	Filtered
P22061	PCMT1	Protein-L-isoaspartate(D-aspartate) O-methyltransferase	Filtered	Filtered	Filtered	Filtered	Filtered	Filtered	Filtered	Filtered	Filtered	Filtered	Filtered	Filtered	Filtered	Filtered	Filtered	Filtered	Filtered	Filtered	Filtered	Filtered	Filtered	Filtered	Filtered	Filtered	Filtered	Filtered	Filtered	Filtered	Filtered	Filtered	Filtered	Filtered	Filtered	Filtered	Filtered	Filtered	Filtered	Filtered	Filtered	Filtered	Filtered	Filtered	Filtered	Filtered	Filtered	Filtered	Filtered
P22087	FBL	rRNA 2'-O-methyltransferase fibrillarin	Filtered	Filtered	Filtered	Filtered	Filtered	Filtered	Filtered	Filtered	Filtered	Filtered	Filtered	Filtered	Filtered	Filtered	Filtered	Filtered	Filtered	Filtered	Filtered	Filtered	Filtered	Filtered	Filtered	Filtered	Filtered	Filtered	Filtered	Filtered	Filtered	Filtered	Filtered	Filtered	Filtered	Filtered	Filtered	Filtered	Filtered	Filtered	Filtered	Filtered	Filtered	Filtered	Filtered	Filtered	Filtered	Filtered	Filtered
P22105	TNXB	Tenascin-X	18383.1	14277.9	15146.4	11056.9	19958.8	18720	15568.4	23151.7	16045.3	17004.3	21656.3	22193.7	12035.4	12763.1	24372.7	15223.7	20022	19700.5	31597.5	18506.1	34214.8	42962.9	28805.3	20002.9	31092	19169.6	19422.4	24113.2	16845.6	17630.6	10388.3	12672.4	7904.86	18837.7	13905	20370.5	15312	13428.2	15722.7	17717.4	12668.6	15803.4	14039	18270.3	13059.6	16792	12440.6
P22314	UBA1	Ubiquitin-like modifier-activating enzyme 1	Filtered	Filtered	Filtered	Filtered	Filtered	Filtered	Filtered	Filtered	Filtered	Filtered	Filtered	Filtered	Filtered	Filtered	Filtered	Filtered	Filtered	Filtered	Filtered	Filtered	Filtered	Filtered	Filtered	Filtered	Filtered	Filtered	Filtered	Filtered	Filtered	Filtered	Filtered	Filtered	Filtered	Filtered	Filtered	Filtered	Filtered	Filtered	Filtered	Filtered	Filtered	Filtered	Filtered	Filtered	Filtered	Filtered	Filtered
P22352	GPX3	Glutathione peroxidase 3	229103	281250	233541	267853	401313	328555	309742	284035	243687	261949	401774	278658	171968	281749	425227	467603	381183	411791	790618	230956	440242	609539	343758	201121	237542	279335	291742	503584	338952	227182	120600	126044	130410	197365	239049	212375	360453	308189	259057	307763	236812	228188	288349	193766	202349	259930	216776
P22392	NME2	Nucleoside diphosphate kinase B	Filtered	Filtered	Filtered	Filtered	Filtered	Filtered	Filtered	Filtered	Filtered	Filtered	Filtered	Filtered	Filtered	Filtered	Filtered	Filtered	Filtered	Filtered	Filtered	Filtered	Filtered	Filtered	Filtered	Filtered	Filtered	Filtered	Filtered	Filtered	Filtered	Filtered	Filtered	5159.02	Filtered	Filtered	716.544	Filtered	2005.7	Filtered	2638.56	1324.97	Filtered	Filtered	Filtered	Filtered	Filtered	Filtered	Filtered
P22626	HNRNPA2B1	Heterogeneous nuclear ribonucleoproteins A2/B1	Filtered	Filtered	Filtered	Filtered	Filtered	4657.74	Filtered	Filtered	Filtered	Filtered	Filtered	Filtered	Filtered	Filtered	Filtered	Filtered	Filtered	Filtered	Filtered	Filtered	Filtered	Filtered	Filtered	Filtered	Filtered	Filtered	Filtered	Filtered	Filtered	Filtered	Filtered	Filtered	Filtered	Filtered	Filtered	Filtered	Filtered	Filtered	Filtered	Filtered	Filtered	Filtered	Filtered	Filtered	Filtered	Filtered	Filtered
P22692	IGFBP4	Insulin-like growth factor-binding protein 4	16539.9	Filtered	Filtered	21160	11722.1	Filtered	Filtered	Filtered	15721	23523.7	Filtered	11396.5	19915.7	Filtered	1546.36	Filtered	Filtered	Filtered	Filtered	14570.6	Filtered	Filtered	41480.4	Filtered	Filtered	7726.47	Filtered	Filtered	12440.1	18106.5	12763.5	13823.1	15593.8	Filtered	Filtered	Filtered	Filtered	Filtered	26492.2	Filtered	17262.8	9854.68	Filtered	Filtered	24579.8	3702.76	Filtered
P22792	CPN2	Carboxypeptidase N subunit 2	195852	153631	157137	164468	144162	126017	169534	240245	180193	185814	158761	141993	140769	177740	180554	229520	132994	174690	287442	254259	129819	183926	179316	190320	222063	146610	148626	161193	92150.9	122606	159531	136398	121775	158824	157483	185242	207726	205786	161223	210760	159166	191524	151496	194162	156882	181635	167734
P22891	PROZ	Vitamin K-dependent protein Z	29687.2	26592.1	41052.1	24918.6	89289	31264.1	88854.6	44545.6	39152	30345.8	66929.2	58677	31517.3	26985.3	32379.9	21243.8	62009.2	105017	69034.3	76659.6	58650.7	88304.6	54538	96721.4	40322.9	23468.6	69811.8	36781.3	41015.9	24084.6	41070.7	44617.8	46154.6	48942	94509.3	48483	50376.3	58496.2	88175.2	43009	73084.8	19184.6	53421.9	58027.5	21174.1	53782.8	28716.2
P23083	IGHV1-2	Immunoglobulin heavy variable 1-2	551202	959261	1.15477e+06	1.11261e+06	433920	1.64784e+06	955733	306190	1111900	1.10342e+06	1.24672e+06	956281	1773055	695447	873937	250116	499314	879920	1.08027e+06	515287	Filtered	1.53558e+06	1.60811e+06	678945	1.19876e+06	1.46242e+06	1.66921e+06	438999	614202	2.01051e+06	87503	150284	936804	830089	934136	409962	1.0621e+06	200930	189393	491548	1.25656e+06	1.3156e+06	422629	975538	585393	513774	1.1946e+06
P23142	FBLN1	Fibulin-1	138708	139715	167120	154356	204949	162165	221283	179106	165494	142958	122916	154526	208831	114807	217609	135128	87039.4	143558	246499	145858	153269	258272	283627	215169	219025	129180	222349	168165	162269	170283	163562	173669	149437	158318	139585	172010	144983	120383	172622	161929	132524	126174	97419.3	151787	104494	200219	117165
P23229	ITGA6	Integrin alpha-6	Filtered	Filtered	Filtered	Filtered	Filtered	Filtered	Filtered	Filtered	Filtered	Filtered	Filtered	Filtered	Filtered	Filtered	Filtered	Filtered	Filtered	Filtered	Filtered	Filtered	Filtered	Filtered	Filtered	Filtered	Filtered	Filtered	Filtered	Filtered	Filtered	Filtered	Filtered	Filtered	Filtered	Filtered	Filtered	Filtered	Filtered	Filtered	Filtered	Filtered	Filtered	Filtered	Filtered	Filtered	Filtered	Filtered	Filtered
P23246	SFPQ	Splicing factor, proline- and glutamine-rich	Filtered	Filtered	Filtered	Filtered	Filtered	Filtered	Filtered	Filtered	Filtered	Filtered	Filtered	Filtered	Filtered	Filtered	Filtered	Filtered	Filtered	Filtered	Filtered	Filtered	Filtered	Filtered	Filtered	Filtered	Filtered	Filtered	Filtered	Filtered	Filtered	Filtered	Filtered	Filtered	Filtered	Filtered	Filtered	Filtered	Filtered	Filtered	Filtered	Filtered	Filtered	Filtered	Filtered	Filtered	Filtered	Filtered	Filtered
P23284	PPIB	Peptidyl-prolyl cis-trans isomerase B	Filtered	Filtered	Filtered	Filtered	Filtered	Filtered	Filtered	Filtered	Filtered	Filtered	Filtered	Filtered	Filtered	Filtered	Filtered	Filtered	12599.7	Filtered	Filtered	Filtered	Filtered	Filtered	Filtered	Filtered	Filtered	Filtered	Filtered	Filtered	Filtered	Filtered	Filtered	Filtered	Filtered	2493.8	Filtered	Filtered	3966.53	Filtered	7572.19	Filtered	4531.15	19083.5	Filtered	Filtered	Filtered	Filtered	1261.25
P23381	WARS1	Tryptophan--tRNA ligase, cytoplasmic	Filtered	Filtered	Filtered	Filtered	Filtered	Filtered	Filtered	Filtered	Filtered	Filtered	Filtered	Filtered	Filtered	Filtered	Filtered	Filtered	Filtered	Filtered	Filtered	Filtered	Filtered	Filtered	Filtered	Filtered	Filtered	Filtered	Filtered	Filtered	Filtered	Filtered	Filtered	Filtered	Filtered	Filtered	Filtered	Filtered	Filtered	Filtered	Filtered	Filtered	Filtered	Filtered	Filtered	Filtered	Filtered	Filtered	Filtered
P23396	RPS3	40S ribosomal protein S3	Filtered	Filtered	Filtered	Filtered	Filtered	Filtered	Filtered	Filtered	Filtered	Filtered	Filtered	Filtered	Filtered	Filtered	Filtered	Filtered	Filtered	Filtered	Filtered	Filtered	Filtered	Filtered	Filtered	Filtered	Filtered	Filtered	Filtered	Filtered	Filtered	Filtered	Filtered	Filtered	Filtered	Filtered	Filtered	Filtered	Filtered	Filtered	Filtered	Filtered	Filtered	Filtered	Filtered	Filtered	Filtered	Filtered	Filtered
P23470	PTPRG	Receptor-type tyrosine-protein phosphatase gamma	8133.26	5146.41	8038.67	Filtered	4806.83	9147.69	Filtered	Filtered	9472.08	6927.13	10945.3	10260.9	Filtered	8562.06	8138.57	2290.21	22985.1	13770.3	39987.9	Filtered	8905.12	21949.3	15842	24542.3	10832	8529.25	8806.37	Filtered	7832.73	6956.93	Filtered	Filtered	Filtered	8985.17	9189.22	2424.27	8087.74	4209.89	9080.15	7665.8	7864.42	1544.16	9346.25	5785.12	6761.28	Filtered	4299.49
P23497	SP100	Nuclear autoantigen Sp-100	24727.2	9769.08	9925.15	10850.7	Filtered	10153.3	21544.4	12678.1	7679.36	6324.5	6641.6	67979.1	Filtered	Filtered	23279.2	35659.4	Filtered	Filtered	Filtered	13562.6	Filtered	24393.4	12846.4	Filtered	35119.6	Filtered	2970.34	Filtered	4489.37	11752.4	6114.56	9124.08	5591.89	Filtered	Filtered	Filtered	4218.83	57827.5	12783.6	151588	Filtered	2329.31	Filtered	7201.87	6116.01	50485	Filtered
P23526	AHCY	Adenosylhomocysteinase	Filtered	Filtered	Filtered	Filtered	Filtered	Filtered	Filtered	Filtered	Filtered	Filtered	Filtered	Filtered	Filtered	Filtered	Filtered	Filtered	Filtered	Filtered	Filtered	Filtered	Filtered	Filtered	Filtered	Filtered	Filtered	Filtered	Filtered	Filtered	Filtered	Filtered	Filtered	Filtered	Filtered	Filtered	Filtered	Filtered	Filtered	Filtered	Filtered	Filtered	Filtered	Filtered	Filtered	Filtered	Filtered	Filtered	Filtered
P23528	CFL1	Cofilin-1	Filtered	Filtered	Filtered	1876.02	3294.96	866.873	Filtered	Filtered	2174.45	Filtered	Filtered	Filtered	Filtered	Filtered	Filtered	3749.4	Filtered	1585.07	Filtered	2351.23	Filtered	3623.26	3581.57	Filtered	Filtered	Filtered	Filtered	2844.65	Filtered	1526.45	5332.12	12991	16224.6	8285.26	11515.1	8887.58	25567.2	7580.86	9236.2	2046.24	3321.08	9778.17	5131.98	3200.69	3568	1108.41	1462.5
P24158	PRTN3	Myeloblastin	Filtered	Filtered	Filtered	Filtered	Filtered	Filtered	Filtered	Filtered	Filtered	4964.76	Filtered	Filtered	Filtered	Filtered	Filtered	Filtered	Filtered	4749.35	Filtered	Filtered	Filtered	Filtered	Filtered	Filtered	Filtered	Filtered	Filtered	Filtered	Filtered	Filtered	Filtered	Filtered	Filtered	Filtered	Filtered	Filtered	Filtered	Filtered	Filtered	Filtered	Filtered	Filtered	2676.24	2286.96	Filtered	Filtered	Filtered
P24534	EEF1B2	Elongation factor 1-beta	Filtered	Filtered	Filtered	2579.17	Filtered	Filtered	Filtered	Filtered	2767.84	Filtered	Filtered	Filtered	Filtered	Filtered	Filtered	Filtered	Filtered	Filtered	Filtered	Filtered	Filtered	Filtered	21425.8	Filtered	Filtered	Filtered	Filtered	Filtered	Filtered	Filtered	Filtered	Filtered	Filtered	Filtered	4407.46	Filtered	Filtered	Filtered	10486.8	Filtered	Filtered	Filtered	Filtered	770.782	Filtered	196009	Filtered
P24592	IGFBP6	Insulin-like growth factor-binding protein 6	9278.95	4749.77	11408.7	7744.6	9944.65	10495.9	8614.22	14077.2	4045.87	7759.91	6253.29	8952.38	14183.6	5417.67	13624.7	11044	16380.8	11701.6	15774.2	7118.18	11093.2	23048	18604.5	19169	20574.7	13605.7	9794.78	19311	9943.49	12451.2	12428.8	10006.9	9618.52	11087.2	8974.63	15077.8	15075.6	11620.8	5994.62	10524.8	8888.42	8102.46	4927.44	6332.44	12669.2	12592.9	8129.93
P24593	IGFBP5	Insulin-like growth factor-binding protein 5	565.615	1156.72	1324.42	5379.45	3900.12	2332.98	5350.49	Filtered	3866.43	4006.28	4292.49	Filtered	Filtered	1807.42	4351.72	2946.08	Filtered	Filtered	Filtered	Filtered	492.19	88333.9	39015.7	1770.69	Filtered	66765.4	Filtered	108144	Filtered	Filtered	Filtered	Filtered	Filtered	Filtered	1719.5	Filtered	Filtered	Filtered	5852.86	646.759	Filtered	Filtered	Filtered	Filtered	Filtered	16957.7	Filtered
P24666	ACP1	Low molecular weight phosphotyrosine protein phosphatase	Filtered	Filtered	Filtered	Filtered	Filtered	Filtered	Filtered	Filtered	Filtered	Filtered	Filtered	Filtered	Filtered	Filtered	Filtered	Filtered	Filtered	Filtered	Filtered	Filtered	Filtered	Filtered	Filtered	Filtered	Filtered	Filtered	Filtered	Filtered	Filtered	Filtered	Filtered	Filtered	Filtered	Filtered	Filtered	Filtered	Filtered	Filtered	1589.11	Filtered	Filtered	Filtered	Filtered	Filtered	Filtered	Filtered	Filtered
P24821	TNC	Tenascin	Filtered	Filtered	Filtered	Filtered	Filtered	Filtered	Filtered	Filtered	Filtered	Filtered	Filtered	Filtered	Filtered	Filtered	Filtered	6906.86	16651.3	8500.12	Filtered	Filtered	Filtered	9235.54	Filtered	Filtered	Filtered	Filtered	Filtered	6093.9	Filtered	Filtered	Filtered	Filtered	Filtered	Filtered	Filtered	Filtered	8866.11	Filtered	786.083	Filtered	Filtered	Filtered	5195.05	Filtered	Filtered	Filtered	Filtered
P24844	MYL9	Myosin regulatory light polypeptide 9	Filtered	Filtered	Filtered	Filtered	Filtered	Filtered	Filtered	Filtered	Filtered	Filtered	Filtered	Filtered	Filtered	Filtered	Filtered	Filtered	Filtered	Filtered	Filtered	Filtered	Filtered	Filtered	Filtered	Filtered	Filtered	Filtered	Filtered	Filtered	Filtered	Filtered	Filtered	Filtered	Filtered	Filtered	Filtered	Filtered	Filtered	Filtered	401.507	Filtered	Filtered	Filtered	Filtered	Filtered	Filtered	Filtered	Filtered
P25311	AZGP1	Zinc-alpha-2-glycoprotein	133118	110874	128462	151065	174726	156762	148233	191094	124726	151839	138050	134229	174481	103749	135985	140746	146474	104127	153341	93454.6	117675	122269	101692	177004	155485	115044	134426	684626	352427	92447.4	165158	125256	145814	140354	178107	130045	139670	118927	112224	109026	107892	115645	162738	111055	149369	115503	126070
P25325	MPST	3-mercaptopyruvate sulfurtransferase	Filtered	Filtered	Filtered	Filtered	Filtered	Filtered	Filtered	Filtered	Filtered	Filtered	Filtered	Filtered	Filtered	Filtered	Filtered	Filtered	Filtered	Filtered	Filtered	Filtered	Filtered	Filtered	Filtered	Filtered	Filtered	Filtered	Filtered	Filtered	Filtered	Filtered	Filtered	Filtered	Filtered	Filtered	Filtered	Filtered	Filtered	Filtered	Filtered	Filtered	Filtered	Filtered	Filtered	Filtered	Filtered	Filtered	Filtered
P25705	ATP5F1A	ATP synthase subunit alpha, mitochondrial	Filtered	Filtered	Filtered	Filtered	Filtered	Filtered	Filtered	Filtered	22024.3	Filtered	Filtered	3264.45	Filtered	Filtered	4910.79	Filtered	Filtered	Filtered	Filtered	Filtered	Filtered	Filtered	Filtered	Filtered	Filtered	Filtered	Filtered	Filtered	Filtered	Filtered	Filtered	Filtered	Filtered	Filtered	Filtered	Filtered	1043.79	Filtered	Filtered	Filtered	Filtered	Filtered	Filtered	Filtered	Filtered	Filtered	Filtered
P25774	CTSS	Cathepsin S	Filtered	Filtered	Filtered	Filtered	Filtered	Filtered	Filtered	555.143	Filtered	Filtered	Filtered	Filtered	Filtered	1699.49	Filtered	Filtered	Filtered	Filtered	Filtered	Filtered	Filtered	Filtered	1925.66	Filtered	Filtered	Filtered	Filtered	Filtered	Filtered	Filtered	Filtered	Filtered	Filtered	1054.45	Filtered	369.636	Filtered	Filtered	1047.84	Filtered	Filtered	Filtered	895.845	2522.14	Filtered	1068.49	Filtered
P25786	PSMA1	Proteasome subunit alpha type-1	4902.59	Filtered	Filtered	Filtered	Filtered	Filtered	Filtered	Filtered	Filtered	2225.45	2207.03	Filtered	Filtered	Filtered	2982.88	1423.29	4081.86	Filtered	Filtered	Filtered	2017.31	Filtered	Filtered	Filtered	3014.8	Filtered	Filtered	Filtered	2102.78	Filtered	Filtered	Filtered	Filtered	Filtered	1297.04	Filtered	Filtered	5971.85	Filtered	5819.47	Filtered	Filtered	Filtered	Filtered	Filtered	Filtered	Filtered
P25788	PSMA3	Proteasome subunit alpha type-3	Filtered	Filtered	Filtered	Filtered	Filtered	Filtered	Filtered	Filtered	Filtered	Filtered	Filtered	Filtered	Filtered	Filtered	Filtered	Filtered	Filtered	Filtered	Filtered	Filtered	Filtered	Filtered	Filtered	Filtered	Filtered	Filtered	Filtered	Filtered	Filtered	Filtered	Filtered	Filtered	Filtered	Filtered	Filtered	Filtered	Filtered	Filtered	Filtered	Filtered	Filtered	Filtered	Filtered	Filtered	Filtered	Filtered	Filtered
P25815	S100P	Protein S100-P	Filtered	Filtered	Filtered	Filtered	Filtered	Filtered	Filtered	Filtered	Filtered	Filtered	274.29	Filtered	Filtered	Filtered	Filtered	Filtered	Filtered	Filtered	Filtered	Filtered	Filtered	Filtered	Filtered	Filtered	Filtered	Filtered	Filtered	Filtered	Filtered	1441.09	Filtered	Filtered	Filtered	Filtered	Filtered	Filtered	Filtered	Filtered	Filtered	Filtered	Filtered	Filtered	Filtered	Filtered	Filtered	Filtered	Filtered
P26038	MSN	Moesin	37030.2	6666.26	7114.84	13083.6	16667.5	19398.5	11654.5	11084.3	9377.47	7202.21	20265.2	20745.9	Filtered	14112.7	17334.5	13518.3	19020.3	19334.1	45899.9	Filtered	24571.9	46493.7	15531.9	Filtered	16311	5844.53	8804.4	44078.3	6986.1	14667.1	5722.75	11984	19368.9	22268.6	15259.9	26873.2	62043.9	43348.1	34845	10213.4	29581.6	20316.6	33486.5	15287.3	23080.5	15834.3	12230.3
P26447	S100A4	Protein S100-A4	1775.07	2749.3	Filtered	1913.39	10860.4	Filtered	Filtered	3326.06	Filtered	3370.33	5625.46	1404.6	Filtered	Filtered	8896.05	Filtered	15590.8	9325.15	14590.4	834.063	7526.2	5597.33	Filtered	Filtered	Filtered	Filtered	Filtered	Filtered	3742.61	Filtered	3905.85	4580.04	9775.65	7999.67	16730.6	19217.8	16226.7	10877.8	24038.6	24782	Filtered	Filtered	17499.3	4353.17	5026.79	2237.13	3882.69
P26599	PTBP1	Polypyrimidine tract-binding protein 1	Filtered	Filtered	Filtered	Filtered	Filtered	1934.15	Filtered	Filtered	Filtered	Filtered	Filtered	Filtered	Filtered	Filtered	Filtered	Filtered	Filtered	Filtered	Filtered	Filtered	Filtered	Filtered	Filtered	Filtered	Filtered	Filtered	Filtered	Filtered	Filtered	Filtered	Filtered	Filtered	Filtered	Filtered	Filtered	Filtered	Filtered	Filtered	Filtered	Filtered	Filtered	Filtered	Filtered	Filtered	Filtered	Filtered	Filtered
P26641	EEF1G	Elongation factor 1-gamma	Filtered	Filtered	Filtered	Filtered	Filtered	Filtered	Filtered	Filtered	Filtered	Filtered	Filtered	Filtered	Filtered	Filtered	Filtered	Filtered	Filtered	Filtered	Filtered	Filtered	Filtered	Filtered	Filtered	Filtered	Filtered	Filtered	Filtered	Filtered	Filtered	Filtered	Filtered	Filtered	Filtered	Filtered	Filtered	Filtered	Filtered	Filtered	Filtered	Filtered	Filtered	Filtered	Filtered	Filtered	Filtered	Filtered	Filtered
P26927	MST1	Hepatocyte growth factor-like protein	41112	39000.1	38977.3	42302.5	40905.3	35316.7	46326.5	41719.9	42539.7	43888	40520.5	35998.6	55183.8	33926	35621.6	38204.4	35304.5	43372.1	49461.6	41158.8	42887.6	44161.7	45508.6	37610.5	30145.7	40982.3	35820.4	46552.4	42047.6	43734.2	37080.2	39721.3	42041.6	34714.8	38773	41804.5	37124.4	34885.1	37024.2	38218.4	40955.5	26687.3	25350.7	35691.2	43684.1	47789.7	46053.6
P27105	STOM	Stomatin	Filtered	Filtered	Filtered	Filtered	Filtered	Filtered	Filtered	Filtered	Filtered	Filtered	Filtered	Filtered	Filtered	Filtered	Filtered	Filtered	Filtered	Filtered	Filtered	Filtered	Filtered	Filtered	Filtered	Filtered	Filtered	Filtered	Filtered	Filtered	Filtered	Filtered	Filtered	Filtered	Filtered	Filtered	Filtered	Filtered	Filtered	Filtered	Filtered	Filtered	Filtered	Filtered	Filtered	Filtered	Filtered	Filtered	Filtered
P27169	PON1	Serum paraoxonase/arylesterase 1	1506640	1573648	1.56064e+06	1.1816e+06	1.12671e+06	980535	1.3586e+06	1.31431e+06	1165572	1.19701e+06	1.56824e+06	1.39719e+06	1.41712e+06	1.13669e+06	1.6456e+06	1.28723e+06	1.5012e+06	1.13443e+06	1.98325e+06	2.28697e+06	1.26104e+06	1.37242e+06	1.5426e+06	1.27634e+06	1.38493e+06	1.13134e+06	1.79467e+06	1.38725e+06	1525058	1.74108e+06	1640395	1.3935e+06	936610	1.56243e+06	2.01433e+06	1165676	1.16226e+06	1.16471e+06	1.21551e+06	1.3909e+06	925880	1.14268e+06	1.16648e+06	1314230	1.24639e+06	1.72369e+06	1.67974e+06
P27348	YWHAQ	14-3-3 protein theta	Filtered	Filtered	Filtered	Filtered	Filtered	Filtered	Filtered	7376.42	Filtered	Filtered	Filtered	Filtered	Filtered	Filtered	Filtered	Filtered	Filtered	Filtered	Filtered	Filtered	Filtered	Filtered	Filtered	Filtered	Filtered	Filtered	Filtered	Filtered	Filtered	Filtered	Filtered	Filtered	29720.6	Filtered	Filtered	Filtered	Filtered	Filtered	Filtered	Filtered	Filtered	Filtered	Filtered	Filtered	Filtered	Filtered	Filtered
P27797	CALR	Calreticulin	Filtered	Filtered	Filtered	Filtered	Filtered	Filtered	Filtered	Filtered	Filtered	Filtered	Filtered	Filtered	Filtered	Filtered	Filtered	35412.4	Filtered	Filtered	Filtered	Filtered	Filtered	Filtered	Filtered	Filtered	Filtered	Filtered	Filtered	Filtered	Filtered	8832.32	Filtered	Filtered	5296.75	4397.35	Filtered	Filtered	Filtered	7936.18	2738.81	Filtered	Filtered	Filtered	Filtered	Filtered	Filtered	Filtered	Filtered
P27824	CANX	Calnexin	7489.09	Filtered	Filtered	Filtered	Filtered	Filtered	Filtered	Filtered	Filtered	Filtered	Filtered	Filtered	Filtered	Filtered	Filtered	19238	Filtered	Filtered	Filtered	Filtered	Filtered	Filtered	Filtered	Filtered	Filtered	Filtered	Filtered	Filtered	Filtered	Filtered	Filtered	Filtered	Filtered	Filtered	Filtered	Filtered	Filtered	Filtered	Filtered	Filtered	Filtered	Filtered	Filtered	Filtered	Filtered	Filtered	Filtered
P27918	CFP	Properdin	83619.7	87879.1	116556	82599.8	70530.9	70452.5	67718.8	67547.1	76101	71785.4	67608.9	66011.1	95713.2	74654.2	68084.5	87620.6	59606	58939.2	61360	93946.7	70476.8	61786.2	84777.2	125919	95467.8	78625.3	68478.9	73174.5	87290.9	88708.4	115903	97776.3	142483	78497.9	87918.6	76767.8	51117.5	63423.3	77946.5	77802.6	82054.9	85136.2	54380.1	90852.6	122754	68325.6	85704.9
P28331	NDUFS1	NADH-ubiquinone oxidoreductase 75 kDa subunit, mitochondrial	Filtered	Filtered	Filtered	Filtered	Filtered	Filtered	Filtered	Filtered	Filtered	Filtered	Filtered	Filtered	Filtered	Filtered	Filtered	Filtered	Filtered	Filtered	Filtered	Filtered	Filtered	Filtered	Filtered	Filtered	Filtered	Filtered	Filtered	Filtered	Filtered	Filtered	Filtered	Filtered	Filtered	Filtered	Filtered	Filtered	Filtered	Filtered	Filtered	Filtered	Filtered	Filtered	Filtered	Filtered	Filtered	Filtered	Filtered
P28676	GCA	Grancalcin	Filtered	Filtered	Filtered	Filtered	Filtered	Filtered	Filtered	Filtered	Filtered	Filtered	Filtered	Filtered	Filtered	Filtered	Filtered	Filtered	Filtered	Filtered	Filtered	Filtered	Filtered	Filtered	Filtered	Filtered	Filtered	Filtered	Filtered	Filtered	Filtered	Filtered	Filtered	Filtered	Filtered	Filtered	Filtered	Filtered	Filtered	Filtered	Filtered	Filtered	Filtered	Filtered	Filtered	Filtered	Filtered	Filtered	Filtered
P29218	IMPA1	Inositol monophosphatase 1	Filtered	Filtered	Filtered	Filtered	Filtered	Filtered	Filtered	Filtered	Filtered	Filtered	Filtered	Filtered	Filtered	Filtered	Filtered	Filtered	Filtered	Filtered	Filtered	Filtered	Filtered	Filtered	Filtered	Filtered	Filtered	Filtered	Filtered	Filtered	Filtered	Filtered	Filtered	Filtered	Filtered	Filtered	Filtered	Filtered	Filtered	Filtered	Filtered	Filtered	Filtered	Filtered	Filtered	Filtered	Filtered	Filtered	Filtered
P29350	PTPN6	Tyrosine-protein phosphatase non-receptor type 6	Filtered	Filtered	Filtered	Filtered	Filtered	Filtered	1177.02	Filtered	Filtered	Filtered	Filtered	Filtered	Filtered	Filtered	Filtered	Filtered	Filtered	Filtered	Filtered	Filtered	Filtered	Filtered	Filtered	Filtered	Filtered	Filtered	Filtered	Filtered	Filtered	Filtered	Filtered	Filtered	Filtered	Filtered	Filtered	Filtered	6189.17	Filtered	Filtered	Filtered	Filtered	Filtered	Filtered	Filtered	Filtered	Filtered	Filtered
P29401	TKT	Transketolase	Filtered	Filtered	Filtered	Filtered	Filtered	Filtered	Filtered	Filtered	Filtered	Filtered	Filtered	Filtered	Filtered	Filtered	Filtered	Filtered	Filtered	Filtered	Filtered	Filtered	Filtered	Filtered	Filtered	Filtered	Filtered	Filtered	106075	Filtered	Filtered	Filtered	Filtered	Filtered	Filtered	Filtered	Filtered	Filtered	Filtered	Filtered	5651.17	Filtered	Filtered	Filtered	3147.66	Filtered	Filtered	Filtered	Filtered
P29622	SERPINA4	Kallistatin	234055	226390	166851	140905	169926	158504	178189	261514	159726	101134	241617	186525	103440	182406	259852	218886	304609	266311	290471	226728	268311	313336	217688	101201	96699.2	289745	156924	340970	145141	189053	100442	95744.7	72705.4	181316	231333	187143	221275	219486	191311	234041	189064	200949	240414	102797	64653.2	130051	148708
P29692	EEF1D	Elongation factor 1-delta	Filtered	Filtered	Filtered	Filtered	Filtered	Filtered	Filtered	Filtered	Filtered	Filtered	Filtered	Filtered	Filtered	Filtered	Filtered	Filtered	Filtered	Filtered	Filtered	Filtered	Filtered	Filtered	Filtered	Filtered	Filtered	Filtered	Filtered	Filtered	Filtered	Filtered	Filtered	Filtered	Filtered	Filtered	Filtered	Filtered	Filtered	Filtered	Filtered	Filtered	Filtered	Filtered	Filtered	Filtered	Filtered	Filtered	Filtered
P30041	PRDX6	Peroxiredoxin-6	Filtered	Filtered	Filtered	6949.15	13030	20193.5	19649.4	20602.8	10772.7	11481.1	28311.3	28892	21075.6	Filtered	19718.2	13238.7	38775.3	11925.3	23523.1	9824.37	Filtered	25909.2	14323	Filtered	Filtered	10680.2	8599.77	38602.8	11548.8	11556.3	20218.6	30846.3	39064.6	28900.8	47000.7	33936.1	42919.8	34338.7	36781.1	58536.8	25711.3	207717	43011.9	15893.8	21962.5	10175.3	9650.12
P30043	BLVRB	Flavin reductase (NADPH)	2398.5	Filtered	3951.96	1966.98	6547.66	3992.8	5654.04	Filtered	3213.72	2899.33	3826.43	4964.45	Filtered	2363.35	4712.91	4069.85	6022.67	1717.61	Filtered	4520.38	3383.95	Filtered	3059.59	Filtered	Filtered	2539.69	4285.86	4398.32	6327.98	3204.1	9667.05	7719.42	12817.8	11299.1	17428.5	8727.61	6889.41	12553.4	16873.3	18094.2	8522.2	20251.9	3095.77	4797.72	5080.49	2007.53	1905.38
P30044	PRDX5	Peroxiredoxin-5, mitochondrial	Filtered	Filtered	Filtered	Filtered	Filtered	Filtered	Filtered	Filtered	Filtered	Filtered	Filtered	Filtered	Filtered	Filtered	Filtered	Filtered	Filtered	Filtered	Filtered	Filtered	Filtered	Filtered	Filtered	Filtered	Filtered	Filtered	Filtered	Filtered	Filtered	Filtered	Filtered	Filtered	Filtered	Filtered	Filtered	Filtered	Filtered	Filtered	Filtered	Filtered	Filtered	Filtered	Filtered	Filtered	Filtered	Filtered	Filtered
P30050	RPL12	60S ribosomal protein L12	Filtered	Filtered	Filtered	Filtered	Filtered	Filtered	Filtered	Filtered	Filtered	Filtered	Filtered	Filtered	Filtered	Filtered	Filtered	Filtered	Filtered	Filtered	Filtered	Filtered	Filtered	Filtered	Filtered	Filtered	Filtered	Filtered	Filtered	Filtered	Filtered	Filtered	Filtered	Filtered	Filtered	Filtered	Filtered	Filtered	Filtered	Filtered	Filtered	Filtered	Filtered	Filtered	Filtered	Filtered	Filtered	Filtered	Filtered
P30085	CMPK1	UMP-CMP kinase	Filtered	Filtered	Filtered	Filtered	Filtered	Filtered	Filtered	Filtered	Filtered	Filtered	Filtered	Filtered	Filtered	Filtered	Filtered	Filtered	Filtered	Filtered	Filtered	Filtered	Filtered	Filtered	Filtered	Filtered	Filtered	Filtered	Filtered	Filtered	Filtered	Filtered	Filtered	Filtered	Filtered	Filtered	Filtered	Filtered	Filtered	Filtered	3259.33	Filtered	Filtered	Filtered	Filtered	Filtered	Filtered	Filtered	Filtered
P30086	PEBP1	Phosphatidylethanolamine-binding protein 1	Filtered	Filtered	Filtered	Filtered	Filtered	Filtered	Filtered	Filtered	Filtered	Filtered	Filtered	Filtered	Filtered	Filtered	Filtered	Filtered	Filtered	Filtered	Filtered	Filtered	Filtered	Filtered	Filtered	Filtered	Filtered	Filtered	Filtered	Filtered	Filtered	Filtered	23617.3	Filtered	Filtered	Filtered	Filtered	Filtered	4562.98	1860.88	2175.76	Filtered	Filtered	Filtered	Filtered	Filtered	Filtered	Filtered	Filtered
P30101	PDIA3	Protein disulfide-isomerase A3	3710.84	Filtered	Filtered	Filtered	Filtered	Filtered	Filtered	Filtered	1997.27	456.253	Filtered	Filtered	Filtered	14179.8	Filtered	1641.39	4094.71	2645.82	Filtered	Filtered	Filtered	Filtered	Filtered	Filtered	Filtered	Filtered	2889.2	Filtered	1657.69	2564.62	Filtered	7346.19	22068.9	3023.17	2413.26	4991.73	5730.59	4254.19	4229.16	Filtered	Filtered	3923.6	4336.48	981.366	Filtered	Filtered	Filtered
P30153	PPP2R1A	Serine/threonine-protein phosphatase 2A 65 kDa regulatory subunit A alpha isoform	Filtered	Filtered	Filtered	Filtered	Filtered	Filtered	Filtered	Filtered	Filtered	Filtered	Filtered	Filtered	Filtered	Filtered	Filtered	Filtered	Filtered	Filtered	Filtered	Filtered	Filtered	Filtered	Filtered	Filtered	Filtered	Filtered	Filtered	Filtered	Filtered	Filtered	Filtered	Filtered	Filtered	Filtered	Filtered	Filtered	Filtered	Filtered	Filtered	Filtered	Filtered	Filtered	Filtered	Filtered	Filtered	Filtered	Filtered
P30626	SRI	Sorcin	Filtered	Filtered	Filtered	Filtered	Filtered	Filtered	Filtered	Filtered	Filtered	Filtered	Filtered	Filtered	Filtered	Filtered	Filtered	Filtered	Filtered	Filtered	Filtered	Filtered	Filtered	Filtered	Filtered	Filtered	Filtered	Filtered	Filtered	Filtered	Filtered	Filtered	Filtered	Filtered	Filtered	Filtered	Filtered	Filtered	Filtered	Filtered	Filtered	Filtered	Filtered	Filtered	Filtered	Filtered	Filtered	Filtered	Filtered
P30740	SERPINB1	Leukocyte elastase inhibitor	Filtered	Filtered	Filtered	Filtered	Filtered	Filtered	Filtered	Filtered	Filtered	Filtered	Filtered	Filtered	Filtered	Filtered	Filtered	Filtered	Filtered	Filtered	Filtered	Filtered	3959.11	Filtered	Filtered	Filtered	Filtered	Filtered	Filtered	Filtered	Filtered	Filtered	Filtered	Filtered	Filtered	Filtered	Filtered	Filtered	Filtered	2280.02	Filtered	Filtered	Filtered	Filtered	Filtered	Filtered	Filtered	Filtered	Filtered
P31040	SDHA	Succinate dehydrogenase [ubiquinone] flavoprotein subunit, mitochondrial	Filtered	Filtered	Filtered	Filtered	Filtered	Filtered	Filtered	Filtered	Filtered	Filtered	Filtered	Filtered	Filtered	Filtered	Filtered	Filtered	Filtered	Filtered	Filtered	Filtered	Filtered	Filtered	Filtered	Filtered	Filtered	Filtered	Filtered	Filtered	Filtered	Filtered	Filtered	Filtered	Filtered	Filtered	Filtered	Filtered	Filtered	Filtered	Filtered	Filtered	Filtered	Filtered	Filtered	Filtered	Filtered	Filtered	Filtered
P31146	CORO1A	Coronin-1A	Filtered	Filtered	871.876	Filtered	Filtered	Filtered	Filtered	Filtered	127374	Filtered	Filtered	Filtered	Filtered	Filtered	Filtered	Filtered	Filtered	Filtered	Filtered	Filtered	Filtered	Filtered	Filtered	Filtered	Filtered	Filtered	Filtered	Filtered	Filtered	Filtered	Filtered	7960.38	3857.57	5568.95	Filtered	7744.39	10361.2	1826.35	2930.49	Filtered	Filtered	8924.37	Filtered	Filtered	Filtered	Filtered	1114.59
P31150	GDI1	Rab GDP dissociation inhibitor alpha	Filtered	Filtered	Filtered	Filtered	Filtered	Filtered	Filtered	Filtered	Filtered	Filtered	Filtered	Filtered	Filtered	Filtered	Filtered	Filtered	Filtered	Filtered	Filtered	Filtered	Filtered	Filtered	Filtered	Filtered	Filtered	Filtered	Filtered	Filtered	Filtered	Filtered	Filtered	Filtered	Filtered	1108.98	1257.85	Filtered	Filtered	1238.27	Filtered	Filtered	1071.83	Filtered	Filtered	Filtered	Filtered	Filtered	Filtered
P31939	ATIC	Bifunctional purine biosynthesis protein ATIC	Filtered	Filtered	Filtered	Filtered	Filtered	Filtered	Filtered	Filtered	Filtered	Filtered	Filtered	Filtered	Filtered	Filtered	Filtered	Filtered	Filtered	Filtered	Filtered	Filtered	Filtered	Filtered	Filtered	Filtered	Filtered	Filtered	Filtered	Filtered	Filtered	Filtered	Filtered	Filtered	Filtered	Filtered	Filtered	Filtered	828.595	Filtered	Filtered	Filtered	Filtered	Filtered	Filtered	Filtered	Filtered	Filtered	Filtered
P31943	HNRNPH1	Heterogeneous nuclear ribonucleoprotein H	Filtered	Filtered	Filtered	Filtered	Filtered	Filtered	Filtered	Filtered	Filtered	Filtered	Filtered	Filtered	Filtered	Filtered	Filtered	Filtered	Filtered	Filtered	Filtered	Filtered	Filtered	Filtered	Filtered	Filtered	Filtered	Filtered	Filtered	Filtered	Filtered	Filtered	Filtered	Filtered	Filtered	Filtered	Filtered	Filtered	Filtered	Filtered	Filtered	Filtered	Filtered	Filtered	Filtered	Filtered	Filtered	Filtered	Filtered
P31946	YWHAB	14-3-3 protein beta/alpha	Filtered	2582.58	Filtered	Filtered	2850.97	3614.63	Filtered	Filtered	3987.17	2967.22	2765.78	Filtered	Filtered	4221.43	Filtered	1745.77	2315.5	Filtered	Filtered	Filtered	2983.85	6131.49	5676.31	Filtered	Filtered	Filtered	50811.2	4108.76	Filtered	Filtered	Filtered	13954.4	12054.9	9098.77	16659.9	7104.55	46568	3389.74	17899.3	7981.33	7477.58	106529	18876.8	910.672	4157.82	Filtered	2330.8
P31948	STIP1	Stress-induced-phosphoprotein 1	Filtered	Filtered	Filtered	Filtered	Filtered	4225.63	112754	Filtered	Filtered	Filtered	Filtered	Filtered	Filtered	Filtered	Filtered	Filtered	Filtered	Filtered	Filtered	Filtered	Filtered	Filtered	Filtered	Filtered	Filtered	Filtered	Filtered	Filtered	Filtered	Filtered	Filtered	Filtered	2663.37	Filtered	5241.05	Filtered	5969.36	3698.75	2975.46	3176.71	1105.56	Filtered	Filtered	Filtered	Filtered	Filtered	Filtered
P31949	S100A11	Protein S100-A11	Filtered	Filtered	Filtered	Filtered	Filtered	Filtered	Filtered	Filtered	Filtered	Filtered	Filtered	Filtered	Filtered	Filtered	Filtered	Filtered	Filtered	Filtered	Filtered	Filtered	Filtered	Filtered	Filtered	Filtered	Filtered	Filtered	Filtered	Filtered	Filtered	Filtered	Filtered	Filtered	Filtered	Filtered	Filtered	Filtered	Filtered	Filtered	Filtered	Filtered	Filtered	Filtered	Filtered	Filtered	Filtered	Filtered	Filtered
P32119	PRDX2	Peroxiredoxin-2	17309.5	8476.65	13244.4	10276.6	28250	17486.6	18532.7	15968.2	11903.1	19425.2	15832.2	17399.3	17480.3	10145	24852.6	26911.7	26519	15947	37028.5	13665.1	18274.2	32610.5	13077.6	33593.2	32384.3	13245.8	13975.7	17816.9	24765.9	14468.9	55830.6	37247.9	55595.8	45080.8	45397.9	50010	20547.7	53637.1	73761.6	69699.5	40555	13393.9	25856.2	27555.9	24153.6	13764.5	9543.65
P32942	ICAM3	Intercellular adhesion molecule 3	Filtered	Filtered	Filtered	Filtered	Filtered	Filtered	Filtered	Filtered	Filtered	Filtered	Filtered	Filtered	Filtered	Filtered	Filtered	Filtered	Filtered	Filtered	Filtered	Filtered	Filtered	Filtered	Filtered	Filtered	Filtered	Filtered	Filtered	Filtered	Filtered	Filtered	Filtered	Filtered	Filtered	Filtered	Filtered	Filtered	Filtered	Filtered	5569.92	Filtered	Filtered	Filtered	Filtered	Filtered	Filtered	Filtered	Filtered
P32969	RPL9	60S ribosomal protein L9	Filtered	Filtered	Filtered	Filtered	Filtered	Filtered	Filtered	Filtered	Filtered	Filtered	Filtered	Filtered	Filtered	Filtered	Filtered	Filtered	Filtered	Filtered	Filtered	Filtered	Filtered	Filtered	Filtered	Filtered	Filtered	Filtered	Filtered	Filtered	Filtered	Filtered	Filtered	Filtered	Filtered	Filtered	Filtered	Filtered	Filtered	Filtered	Filtered	Filtered	Filtered	Filtered	Filtered	Filtered	Filtered	Filtered	Filtered
P33151	CDH5	Cadherin-5	48714.7	19638.8	50544.7	46933.3	32269.3	44372	26577.9	45472.8	53232.7	38625.5	52147.8	50711.9	17049.4	38235.2	34696.7	47543.6	34891.2	28200.5	69629.7	23303.5	32661.6	66261	50613.4	92738	120053	62496.3	35926.9	58214.4	49527.5	44851.6	27507.6	31473.7	33341.7	35748.8	33132.4	54450.8	34887.7	29874.6	35591.8	37465	36697.3	45714.2	33497.7	40596.9	39346.2	31360.7	23461
P33908	MAN1A1	Mannosyl-oligosaccharide 1,2-alpha-mannosidase IA	8943.03	9243.74	9019.26	8693.51	7622.86	9929.5	7671.55	9351.55	9472.29	24145.4	12212.7	13570.4	4920.01	9782.27	9808.95	12507.6	12373.6	10019.4	21456.8	10228.4	10764.5	20742.3	9685.03	Filtered	9438.77	13531.8	10559	14802.8	8716.27	9892.45	3164.45	3326.42	7077.79	10355.9	11002.8	8878.56	15237.3	6843.26	12764.2	11179.3	10507.4	7914.6	10045.6	8242.88	7354.54	9301.89	10382.5
P34096	RNASE4	Ribonuclease 4	9471.77	6630.08	9746.6	Filtered	8973.4	8530.94	12495.7	11335.8	10445.5	7465.73	5894.15	10831.1	9712.75	6791.61	12983.3	14222.3	11434.1	8822.39	10061.9	Filtered	5254.22	14862.4	8375.52	14990	16283.3	8285.28	8562.5	16211.6	8770.43	5712.47	8492.63	3996.56	4257.53	5981.79	6999.66	5816.87	12282.6	8246.4	6866.09	9459.37	6328.4	11314.9	8194.8	5391.09	6774.17	5771.41	6162.05
P34932	HSPA4	Heat shock 70 kDa protein 4	Filtered	Filtered	Filtered	Filtered	Filtered	Filtered	Filtered	Filtered	Filtered	Filtered	Filtered	Filtered	Filtered	Filtered	Filtered	Filtered	Filtered	Filtered	Filtered	Filtered	Filtered	Filtered	Filtered	Filtered	Filtered	Filtered	Filtered	Filtered	Filtered	Filtered	Filtered	Filtered	Filtered	Filtered	Filtered	Filtered	Filtered	Filtered	Filtered	Filtered	Filtered	Filtered	Filtered	Filtered	Filtered	Filtered	Filtered
P35232	PHB1	Prohibitin 1	Filtered	Filtered	Filtered	Filtered	Filtered	Filtered	Filtered	Filtered	Filtered	Filtered	Filtered	Filtered	Filtered	Filtered	Filtered	Filtered	Filtered	Filtered	Filtered	Filtered	Filtered	Filtered	Filtered	Filtered	Filtered	Filtered	Filtered	Filtered	Filtered	Filtered	Filtered	Filtered	Filtered	Filtered	Filtered	Filtered	Filtered	Filtered	Filtered	Filtered	Filtered	Filtered	Filtered	Filtered	Filtered	Filtered	Filtered
P35268	RPL22	60S ribosomal protein L22	Filtered	Filtered	Filtered	Filtered	Filtered	Filtered	Filtered	Filtered	Filtered	Filtered	Filtered	Filtered	Filtered	Filtered	Filtered	Filtered	Filtered	Filtered	Filtered	Filtered	Filtered	Filtered	Filtered	Filtered	Filtered	Filtered	Filtered	Filtered	Filtered	Filtered	Filtered	Filtered	Filtered	Filtered	Filtered	Filtered	Filtered	Filtered	Filtered	Filtered	Filtered	Filtered	Filtered	Filtered	Filtered	Filtered	Filtered
P35443	THBS4	Thrombospondin-4	5903.17	4828.51	12525.3	5019.2	13431.5	6072.08	10091.1	8457.41	4598.37	7183.39	8212.86	6725.65	14672.2	3689.18	12020.8	9214.91	6633.05	9012.14	19438.5	9727.33	12457.4	12376.6	10672.1	12492.5	Filtered	4436.42	12065.4	9593.3	12958.1	11126.2	9272.61	11514.6	2734.66	5576.83	7911.47	6261.11	5774.88	4414.83	6808.15	7742.99	6400.3	5330.44	3511.67	6047.87	3707.17	7002.18	5725
P35520	CBS	Cystathionine beta-synthase	Filtered	Filtered	Filtered	Filtered	Filtered	Filtered	Filtered	Filtered	Filtered	Filtered	Filtered	Filtered	Filtered	Filtered	Filtered	Filtered	Filtered	Filtered	Filtered	Filtered	Filtered	Filtered	Filtered	Filtered	Filtered	Filtered	Filtered	Filtered	Filtered	Filtered	Filtered	Filtered	Filtered	Filtered	Filtered	Filtered	Filtered	Filtered	Filtered	Filtered	Filtered	Filtered	Filtered	Filtered	Filtered	Filtered	Filtered
P35527	KRT9	Keratin, type I cytoskeletal 9	Filtered	4167.65	Filtered	9834.47	1051.24	6809.93	Filtered	22254.2	Filtered	12490.6	12581.2	18429.1	Filtered	12823.6	11776.3	Filtered	2990.07	17418	22380.7	4637.67	Filtered	20787.9	7843.77	4096.87	Filtered	Filtered	8992.6	7564.69	5230.24	7359.72	Filtered	Filtered	Filtered	8463.54	3811.08	5518.79	4048.76	889.289	22035.4	15322.6	2766.96	7135.07	13904.8	8152.4	12722.8	12608.3	6608.47
P35542	SAA4	Serum amyloid A-4 protein	466250	649971	532008	638427	540395	537752	565193	405259	471626	1.11975e+06	588732	443381	541815	462108	592426	590049	570756	627186	624035	524988	598770	813991	545964	1.12354e+06	660311	707037	506939	681504	418844	501242	699378	527236	410141	462980	326401	559408	627618	520350	387855	445046	396391	500623	533456	473143	348884	620160	398790
P35579	MYH9	Myosin-9	Filtered	Filtered	Filtered	Filtered	Filtered	Filtered	Filtered	Filtered	Filtered	Filtered	Filtered	Filtered	Filtered	Filtered	3158.53	Filtered	Filtered	Filtered	Filtered	Filtered	1731.52	8441.83	29984.8	Filtered	Filtered	Filtered	Filtered	16229.6	Filtered	Filtered	Filtered	Filtered	Filtered	Filtered	Filtered	Filtered	10611.9	Filtered	6792.33	Filtered	Filtered	Filtered	Filtered	Filtered	Filtered	Filtered	Filtered
P35590	TIE1	Tyrosine-protein kinase receptor Tie-1	Filtered	Filtered	Filtered	Filtered	Filtered	Filtered	Filtered	Filtered	Filtered	Filtered	Filtered	Filtered	Filtered	Filtered	Filtered	Filtered	Filtered	3810.73	Filtered	Filtered	Filtered	Filtered	Filtered	Filtered	Filtered	2488.46	Filtered	Filtered	Filtered	Filtered	Filtered	Filtered	Filtered	Filtered	Filtered	Filtered	Filtered	Filtered	Filtered	Filtered	Filtered	Filtered	Filtered	Filtered	Filtered	Filtered	Filtered
P35754	GLRX	Glutaredoxin-1	Filtered	Filtered	Filtered	Filtered	Filtered	Filtered	Filtered	Filtered	Filtered	Filtered	Filtered	Filtered	Filtered	Filtered	Filtered	Filtered	Filtered	Filtered	Filtered	Filtered	Filtered	Filtered	Filtered	Filtered	Filtered	Filtered	Filtered	Filtered	Filtered	Filtered	Filtered	Filtered	Filtered	Filtered	Filtered	Filtered	Filtered	Filtered	Filtered	Filtered	Filtered	Filtered	Filtered	Filtered	Filtered	Filtered	Filtered
P35858	IGFALS	Insulin-like growth factor-binding protein complex acid labile subunit	353509	226333	210771	202404	277066	251749	244766	296289	251974	202439	293053	261472	161772	298971	292952	282296	351814	271546	491376	275711	310898	380752	252751	147196	129812	288425	199521	391377	206074	238427	110575	154147	153335	207216	326600	259891	326806	233428	217719	353080	192406	235781	292411	177191	219794	230432	203365
P35908	KRT2	Keratin, type II cytoskeletal 2 epidermal	Filtered	Filtered	Filtered	Filtered	Filtered	Filtered	Filtered	Filtered	1676.41	4052.4	Filtered	4563.65	Filtered	Filtered	7561.71	Filtered	Filtered	11631.2	Filtered	4852.01	4898.1	Filtered	Filtered	Filtered	Filtered	Filtered	6495.98	Filtered	8238.95	Filtered	Filtered	Filtered	Filtered	18742.8	2561.43	Filtered	4001.86	Filtered	11334.9	Filtered	Filtered	Filtered	Filtered	Filtered	33301.4	Filtered	Filtered
P36578	RPL4	60S ribosomal protein L4	Filtered	Filtered	Filtered	Filtered	Filtered	Filtered	Filtered	Filtered	Filtered	Filtered	Filtered	Filtered	Filtered	Filtered	Filtered	Filtered	Filtered	Filtered	Filtered	Filtered	Filtered	Filtered	Filtered	Filtered	Filtered	Filtered	Filtered	Filtered	Filtered	Filtered	Filtered	Filtered	Filtered	Filtered	Filtered	Filtered	Filtered	Filtered	Filtered	Filtered	Filtered	Filtered	Filtered	Filtered	Filtered	Filtered	Filtered
P36871	PGM1	Phosphoglucomutase-1	Filtered	Filtered	Filtered	Filtered	Filtered	Filtered	Filtered	Filtered	Filtered	Filtered	Filtered	Filtered	Filtered	Filtered	Filtered	Filtered	Filtered	Filtered	Filtered	Filtered	Filtered	Filtered	Filtered	Filtered	Filtered	Filtered	Filtered	Filtered	Filtered	Filtered	Filtered	Filtered	Filtered	Filtered	Filtered	Filtered	Filtered	Filtered	Filtered	Filtered	Filtered	Filtered	Filtered	Filtered	Filtered	Filtered	Filtered
P36955	SERPINF1	Pigment epithelium-derived factor	220507	161620	194174	144997	145784	192388	181197	245163	155325	181576	170805	188911	192807	171413	212886	216965	210360	245207	235246	208065	232912	238210	196821	379712	291807	207906	174700	266287	160035	197491	177197	147706	127117	150395	188875	152570	155973	202710	148218	159848	137919	176093	182504	123108	164992	152751	139644
P36980	CFHR2	Complement factor H-related protein 2	34538.7	28236.3	29726.7	75114.9	107583	70623.4	21512.2	25133	32154.6	94296.1	71443.8	27837.6	67524.7	15624.1	79203	35368.8	95154.2	78878.3	39745.4	56748.1	68165.4	93671.9	61130.9	103684	93593.9	92076.8	34617.4	102570	69993.9	27750.3	35925.1	64145	9491.17	26713.9	87011.1	14107.4	34844.3	117348	61683.9	66352	19978.3	30540.7	25204.1	18687.2	22836.5	26093.1	30047
P37802	TAGLN2	Transgelin-2	Filtered	1369.93	5553.43	5053.26	Filtered	5353.04	Filtered	Filtered	5100.02	2569.81	7846.21	3728.34	Filtered	Filtered	8135.56	380.128	1957.06	3065.24	9592.76	Filtered	Filtered	23046.7	6526.82	Filtered	Filtered	Filtered	13703.1	11871.7	8481.2	Filtered	14815.5	35919.9	45675.8	21007.6	18529.9	25805.9	47841.7	44931.7	27311.2	6198.71	7746.38	19898.3	20337.4	4435.16	12196.3	4175.85	5713.16
P37837	TALDO1	Transaldolase	1938.99	Filtered	Filtered	Filtered	Filtered	Filtered	Filtered	Filtered	Filtered	Filtered	3782.67	Filtered	Filtered	Filtered	1146.56	1013.71	Filtered	Filtered	Filtered	Filtered	Filtered	Filtered	Filtered	Filtered	Filtered	Filtered	Filtered	Filtered	Filtered	Filtered	Filtered	Filtered	Filtered	4040.39	Filtered	Filtered	Filtered	Filtered	2751.13	Filtered	Filtered	2089.83	1811.96	2213.82	1595.92	1403.21	Filtered
P37840	SNCA	Alpha-synuclein	Filtered	Filtered	Filtered	Filtered	Filtered	Filtered	Filtered	Filtered	Filtered	Filtered	Filtered	Filtered	Filtered	Filtered	Filtered	Filtered	1.99362e+06	Filtered	Filtered	Filtered	Filtered	Filtered	Filtered	Filtered	Filtered	Filtered	Filtered	Filtered	Filtered	Filtered	Filtered	Filtered	9931.4	56702	Filtered	Filtered	Filtered	102333	Filtered	Filtered	Filtered	Filtered	Filtered	116117	Filtered	Filtered	Filtered
P38646	HSPA9	Stress-70 protein, mitochondrial	Filtered	Filtered	Filtered	Filtered	Filtered	15487.9	Filtered	Filtered	Filtered	2171.42	Filtered	Filtered	Filtered	Filtered	Filtered	Filtered	Filtered	Filtered	Filtered	Filtered	Filtered	Filtered	Filtered	Filtered	Filtered	Filtered	Filtered	Filtered	Filtered	Filtered	Filtered	Filtered	Filtered	Filtered	Filtered	Filtered	Filtered	Filtered	Filtered	Filtered	Filtered	Filtered	Filtered	Filtered	Filtered	Filtered	Filtered
P39019	RPS19	40S ribosomal protein S19	Filtered	Filtered	Filtered	Filtered	Filtered	Filtered	Filtered	Filtered	Filtered	Filtered	Filtered	Filtered	Filtered	Filtered	Filtered	Filtered	Filtered	Filtered	Filtered	Filtered	Filtered	Filtered	Filtered	Filtered	Filtered	Filtered	Filtered	Filtered	Filtered	Filtered	Filtered	Filtered	Filtered	Filtered	Filtered	Filtered	Filtered	Filtered	Filtered	Filtered	Filtered	Filtered	Filtered	Filtered	Filtered	Filtered	Filtered
P39060	COL18A1	Collagen alpha-1(XVIII) chain	3908.66	6525.63	Filtered	3277.3	Filtered	2892.53	2069.45	5526.63	4748.08	3405.08	Filtered	4134.73	Filtered	5190.39	1727.05	Filtered	3163.34	2354.61	7351.6	3416.09	Filtered	Filtered	3270.99	Filtered	Filtered	4090.25	3706.31	Filtered	Filtered	Filtered	6586.55	Filtered	1023.26	4256.94	2850.25	Filtered	Filtered	1754.79	3735.38	Filtered	3467.11	3161.23	3205.8	4077.28	3907.99	Filtered	5847.17
P39687;Q92688	ANP32A;ANP32B	Acidic leucine-rich nuclear phosphoprotein 32 family member A;Acidic leucine-rich nuclear phosphoprotein 32 family member B	Filtered	Filtered	Filtered	Filtered	Filtered	Filtered	Filtered	Filtered	Filtered	Filtered	Filtered	Filtered	Filtered	Filtered	Filtered	Filtered	Filtered	Filtered	Filtered	Filtered	Filtered	Filtered	Filtered	Filtered	Filtered	Filtered	Filtered	Filtered	Filtered	Filtered	Filtered	Filtered	Filtered	Filtered	Filtered	Filtered	Filtered	Filtered	Filtered	Filtered	Filtered	Filtered	Filtered	Filtered	Filtered	Filtered	Filtered
P40121	CAPG	Macrophage-capping protein	Filtered	Filtered	Filtered	Filtered	Filtered	Filtered	Filtered	Filtered	Filtered	Filtered	Filtered	Filtered	Filtered	Filtered	Filtered	Filtered	Filtered	Filtered	Filtered	Filtered	Filtered	Filtered	Filtered	Filtered	Filtered	Filtered	Filtered	Filtered	Filtered	Filtered	Filtered	Filtered	Filtered	Filtered	Filtered	Filtered	Filtered	Filtered	Filtered	Filtered	Filtered	Filtered	Filtered	Filtered	Filtered	Filtered	Filtered
P40197	GP5	Platelet glycoprotein V	Filtered	Filtered	Filtered	Filtered	Filtered	Filtered	Filtered	Filtered	Filtered	Filtered	Filtered	Filtered	Filtered	Filtered	Filtered	Filtered	Filtered	Filtered	Filtered	Filtered	Filtered	Filtered	Filtered	Filtered	Filtered	Filtered	Filtered	Filtered	Filtered	Filtered	Filtered	Filtered	Filtered	Filtered	Filtered	Filtered	Filtered	Filtered	Filtered	Filtered	Filtered	Filtered	Filtered	Filtered	Filtered	Filtered	Filtered
P40227	CCT6A	T-complex protein 1 subunit zeta	Filtered	Filtered	Filtered	Filtered	Filtered	503.034	Filtered	Filtered	Filtered	Filtered	Filtered	Filtered	Filtered	Filtered	Filtered	Filtered	Filtered	Filtered	Filtered	Filtered	Filtered	Filtered	Filtered	Filtered	Filtered	Filtered	Filtered	Filtered	Filtered	Filtered	Filtered	Filtered	Filtered	Filtered	Filtered	Filtered	Filtered	Filtered	Filtered	Filtered	Filtered	Filtered	Filtered	Filtered	Filtered	Filtered	Filtered
P40429;Q6NVV1	RPL13A;RPL13AP3	60S ribosomal protein L13a;Putative 60S ribosomal protein L13a protein RPL13AP3	Filtered	Filtered	885.817	Filtered	Filtered	Filtered	Filtered	Filtered	Filtered	Filtered	Filtered	479.917	Filtered	Filtered	Filtered	Filtered	Filtered	Filtered	Filtered	2976.72	Filtered	Filtered	Filtered	Filtered	Filtered	Filtered	5206.91	Filtered	Filtered	4655.36	Filtered	Filtered	Filtered	Filtered	Filtered	Filtered	Filtered	Filtered	Filtered	Filtered	Filtered	Filtered	Filtered	Filtered	Filtered	Filtered	1460.35
P40925	MDH1	Malate dehydrogenase, cytoplasmic	Filtered	Filtered	Filtered	Filtered	Filtered	4632.91	Filtered	Filtered	Filtered	1876.76	Filtered	5020.32	Filtered	Filtered	Filtered	Filtered	Filtered	Filtered	Filtered	Filtered	Filtered	3844.9	29804.5	Filtered	Filtered	Filtered	Filtered	3088.07	Filtered	Filtered	Filtered	Filtered	Filtered	Filtered	Filtered	Filtered	Filtered	Filtered	1240.6	3987.1	5866.51	3696.76	Filtered	Filtered	6363.02	Filtered	Filtered
P40926	MDH2	Malate dehydrogenase, mitochondrial	Filtered	Filtered	Filtered	Filtered	Filtered	Filtered	Filtered	Filtered	Filtered	Filtered	Filtered	Filtered	Filtered	Filtered	Filtered	Filtered	Filtered	Filtered	Filtered	Filtered	Filtered	Filtered	Filtered	Filtered	Filtered	Filtered	Filtered	Filtered	Filtered	Filtered	Filtered	Filtered	Filtered	Filtered	Filtered	Filtered	Filtered	Filtered	Filtered	Filtered	Filtered	Filtered	Filtered	Filtered	Filtered	Filtered	Filtered
P41218	MNDA	Myeloid cell nuclear differentiation antigen	Filtered	Filtered	Filtered	Filtered	Filtered	Filtered	Filtered	Filtered	Filtered	Filtered	Filtered	Filtered	Filtered	Filtered	Filtered	Filtered	Filtered	Filtered	Filtered	Filtered	Filtered	Filtered	Filtered	225024	Filtered	Filtered	Filtered	Filtered	Filtered	36786.9	Filtered	Filtered	Filtered	Filtered	Filtered	Filtered	Filtered	Filtered	Filtered	Filtered	Filtered	Filtered	Filtered	24401	Filtered	Filtered	Filtered
P41222	PTGDS	Prostaglandin-H2 D-isomerase	39268.6	19959.4	26828.2	21948.4	28603.2	33502.9	34697	25217.8	34152.8	27841.1	33593	32770.5	28620.9	16493	45321.5	49999.4	40620.4	36377	96408	19425.9	34068.3	37081.9	37864	62803.5	78753.4	23259.4	42417.8	45405.4	49683.1	45433.9	46575.6	26292	33803.5	31143.2	20242.5	32615.2	23681.9	33294.9	27246.6	28102.3	26071.7	31562.2	20869.8	17932.8	14043	21097.6	13599.2
P41240	CSK	Tyrosine-protein kinase CSK	Filtered	Filtered	Filtered	Filtered	Filtered	Filtered	Filtered	Filtered	Filtered	Filtered	Filtered	Filtered	Filtered	Filtered	Filtered	Filtered	Filtered	Filtered	Filtered	Filtered	Filtered	Filtered	Filtered	Filtered	Filtered	Filtered	Filtered	Filtered	Filtered	Filtered	Filtered	Filtered	Filtered	Filtered	Filtered	Filtered	1253.3	Filtered	Filtered	Filtered	Filtered	Filtered	Filtered	Filtered	Filtered	Filtered	Filtered
P42166;P42167	TMPO	Lamina-associated polypeptide 2, isoform alpha;Lamina-associated polypeptide 2, isoforms beta/gamma	Filtered	Filtered	Filtered	Filtered	Filtered	Filtered	Filtered	Filtered	Filtered	Filtered	Filtered	Filtered	Filtered	Filtered	Filtered	Filtered	Filtered	Filtered	Filtered	Filtered	Filtered	Filtered	Filtered	Filtered	Filtered	Filtered	Filtered	Filtered	Filtered	Filtered	Filtered	Filtered	Filtered	Filtered	Filtered	Filtered	Filtered	Filtered	Filtered	Filtered	Filtered	Filtered	Filtered	Filtered	Filtered	Filtered	Filtered
P42785	PRCP	Lysosomal Pro-X carboxypeptidase	Filtered	Filtered	Filtered	Filtered	Filtered	Filtered	Filtered	Filtered	Filtered	Filtered	Filtered	Filtered	Filtered	Filtered	Filtered	Filtered	2835.68	5741.01	Filtered	Filtered	Filtered	Filtered	Filtered	Filtered	Filtered	Filtered	Filtered	Filtered	Filtered	Filtered	Filtered	Filtered	Filtered	2051.29	Filtered	Filtered	7897.87	5542.82	Filtered	6477.59	926.368	Filtered	Filtered	Filtered	Filtered	Filtered	1990.61
P42830	CXCL5	C-X-C motif chemokine 5	Filtered	Filtered	Filtered	Filtered	Filtered	Filtered	Filtered	Filtered	Filtered	Filtered	Filtered	10650.5	Filtered	Filtered	Filtered	Filtered	Filtered	Filtered	Filtered	33259	Filtered	Filtered	Filtered	Filtered	Filtered	Filtered	Filtered	Filtered	Filtered	Filtered	Filtered	Filtered	Filtered	Filtered	Filtered	Filtered	279.744	729.436	8751.46	Filtered	Filtered	Filtered	Filtered	Filtered	Filtered	Filtered	Filtered
P43034	PAFAH1B1	Platelet-activating factor acetylhydrolase IB subunit beta	Filtered	Filtered	Filtered	Filtered	Filtered	Filtered	Filtered	Filtered	Filtered	Filtered	Filtered	Filtered	Filtered	Filtered	Filtered	Filtered	Filtered	Filtered	Filtered	Filtered	Filtered	Filtered	Filtered	Filtered	Filtered	Filtered	Filtered	Filtered	Filtered	Filtered	Filtered	Filtered	Filtered	Filtered	Filtered	Filtered	Filtered	Filtered	Filtered	Filtered	Filtered	Filtered	Filtered	Filtered	Filtered	Filtered	Filtered
P43251	BTD	Biotinidase	250340	199629	172241	157603	195650	139960	175207	223513	168588	146134	218974	196205	132824	161431	196875	222943	357158	224224	439074	219733	191878	294773	173620	224454	240154	199514	137988	278071	126950	159829	113194	86297.3	84359.2	146701	198294	175477	248174	160353	161977	191390	159817	165628	159748	110402	131957	161451	172302
P43487	RANBP1	Ran-specific GTPase-activating protein	Filtered	Filtered	Filtered	Filtered	Filtered	Filtered	Filtered	Filtered	Filtered	Filtered	Filtered	Filtered	Filtered	Filtered	Filtered	Filtered	Filtered	Filtered	Filtered	Filtered	Filtered	Filtered	Filtered	Filtered	Filtered	Filtered	Filtered	Filtered	Filtered	Filtered	Filtered	Filtered	Filtered	Filtered	Filtered	Filtered	Filtered	Filtered	Filtered	Filtered	Filtered	Filtered	Filtered	Filtered	Filtered	Filtered	Filtered
P43652	AFM	Afamin	1203740	952524	752846	778183	898188	817486	870406	1.08901e+06	811142	610433	839528	1.07641e+06	728664	885505	758367	1.00443e+06	1.07554e+06	840793	1.11302e+06	790061	917497	1.16249e+06	1044308	1.05938e+06	648882	1.03025e+06	552921	1.0224e+06	803547	715799	708830	697789	624747	704560	944305	745623	811068	873191	681742	837819	813506	674597	784382	551733	852480	769815	737395
P45880	VDAC2	Voltage-dependent anion-selective channel protein 2	Filtered	Filtered	Filtered	11193	Filtered	Filtered	Filtered	Filtered	Filtered	Filtered	Filtered	Filtered	Filtered	Filtered	Filtered	Filtered	Filtered	Filtered	Filtered	Filtered	Filtered	Filtered	Filtered	Filtered	Filtered	Filtered	Filtered	Filtered	Filtered	Filtered	Filtered	Filtered	Filtered	Filtered	Filtered	Filtered	Filtered	Filtered	Filtered	Filtered	Filtered	Filtered	Filtered	Filtered	Filtered	Filtered	Filtered
P45974	USP5	Ubiquitin carboxyl-terminal hydrolase 5	1.21437e+06	245917	134017	191693	272652	243476	208928	108390	190546	234424	448971	416365	77040.7	123257	174669	1960.42	452880	255638	530075	Filtered	173102	867090	475885	438583	354831	533656	303994	428015	535283	186942	Filtered	Filtered	84081.9	131729	172739	64944.1	110296	83838.7	271493	122550	124905	1.42031e+06	166450	180888	137435	49255.3	Filtered
P46459	NSF	Vesicle-fusing ATPase	Filtered	Filtered	Filtered	Filtered	Filtered	Filtered	Filtered	Filtered	Filtered	Filtered	Filtered	Filtered	Filtered	Filtered	Filtered	Filtered	Filtered	Filtered	5480.69	Filtered	207383	Filtered	Filtered	Filtered	Filtered	Filtered	Filtered	Filtered	Filtered	Filtered	Filtered	Filtered	Filtered	Filtered	Filtered	Filtered	Filtered	Filtered	Filtered	Filtered	23343.6	Filtered	Filtered	Filtered	Filtered	Filtered	Filtered
P46781	RPS9	40S ribosomal protein S9	Filtered	Filtered	Filtered	Filtered	2276.76	Filtered	Filtered	Filtered	10694.2	Filtered	Filtered	Filtered	Filtered	Filtered	Filtered	Filtered	Filtered	Filtered	Filtered	331.256	12072.4	21700	Filtered	21253.8	Filtered	Filtered	Filtered	Filtered	Filtered	Filtered	Filtered	Filtered	Filtered	Filtered	Filtered	Filtered	21247.3	Filtered	Filtered	Filtered	Filtered	Filtered	Filtered	Filtered	Filtered	Filtered	15772.7
P46782	RPS5	40S ribosomal protein S5	Filtered	Filtered	Filtered	Filtered	Filtered	Filtered	Filtered	Filtered	Filtered	Filtered	Filtered	Filtered	Filtered	Filtered	Filtered	Filtered	Filtered	Filtered	Filtered	Filtered	Filtered	Filtered	Filtered	Filtered	Filtered	Filtered	Filtered	Filtered	Filtered	Filtered	Filtered	Filtered	Filtered	Filtered	Filtered	Filtered	Filtered	Filtered	Filtered	Filtered	Filtered	Filtered	Filtered	Filtered	Filtered	Filtered	Filtered
P46976	GYG1	Glycogenin-1	Filtered	Filtered	Filtered	Filtered	Filtered	Filtered	Filtered	Filtered	Filtered	Filtered	Filtered	Filtered	Filtered	Filtered	Filtered	Filtered	Filtered	Filtered	Filtered	Filtered	Filtered	Filtered	Filtered	Filtered	Filtered	Filtered	Filtered	Filtered	Filtered	Filtered	Filtered	Filtered	Filtered	Filtered	Filtered	Filtered	Filtered	Filtered	Filtered	Filtered	Filtered	Filtered	Filtered	Filtered	Filtered	Filtered	Filtered
P47756	CAPZB	F-actin-capping protein subunit beta	Filtered	Filtered	Filtered	Filtered	Filtered	Filtered	Filtered	Filtered	Filtered	Filtered	Filtered	Filtered	Filtered	Filtered	Filtered	Filtered	Filtered	Filtered	Filtered	Filtered	Filtered	Filtered	Filtered	Filtered	Filtered	Filtered	Filtered	Filtered	Filtered	Filtered	Filtered	Filtered	Filtered	Filtered	Filtered	Filtered	Filtered	Filtered	Filtered	Filtered	Filtered	Filtered	Filtered	Filtered	Filtered	Filtered	Filtered
P48059	LIMS1	LIM and senescent cell antigen-like-containing domain protein 1	Filtered	Filtered	Filtered	Filtered	Filtered	Filtered	Filtered	Filtered	Filtered	Filtered	Filtered	Filtered	Filtered	Filtered	Filtered	Filtered	Filtered	Filtered	Filtered	Filtered	Filtered	Filtered	Filtered	Filtered	Filtered	Filtered	Filtered	Filtered	Filtered	Filtered	Filtered	Filtered	Filtered	Filtered	Filtered	Filtered	3991.03	5076.72	Filtered	Filtered	Filtered	Filtered	Filtered	Filtered	Filtered	Filtered	Filtered
P48426	PIP4K2A	Phosphatidylinositol 5-phosphate 4-kinase type-2 alpha	Filtered	Filtered	Filtered	Filtered	Filtered	Filtered	Filtered	Filtered	Filtered	Filtered	Filtered	Filtered	Filtered	Filtered	Filtered	Filtered	Filtered	Filtered	Filtered	Filtered	Filtered	Filtered	Filtered	Filtered	Filtered	Filtered	Filtered	Filtered	Filtered	Filtered	Filtered	Filtered	Filtered	Filtered	Filtered	Filtered	Filtered	Filtered	Filtered	Filtered	Filtered	Filtered	Filtered	Filtered	Filtered	Filtered	Filtered
P48506	GCLC	Glutamate--cysteine ligase catalytic subunit	Filtered	Filtered	Filtered	Filtered	Filtered	Filtered	Filtered	Filtered	Filtered	Filtered	Filtered	Filtered	Filtered	Filtered	10525.2	Filtered	Filtered	Filtered	Filtered	Filtered	Filtered	Filtered	Filtered	Filtered	Filtered	Filtered	4814.31	Filtered	Filtered	Filtered	Filtered	Filtered	Filtered	Filtered	Filtered	1915.21	Filtered	Filtered	4252.46	2712.05	2602.01	Filtered	Filtered	Filtered	Filtered	Filtered	Filtered
P48507	GCLM	Glutamate--cysteine ligase regulatory subunit	Filtered	Filtered	Filtered	Filtered	Filtered	Filtered	Filtered	Filtered	Filtered	Filtered	Filtered	Filtered	Filtered	Filtered	Filtered	Filtered	Filtered	Filtered	Filtered	Filtered	Filtered	Filtered	Filtered	Filtered	Filtered	Filtered	Filtered	Filtered	Filtered	Filtered	Filtered	Filtered	Filtered	Filtered	Filtered	Filtered	Filtered	Filtered	1329.58	Filtered	Filtered	Filtered	Filtered	Filtered	Filtered	Filtered	Filtered
P48643	CCT5	T-complex protein 1 subunit epsilon	Filtered	Filtered	Filtered	Filtered	Filtered	Filtered	Filtered	Filtered	Filtered	Filtered	Filtered	Filtered	Filtered	Filtered	Filtered	Filtered	Filtered	Filtered	Filtered	Filtered	Filtered	Filtered	Filtered	Filtered	Filtered	Filtered	Filtered	Filtered	Filtered	Filtered	Filtered	Filtered	Filtered	Filtered	Filtered	Filtered	Filtered	Filtered	Filtered	Filtered	Filtered	Filtered	Filtered	Filtered	Filtered	Filtered	Filtered
P48740	MASP1	Mannan-binding lectin serine protease 1	67730.4	47966.6	52993.5	49622	47569.4	44509	52829	69925.6	65026.5	45602.6	62132.4	47734	55791.3	47897.8	57693.5	65946.5	66553.9	37975.8	74277.2	73487.6	54164.4	79516.1	81368.6	82605.8	64630.2	50988.1	68336	72879	46150.2	48394.1	63464.7	60531.5	62263.9	63063.9	82139.1	95610	61910.6	52319.2	54752.8	67384.2	65990.4	67749.1	57827.5	52879.3	57562.8	55766.2	72327.7
P49321	NASP	Nuclear autoantigenic sperm protein	Filtered	Filtered	Filtered	Filtered	Filtered	Filtered	Filtered	Filtered	Filtered	Filtered	Filtered	Filtered	Filtered	Filtered	Filtered	Filtered	Filtered	Filtered	Filtered	Filtered	Filtered	Filtered	Filtered	Filtered	Filtered	Filtered	Filtered	Filtered	Filtered	Filtered	Filtered	Filtered	Filtered	Filtered	Filtered	Filtered	Filtered	Filtered	Filtered	Filtered	Filtered	Filtered	Filtered	Filtered	Filtered	Filtered	Filtered
P49327	FASN	Fatty acid synthase	Filtered	Filtered	Filtered	Filtered	Filtered	Filtered	Filtered	Filtered	Filtered	Filtered	Filtered	Filtered	Filtered	Filtered	Filtered	Filtered	Filtered	Filtered	Filtered	Filtered	Filtered	Filtered	Filtered	Filtered	30204.5	Filtered	4754.28	Filtered	Filtered	Filtered	Filtered	Filtered	Filtered	Filtered	Filtered	Filtered	Filtered	Filtered	Filtered	Filtered	Filtered	Filtered	Filtered	1601.52	Filtered	Filtered	Filtered
P49368	CCT3	T-complex protein 1 subunit gamma	Filtered	Filtered	Filtered	Filtered	Filtered	Filtered	Filtered	Filtered	Filtered	Filtered	Filtered	Filtered	Filtered	Filtered	Filtered	Filtered	Filtered	Filtered	Filtered	Filtered	Filtered	Filtered	Filtered	Filtered	Filtered	Filtered	Filtered	Filtered	Filtered	Filtered	Filtered	Filtered	Filtered	Filtered	Filtered	Filtered	Filtered	Filtered	Filtered	Filtered	Filtered	Filtered	Filtered	Filtered	Filtered	Filtered	Filtered
P49591	SARS1	Serine--tRNA ligase, cytoplasmic	Filtered	Filtered	Filtered	Filtered	Filtered	Filtered	Filtered	Filtered	Filtered	Filtered	Filtered	Filtered	Filtered	Filtered	Filtered	Filtered	Filtered	Filtered	Filtered	Filtered	Filtered	Filtered	Filtered	Filtered	Filtered	Filtered	Filtered	Filtered	Filtered	Filtered	Filtered	Filtered	Filtered	Filtered	Filtered	Filtered	Filtered	Filtered	Filtered	Filtered	Filtered	Filtered	Filtered	Filtered	Filtered	Filtered	Filtered
P49641	MAN2A2	Alpha-mannosidase 2x	Filtered	Filtered	Filtered	Filtered	Filtered	Filtered	Filtered	Filtered	Filtered	Filtered	Filtered	Filtered	Filtered	Filtered	Filtered	Filtered	Filtered	Filtered	Filtered	Filtered	Filtered	5811.4	Filtered	Filtered	Filtered	Filtered	Filtered	Filtered	Filtered	Filtered	Filtered	Filtered	Filtered	Filtered	Filtered	Filtered	Filtered	Filtered	Filtered	Filtered	Filtered	Filtered	Filtered	Filtered	Filtered	Filtered	Filtered
P49721	PSMB2	Proteasome subunit beta type-2	Filtered	Filtered	Filtered	Filtered	Filtered	Filtered	Filtered	Filtered	Filtered	Filtered	Filtered	Filtered	Filtered	Filtered	Filtered	Filtered	Filtered	Filtered	Filtered	Filtered	Filtered	Filtered	Filtered	Filtered	Filtered	Filtered	Filtered	Filtered	Filtered	Filtered	Filtered	Filtered	Filtered	Filtered	Filtered	Filtered	Filtered	Filtered	Filtered	Filtered	Filtered	Filtered	Filtered	Filtered	Filtered	Filtered	Filtered
P49747	COMP	Cartilage oligomeric matrix protein	9289.7	6210.4	10600.7	7677.57	7867.15	9441.7	9467.96	7883.94	6638.65	6097.58	5833.52	7556.13	12505.6	5222.84	10095.8	5411.12	5586.02	3900.15	9102.91	7080.16	7606.38	8193.82	11897.9	15882.2	18245.6	5889.98	8962.53	7234.89	9005.37	7137.19	10449.2	11299.9	8085.81	6277.5	5990.15	7191.29	3477.48	3165.68	4309.89	8121.76	5062.04	4523.58	2744.23	7872.94	4859.29	6879.4	6614.25
P49773	HINT1	Adenosine 5'-monophosphoramidase HINT1	Filtered	Filtered	Filtered	Filtered	Filtered	Filtered	Filtered	Filtered	Filtered	Filtered	Filtered	Filtered	Filtered	Filtered	Filtered	Filtered	Filtered	Filtered	Filtered	Filtered	Filtered	Filtered	Filtered	Filtered	Filtered	Filtered	Filtered	Filtered	Filtered	Filtered	Filtered	Filtered	Filtered	Filtered	Filtered	Filtered	Filtered	Filtered	4470	Filtered	Filtered	Filtered	Filtered	Filtered	Filtered	Filtered	Filtered
P49821	NDUFV1	NADH dehydrogenase [ubiquinone] flavoprotein 1, mitochondrial	Filtered	Filtered	Filtered	Filtered	Filtered	Filtered	Filtered	Filtered	Filtered	Filtered	Filtered	Filtered	Filtered	Filtered	Filtered	Filtered	Filtered	Filtered	Filtered	Filtered	Filtered	Filtered	Filtered	Filtered	Filtered	Filtered	Filtered	Filtered	Filtered	Filtered	Filtered	Filtered	Filtered	Filtered	Filtered	Filtered	Filtered	Filtered	Filtered	Filtered	Filtered	Filtered	Filtered	Filtered	Filtered	Filtered	Filtered
P49908	SELENOP	Selenoprotein P	56290.9	70910.4	93954.3	74324.7	114994	79857.2	94533.6	119848	87803.7	59579.7	79528.3	68038.1	84127.1	81299.6	112157	99433.9	114646	92606.7	150645	115718	110922	126932	76050.5	75313.1	94411.6	105769	83681.7	111300	88472.6	88073.7	76168.6	48097.5	52812.7	75277.5	104732	91498	144143	141486	88401.7	76798.2	91115.8	128860	117405	77053.3	83738.3	91247.3	83019.6
P49913	CAMP	Cathelicidin antimicrobial peptide	6797.8	7373.85	7889.17	10910.1	7735.36	8206.36	3631.86	Filtered	Filtered	9603.98	15720.1	14872.9	Filtered	Filtered	1316.1	2463.45	11853.6	6451.39	21007.2	3730.15	Filtered	Filtered	Filtered	19346.3	5974.24	102620	6329.73	139294	13041.9	7446.88	5415.4	2656.88	Filtered	7731.49	10825	6072.33	16655.2	5858.08	5493.29	10279	4534	8969.9	8450.63	8092.08	9526.45	12545	6957.52
P50395	GDI2	Rab GDP dissociation inhibitor beta	Filtered	Filtered	Filtered	Filtered	Filtered	12905.5	Filtered	Filtered	Filtered	Filtered	Filtered	Filtered	Filtered	Filtered	Filtered	Filtered	22261	12835.7	Filtered	Filtered	2979.58	Filtered	Filtered	Filtered	10383.8	Filtered	Filtered	Filtered	Filtered	Filtered	Filtered	Filtered	Filtered	8768.32	12988.9	9476.29	19448.8	5502.15	14842.2	9955.01	17101.5	Filtered	9068.25	Filtered	Filtered	Filtered	Filtered
P50452;P50453	SERPINB8;SERPINB9	Serpin B8;Serpin B9	Filtered	Filtered	Filtered	Filtered	Filtered	Filtered	Filtered	Filtered	Filtered	Filtered	Filtered	Filtered	Filtered	Filtered	Filtered	Filtered	Filtered	Filtered	Filtered	Filtered	Filtered	Filtered	Filtered	Filtered	Filtered	Filtered	Filtered	Filtered	Filtered	Filtered	Filtered	Filtered	Filtered	Filtered	Filtered	Filtered	Filtered	Filtered	Filtered	Filtered	Filtered	Filtered	Filtered	Filtered	Filtered	Filtered	Filtered
P50502;Q8NFI4	ST13;ST13P5	Hsc70-interacting protein;Putative protein FAM10A5	Filtered	Filtered	Filtered	Filtered	Filtered	Filtered	Filtered	Filtered	Filtered	Filtered	Filtered	Filtered	Filtered	Filtered	Filtered	Filtered	Filtered	Filtered	Filtered	Filtered	Filtered	Filtered	Filtered	Filtered	Filtered	Filtered	Filtered	Filtered	Filtered	Filtered	Filtered	Filtered	Filtered	1679.35	Filtered	Filtered	Filtered	Filtered	2091.73	Filtered	Filtered	Filtered	Filtered	Filtered	Filtered	Filtered	Filtered
P50552	VASP	Vasodilator-stimulated phosphoprotein	Filtered	Filtered	4717.81	Filtered	Filtered	Filtered	Filtered	Filtered	Filtered	Filtered	Filtered	Filtered	Filtered	Filtered	Filtered	Filtered	Filtered	Filtered	Filtered	Filtered	Filtered	Filtered	Filtered	747.288	Filtered	Filtered	Filtered	Filtered	Filtered	Filtered	Filtered	Filtered	Filtered	Filtered	Filtered	Filtered	Filtered	1830.3	Filtered	Filtered	Filtered	Filtered	Filtered	Filtered	Filtered	Filtered	Filtered
P50990	CCT8	T-complex protein 1 subunit theta	Filtered	Filtered	Filtered	Filtered	Filtered	Filtered	Filtered	Filtered	Filtered	Filtered	Filtered	Filtered	Filtered	Filtered	Filtered	Filtered	Filtered	Filtered	Filtered	Filtered	Filtered	Filtered	Filtered	Filtered	Filtered	Filtered	Filtered	Filtered	Filtered	Filtered	Filtered	Filtered	Filtered	Filtered	Filtered	Filtered	Filtered	Filtered	Filtered	Filtered	Filtered	Filtered	Filtered	Filtered	Filtered	Filtered	Filtered
P50991	CCT4	T-complex protein 1 subunit delta	Filtered	Filtered	Filtered	Filtered	Filtered	Filtered	Filtered	Filtered	Filtered	Filtered	Filtered	Filtered	Filtered	Filtered	Filtered	Filtered	Filtered	Filtered	Filtered	Filtered	Filtered	Filtered	Filtered	Filtered	Filtered	Filtered	Filtered	Filtered	Filtered	Filtered	Filtered	Filtered	Filtered	Filtered	Filtered	Filtered	Filtered	Filtered	Filtered	Filtered	Filtered	Filtered	Filtered	Filtered	Filtered	Filtered	Filtered
P50995	ANXA11	Annexin A11	Filtered	Filtered	Filtered	Filtered	Filtered	Filtered	Filtered	Filtered	Filtered	Filtered	Filtered	Filtered	Filtered	Filtered	Filtered	Filtered	Filtered	Filtered	Filtered	Filtered	Filtered	Filtered	Filtered	Filtered	Filtered	Filtered	Filtered	Filtered	Filtered	Filtered	Filtered	Filtered	Filtered	Filtered	Filtered	Filtered	Filtered	Filtered	Filtered	Filtered	Filtered	Filtered	Filtered	Filtered	Filtered	Filtered	Filtered
P51512	MMP16	Matrix metalloproteinase-16	361650	310871	315951	166289	354427	260512	519166	2.52652e+06	Filtered	178426	818511	334290	314951	336911	641778	298250	709174	366513	824472	329616	502719	1.49479e+06	526100	1.03807e+06	402085	304588	558571	221387	267959	278192	246563	142205	183156	183068	221582	392704	1.46654e+06	313958	243642	572083	611776	2.37631e+06	362970	370980	251906	522476	279027
P51665	PSMD7	26S proteasome non-ATPase regulatory subunit 7	Filtered	Filtered	Filtered	Filtered	Filtered	Filtered	Filtered	Filtered	Filtered	Filtered	Filtered	Filtered	Filtered	Filtered	Filtered	Filtered	Filtered	Filtered	Filtered	Filtered	Filtered	Filtered	Filtered	Filtered	Filtered	Filtered	Filtered	Filtered	Filtered	Filtered	Filtered	Filtered	Filtered	Filtered	Filtered	Filtered	Filtered	Filtered	Filtered	Filtered	Filtered	Filtered	Filtered	Filtered	Filtered	Filtered	Filtered
P51884	LUM	Lumican	354441	232270	223145	231242	322568	304248	321963	368098	266902	257492	330362	423023	312668	224731	402967	423095	371781	409799	806362	365245	363960	522847	324189	630986	579140	333818	382531	543314	270755	330915	170016	208403	219629	272947	251853	207049	329847	285043	214204	266923	256577	313483	284728	189515	234630	231942	198557
P51991	HNRNPA3	Heterogeneous nuclear ribonucleoprotein A3	Filtered	Filtered	Filtered	Filtered	Filtered	Filtered	Filtered	Filtered	Filtered	Filtered	Filtered	Filtered	Filtered	Filtered	Filtered	Filtered	Filtered	Filtered	Filtered	Filtered	Filtered	Filtered	Filtered	Filtered	Filtered	Filtered	Filtered	Filtered	Filtered	Filtered	Filtered	Filtered	Filtered	Filtered	Filtered	Filtered	Filtered	Filtered	Filtered	Filtered	Filtered	Filtered	Filtered	Filtered	Filtered	Filtered	Filtered
P52209	PGD	6-phosphogluconate dehydrogenase, decarboxylating	Filtered	Filtered	Filtered	Filtered	Filtered	Filtered	Filtered	Filtered	Filtered	Filtered	Filtered	Filtered	Filtered	Filtered	Filtered	Filtered	Filtered	Filtered	Filtered	Filtered	Filtered	Filtered	Filtered	Filtered	Filtered	Filtered	Filtered	Filtered	Filtered	Filtered	Filtered	Filtered	Filtered	1256.33	Filtered	Filtered	Filtered	Filtered	Filtered	Filtered	Filtered	Filtered	Filtered	Filtered	Filtered	Filtered	Filtered
P52272	HNRNPM	Heterogeneous nuclear ribonucleoprotein M	Filtered	Filtered	Filtered	Filtered	Filtered	Filtered	Filtered	Filtered	Filtered	Filtered	Filtered	Filtered	Filtered	Filtered	Filtered	Filtered	Filtered	Filtered	Filtered	Filtered	Filtered	Filtered	Filtered	Filtered	Filtered	Filtered	Filtered	Filtered	Filtered	Filtered	Filtered	Filtered	Filtered	Filtered	Filtered	Filtered	Filtered	Filtered	Filtered	Filtered	Filtered	Filtered	Filtered	Filtered	Filtered	Filtered	Filtered
P52565	ARHGDIA	Rho GDP-dissociation inhibitor 1	2.14905e+06	Filtered	1770.53	Filtered	1.36768e+06	292980	Filtered	2640539	Filtered	Filtered	319153	Filtered	511521	Filtered	Filtered	1.07428e+06	Filtered	136440	2.03171e+06	2721523	Filtered	2.75427e+06	Filtered	Filtered	Filtered	1.27968e+06	2.32253e+06	3089378	2.0686e+06	1.90912e+06	Filtered	Filtered	3348.17	Filtered	2258990	1218263	1.92379e+06	Filtered	Filtered	Filtered	Filtered	1.33549e+06	39088.4	Filtered	Filtered	Filtered	310120
P52566	ARHGDIB	Rho GDP-dissociation inhibitor 2	Filtered	Filtered	Filtered	Filtered	Filtered	Filtered	Filtered	Filtered	Filtered	Filtered	Filtered	Filtered	Filtered	Filtered	Filtered	Filtered	Filtered	Filtered	Filtered	Filtered	Filtered	Filtered	Filtered	32034.5	81134.1	Filtered	Filtered	Filtered	Filtered	Filtered	5745.22	12225.1	15009.1	2215.86	433.461	2472.09	4628.47	630.439	2864.72	Filtered	Filtered	4722.98	2043.8	1252.33	Filtered	Filtered	489.334
P52907	CAPZA1	F-actin-capping protein subunit alpha-1	Filtered	Filtered	Filtered	Filtered	Filtered	Filtered	Filtered	Filtered	Filtered	Filtered	Filtered	Filtered	Filtered	Filtered	Filtered	Filtered	Filtered	Filtered	Filtered	Filtered	Filtered	Filtered	Filtered	Filtered	Filtered	Filtered	Filtered	Filtered	Filtered	Filtered	Filtered	Filtered	Filtered	Filtered	Filtered	Filtered	5443.48	Filtered	1972.66	Filtered	Filtered	Filtered	Filtered	Filtered	Filtered	Filtered	Filtered
P53004	BLVRA	Biliverdin reductase A	Filtered	Filtered	Filtered	Filtered	Filtered	Filtered	Filtered	Filtered	Filtered	Filtered	Filtered	Filtered	Filtered	Filtered	Filtered	Filtered	Filtered	Filtered	Filtered	Filtered	Filtered	25492.5	Filtered	Filtered	Filtered	Filtered	Filtered	Filtered	Filtered	Filtered	Filtered	Filtered	Filtered	370.781	Filtered	Filtered	Filtered	457.41	Filtered	Filtered	Filtered	Filtered	628.803	Filtered	Filtered	Filtered	147.383
P53396	ACLY	ATP-citrate synthase	Filtered	Filtered	Filtered	Filtered	Filtered	Filtered	Filtered	Filtered	Filtered	Filtered	Filtered	Filtered	Filtered	Filtered	Filtered	Filtered	Filtered	Filtered	Filtered	Filtered	Filtered	Filtered	17798.5	Filtered	Filtered	Filtered	Filtered	Filtered	Filtered	Filtered	Filtered	Filtered	Filtered	Filtered	Filtered	Filtered	Filtered	Filtered	Filtered	Filtered	Filtered	Filtered	Filtered	Filtered	Filtered	Filtered	Filtered
P53597	SUCLG1	Succinate--CoA ligase [ADP/GDP-forming] subunit alpha, mitochondrial	Filtered	Filtered	Filtered	Filtered	Filtered	Filtered	Filtered	Filtered	Filtered	Filtered	Filtered	Filtered	Filtered	Filtered	Filtered	Filtered	Filtered	Filtered	Filtered	Filtered	Filtered	Filtered	Filtered	Filtered	Filtered	Filtered	Filtered	Filtered	Filtered	Filtered	Filtered	Filtered	Filtered	Filtered	Filtered	Filtered	Filtered	Filtered	Filtered	Filtered	Filtered	Filtered	Filtered	Filtered	Filtered	Filtered	Filtered
P54108	CRISP3	Cysteine-rich secretory protein 3	26985.6	12727.5	38457.1	40427	36914.4	36169.7	42324.5	34753.8	39891.2	29920.8	38577.8	49174.3	31927.1	26514.5	19007.7	25295.6	23138.3	24004.9	59399.8	26561.6	19264.3	33285.3	21389.5	33814.4	23822.4	29315.7	33817.3	66804.3	35582.7	23299.6	18202.5	13728.2	22157.3	14784.5	24490	27915.8	30001.8	19293.1	24351.8	18459.5	11506.2	11285.4	24272.1	16976.8	10640.9	23325	21208.7
P54289	CACNA2D1	Voltage-dependent calcium channel subunit alpha-2/delta-1	13063.2	Filtered	Filtered	9160.42	10881	7758.72	Filtered	Filtered	6140.34	4241.51	Filtered	16175.7	Filtered	Filtered	10578.1	2570.26	Filtered	8636.13	765.704	Filtered	4549.03	16468.1	11983.3	26149.8	Filtered	8808.7	9988.97	14286.1	8733.12	Filtered	7424.4	4101.14	Filtered	Filtered	Filtered	2079.93	Filtered	2707.72	6627.77	12930.5	7900.33	6899.77	5651.04	8529.29	5141.17	Filtered	1444.64
P54578	USP14	Ubiquitin carboxyl-terminal hydrolase 14	Filtered	Filtered	Filtered	Filtered	Filtered	Filtered	Filtered	Filtered	Filtered	18146.4	Filtered	Filtered	Filtered	Filtered	Filtered	Filtered	Filtered	Filtered	Filtered	Filtered	Filtered	Filtered	Filtered	Filtered	Filtered	Filtered	Filtered	Filtered	Filtered	Filtered	Filtered	Filtered	Filtered	Filtered	Filtered	Filtered	Filtered	Filtered	Filtered	Filtered	Filtered	Filtered	Filtered	Filtered	Filtered	Filtered	Filtered
P54819	AK2	Adenylate kinase 2, mitochondrial	Filtered	Filtered	Filtered	Filtered	Filtered	Filtered	Filtered	Filtered	Filtered	Filtered	Filtered	Filtered	Filtered	Filtered	Filtered	Filtered	Filtered	Filtered	Filtered	Filtered	Filtered	Filtered	Filtered	Filtered	Filtered	Filtered	Filtered	Filtered	Filtered	Filtered	Filtered	Filtered	Filtered	Filtered	Filtered	Filtered	Filtered	Filtered	Filtered	Filtered	Filtered	Filtered	Filtered	Filtered	Filtered	Filtered	Filtered
P54920	NAPA	Alpha-soluble NSF attachment protein	1494.32	Filtered	Filtered	Filtered	Filtered	Filtered	Filtered	Filtered	Filtered	Filtered	Filtered	484.579	Filtered	Filtered	Filtered	Filtered	Filtered	248.259	Filtered	Filtered	Filtered	Filtered	Filtered	Filtered	Filtered	Filtered	Filtered	Filtered	Filtered	Filtered	Filtered	Filtered	Filtered	Filtered	Filtered	1166.8	Filtered	365.934	1596.22	Filtered	Filtered	Filtered	Filtered	Filtered	Filtered	Filtered	Filtered
P55056	APOC4	Apolipoprotein C-IV	31106.3	57016.3	32773	63986.3	68730.7	39400.4	43030.4	47259	26611.9	37896	91053.4	43232.6	33601.4	17701.9	60906.7	117960	75471.4	227325	88209.1	95377.9	82198.7	66742.4	34663.9	65609.6	64356.1	102343	34250.6	94488.3	35004.4	32248.5	42800.1	37493.7	6071.08	64437.1	41970.9	34962.3	132612	109232	86570.4	89372	67103	79128.3	113652	59677.2	80967.9	52250.4	30271.7
P55058	PLTP	Phospholipid transfer protein	29735.3	26714.3	39702	17059.2	34612.7	32232.4	29379.7	42877	21767.9	35027.8	43568.9	40748.5	25096	22361.5	42162.8	41018.5	28747.6	41005	80714.1	37510.4	37387.9	43488.3	34862	65013.7	59801.9	28701.2	32677.3	45981.6	42192.7	37608.4	30997.2	27181.9	22782.6	35470.8	48952	29972.6	52396.4	30766.3	37117.8	43822.8	27604.9	35812.8	36864.1	32259.9	21780.6	45463.2	26074.6
P55072	VCP	Transitional endoplasmic reticulum ATPase	Filtered	Filtered	Filtered	Filtered	Filtered	Filtered	Filtered	Filtered	Filtered	Filtered	Filtered	Filtered	Filtered	Filtered	Filtered	Filtered	Filtered	2404.02	Filtered	Filtered	Filtered	Filtered	Filtered	Filtered	Filtered	Filtered	Filtered	Filtered	Filtered	Filtered	Filtered	Filtered	Filtered	Filtered	Filtered	Filtered	Filtered	776.559	1925.08	1715.55	Filtered	Filtered	Filtered	Filtered	Filtered	Filtered	Filtered
P55103	INHBC	Inhibin beta C chain	5612.36	6610.56	5657.73	4496.03	3809.81	4500.26	5845.94	11097	6025.77	5197.8	4931.02	5085.5	7211.13	4409.16	7262.29	6701.77	8449.32	6478.75	27153	6440.01	7523.67	13870.7	7671.84	5129.59	28438.9	8932.88	7660.03	6068.09	Filtered	6393.05	4285.37	5259.63	2734.13	1977.15	10039	Filtered	3349.95	6419.83	5022.8	6274.81	8202.45	2412.58	4036.56	3227.79	6885.66	4992.28	3504.57
P55145	MANF	Mesencephalic astrocyte-derived neurotrophic factor	Filtered	Filtered	Filtered	Filtered	Filtered	Filtered	Filtered	Filtered	Filtered	Filtered	Filtered	Filtered	Filtered	Filtered	Filtered	Filtered	Filtered	Filtered	Filtered	Filtered	Filtered	Filtered	Filtered	Filtered	Filtered	Filtered	Filtered	Filtered	Filtered	Filtered	Filtered	Filtered	Filtered	Filtered	Filtered	Filtered	Filtered	Filtered	Filtered	Filtered	Filtered	Filtered	Filtered	Filtered	Filtered	Filtered	Filtered
P55209	NAP1L1	Nucleosome assembly protein 1-like 1	Filtered	Filtered	Filtered	Filtered	Filtered	Filtered	Filtered	Filtered	Filtered	Filtered	Filtered	Filtered	Filtered	Filtered	Filtered	Filtered	Filtered	Filtered	Filtered	Filtered	Filtered	Filtered	Filtered	Filtered	Filtered	Filtered	Filtered	Filtered	Filtered	Filtered	Filtered	Filtered	Filtered	Filtered	Filtered	307.316	1958.83	4755.11	Filtered	Filtered	Filtered	Filtered	Filtered	Filtered	Filtered	Filtered	Filtered
P55290	CDH13	Cadherin-13	14603.5	9343.18	11662.1	6777.41	17679.3	7111.51	12676.5	8422.33	11985.3	9541.07	13831.3	11917.9	20516.8	6399.31	14961.6	9578.25	8019.79	7605.9	14865.1	8534.2	9841.85	24838	16007.6	19301.4	23168.2	11042.6	7487.81	11291	13635	15537.1	4595.92	5514.71	3908.28	10497.3	10290.2	7899.52	5889.82	4152.4	7000.33	8843.74	9802.62	14257.5	7838.02	13494.5	12716.1	9889.12	8481.37
P55769	SNU13	NHP2-like protein 1	Filtered	Filtered	Filtered	Filtered	Filtered	Filtered	Filtered	Filtered	Filtered	Filtered	Filtered	Filtered	Filtered	Filtered	Filtered	Filtered	Filtered	Filtered	Filtered	Filtered	Filtered	Filtered	Filtered	Filtered	Filtered	Filtered	Filtered	Filtered	Filtered	Filtered	Filtered	Filtered	Filtered	Filtered	Filtered	Filtered	Filtered	Filtered	Filtered	Filtered	Filtered	Filtered	Filtered	Filtered	Filtered	Filtered	Filtered
P55786	NPEPPS	Puromycin-sensitive aminopeptidase	Filtered	Filtered	Filtered	Filtered	Filtered	Filtered	Filtered	Filtered	Filtered	Filtered	Filtered	Filtered	Filtered	Filtered	Filtered	Filtered	Filtered	Filtered	Filtered	Filtered	Filtered	Filtered	Filtered	Filtered	Filtered	Filtered	Filtered	Filtered	Filtered	Filtered	Filtered	Filtered	Filtered	Filtered	Filtered	Filtered	Filtered	Filtered	Filtered	Filtered	Filtered	Filtered	Filtered	Filtered	Filtered	Filtered	Filtered
P55884	EIF3B	Eukaryotic translation initiation factor 3 subunit B	Filtered	Filtered	Filtered	Filtered	Filtered	Filtered	Filtered	Filtered	Filtered	Filtered	Filtered	Filtered	Filtered	Filtered	Filtered	Filtered	Filtered	Filtered	Filtered	Filtered	Filtered	Filtered	Filtered	Filtered	Filtered	Filtered	Filtered	Filtered	Filtered	Filtered	Filtered	Filtered	Filtered	Filtered	Filtered	Filtered	Filtered	Filtered	Filtered	Filtered	Filtered	Filtered	Filtered	Filtered	Filtered	Filtered	Filtered
P58335	ANTXR2	Anthrax toxin receptor 2	10022.2	5714.51	Filtered	Filtered	7652.83	5750.49	Filtered	4222.77	Filtered	15246.1	18406.2	Filtered	Filtered	13609.1	12691	88331.8	12449.9	52963.5	11864.8	8113.42	30474.2	10755.3	15936.7	Filtered	Filtered	Filtered	6174.92	8386.35	7350.15	Filtered	Filtered	Filtered	Filtered	6489.65	5866.67	5752	12408.4	5614.64	3645.46	32002.8	9343.38	Filtered	9527.12	Filtered	Filtered	8874.11	Filtered
P58546	MTPN	Myotrophin	Filtered	Filtered	Filtered	Filtered	Filtered	Filtered	Filtered	Filtered	Filtered	Filtered	Filtered	Filtered	Filtered	Filtered	Filtered	Filtered	Filtered	Filtered	Filtered	Filtered	Filtered	Filtered	Filtered	Filtered	Filtered	Filtered	Filtered	Filtered	Filtered	Filtered	Filtered	Filtered	5481.29	Filtered	Filtered	Filtered	1547.04	Filtered	Filtered	Filtered	Filtered	Filtered	Filtered	Filtered	Filtered	Filtered	Filtered
P59665;P59666	DEFA1;DEFA3	Neutrophil defensin 1;Neutrophil defensin 3	27101.5	40084.3	21215.7	54463	28962.8	23527.2	41340.7	49366.9	21763.1	40387.1	28397.5	39588	17340.9	33086.3	5409.61	20941.1	33576.3	79246.3	81555.9	29376.4	12326.6	30211.2	22035	11906.4	15662.9	40220.4	30356.2	37469.6	13176.4	20739.1	28923.8	74382.6	34391.8	11230.8	17590.4	22292.2	28546.1	27038.3	39407.2	21671	15193.1	32026.1	39579.7	22383.1	15100.2	22722.3	11750.5
P59998	ARPC4	Actin-related protein 2/3 complex subunit 4	Filtered	Filtered	Filtered	Filtered	Filtered	Filtered	Filtered	Filtered	Filtered	Filtered	Filtered	Filtered	Filtered	Filtered	Filtered	Filtered	Filtered	Filtered	Filtered	Filtered	Filtered	Filtered	Filtered	Filtered	Filtered	Filtered	Filtered	Filtered	Filtered	Filtered	Filtered	Filtered	Filtered	Filtered	Filtered	Filtered	8188.86	Filtered	Filtered	Filtered	Filtered	Filtered	Filtered	Filtered	Filtered	Filtered	Filtered
P60174	TPI1	Triosephosphate isomerase	Filtered	Filtered	Filtered	Filtered	Filtered	Filtered	Filtered	Filtered	Filtered	23016	24080.4	Filtered	Filtered	16421.5	Filtered	Filtered	62786.7	71787.8	Filtered	Filtered	Filtered	Filtered	Filtered	Filtered	17707.7	Filtered	4658.13	Filtered	271309	Filtered	13810.3	4609.91	16630.2	9688.71	6298.33	14350.2	9413.03	2299.64	8534.91	Filtered	9518.73	Filtered	8433.78	Filtered	Filtered	124240	Filtered
P60660	MYL6	Myosin light polypeptide 6	Filtered	Filtered	Filtered	Filtered	Filtered	Filtered	Filtered	Filtered	Filtered	Filtered	Filtered	Filtered	Filtered	Filtered	Filtered	Filtered	Filtered	Filtered	Filtered	Filtered	Filtered	Filtered	Filtered	Filtered	Filtered	Filtered	Filtered	Filtered	Filtered	Filtered	Filtered	Filtered	Filtered	Filtered	Filtered	Filtered	Filtered	Filtered	Filtered	Filtered	Filtered	Filtered	Filtered	Filtered	Filtered	Filtered	Filtered
P60709;P63261	ACTB;ACTG1	Actin, cytoplasmic 1;Actin, cytoplasmic 2	20391.9	19376.1	14438.5	20343.2	21969.6	20931.5	18384.8	39307.3	18597.3	23167.3	33550.5	20628.7	32551.8	27691.2	15771.2	18375.1	10577	17935.2	38179.4	22841.7	26417.9	63783.1	50826.3	27813.8	46820.4	25131.2	12691.9	39160.3	20874.6	27181.6	57504.2	183464	231543	88243	122908	88252.4	183592	139639	78742.4	16291.8	49032.1	158377	102375	41814.9	56572.3	23721.1	35331.4
P60842	EIF4A1	Eukaryotic initiation factor 4A-I	Filtered	Filtered	Filtered	Filtered	Filtered	2651.54	Filtered	Filtered	Filtered	Filtered	Filtered	Filtered	Filtered	Filtered	Filtered	Filtered	Filtered	Filtered	Filtered	Filtered	Filtered	Filtered	Filtered	Filtered	Filtered	Filtered	Filtered	Filtered	Filtered	Filtered	Filtered	Filtered	Filtered	Filtered	Filtered	Filtered	8195.24	Filtered	Filtered	Filtered	Filtered	Filtered	Filtered	Filtered	Filtered	Filtered	Filtered
P60891	PRPS1	Ribose-phosphate pyrophosphokinase 1	Filtered	Filtered	Filtered	Filtered	Filtered	Filtered	Filtered	Filtered	Filtered	Filtered	Filtered	Filtered	Filtered	Filtered	Filtered	Filtered	Filtered	Filtered	Filtered	Filtered	Filtered	Filtered	Filtered	Filtered	Filtered	Filtered	Filtered	Filtered	Filtered	Filtered	Filtered	Filtered	Filtered	Filtered	Filtered	1350.47	Filtered	Filtered	Filtered	Filtered	Filtered	Filtered	Filtered	Filtered	Filtered	Filtered	Filtered
P60900	PSMA6	Proteasome subunit alpha type-6	Filtered	Filtered	Filtered	Filtered	Filtered	Filtered	Filtered	Filtered	Filtered	Filtered	Filtered	Filtered	Filtered	Filtered	Filtered	Filtered	Filtered	Filtered	Filtered	Filtered	Filtered	Filtered	Filtered	Filtered	Filtered	Filtered	Filtered	Filtered	Filtered	Filtered	Filtered	Filtered	Filtered	Filtered	Filtered	Filtered	Filtered	Filtered	Filtered	Filtered	Filtered	Filtered	Filtered	Filtered	Filtered	Filtered	Filtered
P60953	CDC42	Cell division control protein 42 homolog	Filtered	Filtered	Filtered	Filtered	Filtered	Filtered	Filtered	Filtered	Filtered	Filtered	Filtered	Filtered	Filtered	Filtered	Filtered	Filtered	Filtered	Filtered	Filtered	Filtered	Filtered	Filtered	Filtered	Filtered	Filtered	Filtered	Filtered	Filtered	Filtered	Filtered	Filtered	Filtered	Filtered	Filtered	Filtered	Filtered	Filtered	Filtered	Filtered	Filtered	Filtered	Filtered	Filtered	Filtered	Filtered	Filtered	Filtered
P60985	KRTDAP	Keratinocyte differentiation-associated protein	Filtered	7090.53	4608.93	Filtered	Filtered	12253.6	2018.06	12179.1	5530.83	11694.5	7430.79	7895.68	15056.2	5954.41	4860.78	6070.18	7176.7	16044.8	8368.54	4815.19	12701.3	Filtered	Filtered	426606	Filtered	11424.3	2893.66	14652.7	5477.11	4403.42	3745.75	2247.88	Filtered	8734.46	4580.57	5709.77	21770.1	3549.18	8078.13	11392.3	8302.89	16797.7	9165.1	5052.38	6422.16	9273.37	16729.3
P61006	RAB8A	Ras-related protein Rab-8A	Filtered	Filtered	Filtered	Filtered	Filtered	Filtered	Filtered	Filtered	Filtered	Filtered	Filtered	Filtered	Filtered	Filtered	Filtered	Filtered	Filtered	Filtered	Filtered	Filtered	Filtered	Filtered	Filtered	Filtered	Filtered	Filtered	Filtered	Filtered	Filtered	Filtered	Filtered	Filtered	Filtered	Filtered	Filtered	Filtered	Filtered	Filtered	Filtered	Filtered	Filtered	Filtered	Filtered	Filtered	Filtered	Filtered	Filtered
P61026	RAB10	Ras-related protein Rab-10	Filtered	Filtered	Filtered	Filtered	Filtered	Filtered	Filtered	Filtered	Filtered	Filtered	Filtered	Filtered	Filtered	Filtered	Filtered	Filtered	Filtered	Filtered	Filtered	Filtered	Filtered	4125.07	Filtered	Filtered	Filtered	Filtered	Filtered	Filtered	Filtered	Filtered	Filtered	Filtered	Filtered	Filtered	Filtered	Filtered	3319.53	Filtered	Filtered	Filtered	Filtered	Filtered	Filtered	Filtered	Filtered	Filtered	Filtered
P61088	UBE2N	Ubiquitin-conjugating enzyme E2 N	Filtered	Filtered	Filtered	Filtered	Filtered	Filtered	Filtered	Filtered	Filtered	Filtered	Filtered	Filtered	Filtered	Filtered	Filtered	Filtered	Filtered	Filtered	Filtered	Filtered	Filtered	Filtered	Filtered	Filtered	Filtered	Filtered	Filtered	Filtered	Filtered	Filtered	Filtered	Filtered	Filtered	Filtered	Filtered	Filtered	Filtered	Filtered	2527.66	Filtered	Filtered	Filtered	Filtered	Filtered	Filtered	Filtered	Filtered
P61158	ACTR3	Actin-related protein 3	Filtered	Filtered	Filtered	Filtered	Filtered	Filtered	Filtered	Filtered	Filtered	Filtered	Filtered	Filtered	Filtered	Filtered	Filtered	Filtered	Filtered	Filtered	Filtered	Filtered	Filtered	Filtered	Filtered	Filtered	Filtered	Filtered	Filtered	Filtered	Filtered	Filtered	Filtered	Filtered	Filtered	Filtered	Filtered	Filtered	13112.9	Filtered	Filtered	Filtered	Filtered	Filtered	17532.7	Filtered	Filtered	Filtered	Filtered
P61160	ACTR2	Actin-related protein 2	Filtered	Filtered	Filtered	Filtered	Filtered	Filtered	Filtered	Filtered	Filtered	Filtered	Filtered	Filtered	Filtered	Filtered	Filtered	Filtered	Filtered	Filtered	Filtered	Filtered	Filtered	Filtered	Filtered	Filtered	Filtered	Filtered	Filtered	Filtered	Filtered	Filtered	Filtered	Filtered	Filtered	Filtered	Filtered	Filtered	Filtered	Filtered	Filtered	Filtered	Filtered	Filtered	Filtered	Filtered	Filtered	Filtered	Filtered
P61204;P84077	ARF3;ARF1	ADP-ribosylation factor 3;ADP-ribosylation factor 1	Filtered	Filtered	Filtered	Filtered	1101.57	Filtered	Filtered	Filtered	Filtered	Filtered	Filtered	Filtered	Filtered	Filtered	Filtered	Filtered	2931.38	3262.54	Filtered	Filtered	Filtered	Filtered	Filtered	Filtered	Filtered	Filtered	Filtered	Filtered	Filtered	Filtered	Filtered	5753.51	6994.26	2638.68	3560.21	7790.12	6226.95	4170.61	5028.22	Filtered	1655.08	6946.38	2190.12	Filtered	Filtered	Filtered	Filtered
P61224	RAP1B	Ras-related protein Rap-1b	723346	Filtered	Filtered	Filtered	Filtered	Filtered	Filtered	Filtered	Filtered	Filtered	12621.7	Filtered	Filtered	4019.52	Filtered	Filtered	Filtered	Filtered	27255.7	Filtered	Filtered	18271.6	23973.9	Filtered	Filtered	Filtered	Filtered	Filtered	Filtered	61809	16092.2	22408.1	24498.5	9498.76	14556.3	11950.7	32908.6	14166.9	12993.5	1189.49	9305.85	13809.4	13591.4	5741.61	9086.99	2315.54	2383.93
P61313	RPL15	60S ribosomal protein L15	Filtered	Filtered	Filtered	Filtered	Filtered	Filtered	Filtered	Filtered	Filtered	Filtered	Filtered	Filtered	Filtered	Filtered	Filtered	Filtered	Filtered	Filtered	Filtered	Filtered	Filtered	Filtered	Filtered	Filtered	Filtered	Filtered	Filtered	Filtered	Filtered	Filtered	Filtered	Filtered	Filtered	Filtered	Filtered	Filtered	Filtered	Filtered	Filtered	Filtered	Filtered	Filtered	Filtered	Filtered	Filtered	Filtered	Filtered
P61513	RPL37A	60S ribosomal protein L37a	Filtered	Filtered	Filtered	Filtered	Filtered	Filtered	Filtered	Filtered	Filtered	Filtered	Filtered	Filtered	Filtered	Filtered	Filtered	Filtered	Filtered	Filtered	Filtered	Filtered	Filtered	Filtered	Filtered	Filtered	Filtered	Filtered	Filtered	Filtered	Filtered	Filtered	Filtered	Filtered	Filtered	Filtered	Filtered	Filtered	Filtered	Filtered	Filtered	Filtered	Filtered	Filtered	Filtered	Filtered	Filtered	Filtered	Filtered
P61586	RHOA	Transforming protein RhoA	6013.62	Filtered	Filtered	Filtered	Filtered	Filtered	Filtered	Filtered	9180.31	Filtered	11333.3	Filtered	Filtered	Filtered	Filtered	Filtered	Filtered	Filtered	Filtered	Filtered	Filtered	Filtered	Filtered	Filtered	Filtered	Filtered	Filtered	Filtered	Filtered	Filtered	Filtered	1452.76	Filtered	629.563	Filtered	Filtered	1127.45	3904.07	Filtered	Filtered	Filtered	1672.16	Filtered	Filtered	Filtered	Filtered	Filtered
P61604	HSPE1	10 kDa heat shock protein, mitochondrial	Filtered	Filtered	77185.7	24025.1	Filtered	45662.4	Filtered	Filtered	17120.9	30806.7	57213.9	52299.6	Filtered	30946.2	Filtered	Filtered	51576.6	41227.6	Filtered	59082.5	Filtered	287727	Filtered	Filtered	Filtered	628370	88657	Filtered	Filtered	Filtered	Filtered	Filtered	Filtered	Filtered	79606.6	Filtered	123749	Filtered	2257.47	Filtered	Filtered	Filtered	Filtered	Filtered	Filtered	Filtered	Filtered
P61626	LYZ	Lysozyme C	19991	15754.9	28432.9	24401.6	32996.8	20667.1	13741.7	20999.2	20956.2	38053.5	16227	25524.4	23319.4	24139.2	23779	25668.6	32424.5	23180.2	41936.2	13640.2	19685	23510.3	14987	37353.1	50899.1	28248	23150.4	40671.6	18391.8	18809	30811.7	18203.7	24784	22049.6	24394	11755.3	40234.8	25900.2	32006.3	27140.9	17614.8	18759.1	24433.8	20634.6	20529	20916.2	15243.8
P61769	B2M	Beta-2-microglobulin	13620.4	7991.48	14658.9	14329.8	30252.4	11888.3	19648.8	12679.9	13128.1	13492.9	10510.4	15727.7	13909.8	12810.4	21171.7	18268.5	15091.7	9252.42	12116	10571.2	8602.83	19386.5	9399.42	19228.3	28944.3	17921.8	14807.9	27941	19551.8	18314.2	10924.2	16418.4	16372.1	9326.37	20441.7	10967	8251.41	15370.9	12269.8	10157.1	8437.53	6570.81	7049.25	7266.79	5844.95	7541.11	9242.69
P61916	NPC2	NPC intracellular cholesterol transporter 2	Filtered	1391.79	2235.61	1944.96	1822.89	Filtered	Filtered	Filtered	Filtered	1671.72	Filtered	Filtered	Filtered	1472.83	1513.82	1342.93	Filtered	Filtered	Filtered	Filtered	438.948	Filtered	Filtered	Filtered	Filtered	Filtered	Filtered	Filtered	2369.27	Filtered	Filtered	Filtered	Filtered	1949.53	2344.37	Filtered	Filtered	Filtered	Filtered	805.761	1125.25	1786.34	527.212	1568.81	1904.42	Filtered	2116.01
P61970	NUTF2	Nuclear transport factor 2	Filtered	Filtered	Filtered	Filtered	Filtered	Filtered	Filtered	Filtered	Filtered	Filtered	Filtered	Filtered	Filtered	Filtered	Filtered	Filtered	Filtered	Filtered	Filtered	Filtered	Filtered	Filtered	Filtered	Filtered	Filtered	Filtered	Filtered	Filtered	Filtered	Filtered	Filtered	Filtered	Filtered	2243.95	1051.74	Filtered	396.096	1010.42	699.458	Filtered	Filtered	Filtered	2417.92	Filtered	Filtered	Filtered	Filtered
P61978	HNRNPK	Heterogeneous nuclear ribonucleoprotein K	Filtered	Filtered	Filtered	Filtered	Filtered	6900.05	Filtered	Filtered	Filtered	Filtered	Filtered	Filtered	Filtered	Filtered	Filtered	Filtered	Filtered	Filtered	Filtered	Filtered	38794.3	Filtered	Filtered	Filtered	Filtered	Filtered	Filtered	Filtered	Filtered	Filtered	Filtered	Filtered	Filtered	Filtered	Filtered	Filtered	Filtered	Filtered	Filtered	Filtered	Filtered	Filtered	Filtered	Filtered	Filtered	Filtered	Filtered
P61981	YWHAG	14-3-3 protein gamma	Filtered	Filtered	Filtered	Filtered	Filtered	Filtered	Filtered	Filtered	Filtered	Filtered	Filtered	Filtered	Filtered	Filtered	Filtered	Filtered	Filtered	Filtered	Filtered	Filtered	Filtered	Filtered	Filtered	Filtered	Filtered	Filtered	Filtered	Filtered	Filtered	Filtered	Filtered	Filtered	5333.34	Filtered	Filtered	Filtered	Filtered	Filtered	Filtered	Filtered	Filtered	Filtered	Filtered	Filtered	Filtered	Filtered	Filtered
P62081	RPS7	40S ribosomal protein S7	Filtered	Filtered	Filtered	Filtered	Filtered	3549.17	Filtered	Filtered	Filtered	Filtered	Filtered	Filtered	Filtered	Filtered	Filtered	Filtered	Filtered	Filtered	Filtered	Filtered	Filtered	Filtered	Filtered	Filtered	Filtered	Filtered	Filtered	Filtered	Filtered	Filtered	Filtered	Filtered	Filtered	Filtered	Filtered	Filtered	Filtered	Filtered	Filtered	Filtered	Filtered	Filtered	Filtered	Filtered	Filtered	Filtered	Filtered
P62195	PSMC5	26S proteasome regulatory subunit 8	Filtered	Filtered	Filtered	Filtered	Filtered	Filtered	Filtered	Filtered	Filtered	Filtered	Filtered	Filtered	Filtered	Filtered	Filtered	Filtered	Filtered	Filtered	Filtered	Filtered	Filtered	Filtered	Filtered	Filtered	Filtered	Filtered	Filtered	Filtered	Filtered	Filtered	Filtered	Filtered	Filtered	Filtered	Filtered	Filtered	Filtered	Filtered	Filtered	Filtered	Filtered	Filtered	Filtered	Filtered	Filtered	Filtered	Filtered
P62249	RPS16	40S ribosomal protein S16	Filtered	Filtered	Filtered	Filtered	Filtered	Filtered	Filtered	Filtered	Filtered	Filtered	Filtered	Filtered	Filtered	761.036	Filtered	Filtered	Filtered	Filtered	Filtered	Filtered	Filtered	Filtered	Filtered	Filtered	Filtered	Filtered	Filtered	Filtered	Filtered	Filtered	Filtered	Filtered	Filtered	Filtered	Filtered	Filtered	Filtered	Filtered	Filtered	Filtered	Filtered	Filtered	Filtered	Filtered	Filtered	Filtered	Filtered
P62258	YWHAE	14-3-3 protein epsilon	Filtered	Filtered	Filtered	Filtered	Filtered	Filtered	Filtered	Filtered	Filtered	Filtered	Filtered	Filtered	Filtered	Filtered	Filtered	Filtered	Filtered	Filtered	Filtered	Filtered	Filtered	Filtered	Filtered	Filtered	Filtered	Filtered	Filtered	Filtered	Filtered	Filtered	Filtered	Filtered	Filtered	810.45	Filtered	Filtered	8219	Filtered	Filtered	Filtered	Filtered	Filtered	Filtered	Filtered	Filtered	Filtered	Filtered
P62263	RPS14	40S ribosomal protein S14	Filtered	Filtered	Filtered	Filtered	Filtered	Filtered	Filtered	Filtered	Filtered	Filtered	Filtered	Filtered	Filtered	Filtered	Filtered	Filtered	Filtered	Filtered	Filtered	Filtered	Filtered	Filtered	Filtered	Filtered	Filtered	Filtered	Filtered	Filtered	Filtered	Filtered	Filtered	Filtered	Filtered	Filtered	Filtered	Filtered	Filtered	Filtered	Filtered	Filtered	Filtered	Filtered	Filtered	Filtered	Filtered	Filtered	Filtered
P62269	RPS18	40S ribosomal protein S18	Filtered	Filtered	Filtered	Filtered	Filtered	Filtered	Filtered	Filtered	Filtered	Filtered	Filtered	Filtered	Filtered	Filtered	Filtered	Filtered	Filtered	Filtered	Filtered	Filtered	Filtered	Filtered	Filtered	Filtered	Filtered	Filtered	Filtered	Filtered	Filtered	Filtered	Filtered	Filtered	Filtered	Filtered	Filtered	Filtered	Filtered	Filtered	Filtered	Filtered	Filtered	Filtered	Filtered	Filtered	Filtered	Filtered	Filtered
P62277	RPS13	40S ribosomal protein S13	Filtered	Filtered	Filtered	Filtered	Filtered	Filtered	Filtered	Filtered	Filtered	Filtered	Filtered	Filtered	Filtered	Filtered	Filtered	Filtered	Filtered	Filtered	Filtered	Filtered	Filtered	Filtered	Filtered	Filtered	Filtered	Filtered	Filtered	Filtered	Filtered	Filtered	Filtered	Filtered	Filtered	Filtered	Filtered	Filtered	Filtered	Filtered	Filtered	Filtered	Filtered	Filtered	Filtered	Filtered	Filtered	Filtered	Filtered
P62314	SNRPD1	Small nuclear ribonucleoprotein Sm D1	Filtered	Filtered	Filtered	Filtered	Filtered	Filtered	Filtered	Filtered	Filtered	Filtered	Filtered	Filtered	Filtered	Filtered	Filtered	Filtered	Filtered	Filtered	Filtered	Filtered	Filtered	Filtered	Filtered	Filtered	Filtered	Filtered	Filtered	Filtered	Filtered	Filtered	Filtered	Filtered	Filtered	Filtered	Filtered	Filtered	Filtered	Filtered	Filtered	Filtered	Filtered	Filtered	Filtered	Filtered	Filtered	Filtered	Filtered
P62328	TMSB4X	Thymosin beta-4	Filtered	Filtered	Filtered	5150.95	Filtered	Filtered	Filtered	Filtered	Filtered	Filtered	Filtered	Filtered	Filtered	Filtered	Filtered	Filtered	Filtered	Filtered	Filtered	Filtered	Filtered	7508.18	4701.27	Filtered	Filtered	Filtered	Filtered	142196	Filtered	Filtered	5529.9	17005.6	43919.3	8752.46	2741.58	8029.87	12514.7	8583.51	7129.48	Filtered	4841.43	20434.9	4716.77	2926.58	5329.72	Filtered	4818.12
P62491;Q15907	RAB11A;RAB11B	Ras-related protein Rab-11A;Ras-related protein Rab-11B	Filtered	Filtered	Filtered	Filtered	Filtered	Filtered	Filtered	Filtered	Filtered	Filtered	Filtered	Filtered	Filtered	Filtered	Filtered	Filtered	Filtered	Filtered	Filtered	Filtered	Filtered	Filtered	Filtered	Filtered	Filtered	Filtered	Filtered	Filtered	Filtered	Filtered	Filtered	Filtered	Filtered	Filtered	Filtered	Filtered	Filtered	592.721	Filtered	Filtered	Filtered	Filtered	Filtered	Filtered	Filtered	Filtered	Filtered
P62701	RPS4X	40S ribosomal protein S4, X isoform	Filtered	Filtered	Filtered	Filtered	Filtered	Filtered	Filtered	Filtered	Filtered	Filtered	Filtered	Filtered	Filtered	Filtered	Filtered	Filtered	Filtered	Filtered	Filtered	Filtered	Filtered	Filtered	Filtered	Filtered	Filtered	Filtered	Filtered	Filtered	Filtered	Filtered	Filtered	Filtered	Filtered	Filtered	Filtered	Filtered	Filtered	Filtered	Filtered	Filtered	Filtered	Filtered	Filtered	Filtered	Filtered	Filtered	Filtered
P62805	H4C1	Histone H4	5582.77	Filtered	Filtered	6282.43	Filtered	24233.9	Filtered	Filtered	9699.18	6654.7	9464	Filtered	Filtered	13356.9	2475.64	Filtered	Filtered	Filtered	17795.4	Filtered	Filtered	6876.93	Filtered	Filtered	Filtered	Filtered	Filtered	6137.83	Filtered	Filtered	Filtered	Filtered	Filtered	Filtered	Filtered	Filtered	2057.54	Filtered	Filtered	Filtered	Filtered	Filtered	Filtered	Filtered	Filtered	Filtered	Filtered
P62826	RAN	GTP-binding nuclear protein Ran	30324	Filtered	Filtered	Filtered	Filtered	Filtered	Filtered	Filtered	Filtered	Filtered	Filtered	Filtered	Filtered	Filtered	Filtered	Filtered	Filtered	Filtered	Filtered	Filtered	Filtered	Filtered	Filtered	Filtered	Filtered	Filtered	18649.1	Filtered	Filtered	Filtered	5656.77	8227.84	Filtered	Filtered	Filtered	Filtered	Filtered	1982.87	5792.26	Filtered	Filtered	Filtered	Filtered	Filtered	Filtered	Filtered	Filtered
P62829	RPL23	60S ribosomal protein L23	Filtered	Filtered	Filtered	Filtered	Filtered	Filtered	Filtered	Filtered	Filtered	Filtered	Filtered	Filtered	Filtered	Filtered	Filtered	Filtered	Filtered	Filtered	Filtered	Filtered	Filtered	Filtered	Filtered	Filtered	Filtered	Filtered	Filtered	Filtered	Filtered	Filtered	Filtered	Filtered	Filtered	Filtered	Filtered	Filtered	Filtered	Filtered	Filtered	Filtered	Filtered	Filtered	Filtered	Filtered	Filtered	Filtered	Filtered
P62851	RPS25	40S ribosomal protein S25	Filtered	Filtered	Filtered	Filtered	Filtered	Filtered	Filtered	Filtered	589.554	Filtered	Filtered	Filtered	Filtered	Filtered	Filtered	Filtered	Filtered	Filtered	Filtered	Filtered	Filtered	Filtered	Filtered	Filtered	Filtered	Filtered	Filtered	Filtered	Filtered	Filtered	Filtered	Filtered	Filtered	Filtered	Filtered	Filtered	Filtered	Filtered	Filtered	Filtered	Filtered	Filtered	Filtered	Filtered	Filtered	Filtered	Filtered
P62857	RPS28	40S ribosomal protein S28	Filtered	Filtered	Filtered	Filtered	Filtered	Filtered	Filtered	Filtered	Filtered	Filtered	Filtered	Filtered	Filtered	Filtered	Filtered	Filtered	Filtered	Filtered	Filtered	Filtered	Filtered	Filtered	Filtered	Filtered	Filtered	Filtered	Filtered	Filtered	Filtered	Filtered	Filtered	Filtered	Filtered	Filtered	Filtered	Filtered	Filtered	Filtered	Filtered	Filtered	Filtered	Filtered	Filtered	Filtered	Filtered	Filtered	Filtered
P62861	FAU	FAU ubiquitin-like and ribosomal protein S30	Filtered	Filtered	Filtered	Filtered	Filtered	Filtered	Filtered	Filtered	Filtered	Filtered	Filtered	Filtered	Filtered	Filtered	Filtered	Filtered	Filtered	Filtered	Filtered	Filtered	Filtered	Filtered	Filtered	Filtered	Filtered	Filtered	Filtered	Filtered	Filtered	Filtered	Filtered	Filtered	Filtered	Filtered	Filtered	Filtered	Filtered	Filtered	Filtered	Filtered	Filtered	Filtered	Filtered	Filtered	Filtered	Filtered	Filtered
P62873	GNB1	Guanine nucleotide-binding protein G(I)/G(S)/G(T) subunit beta-1	Filtered	Filtered	Filtered	Filtered	Filtered	Filtered	Filtered	Filtered	Filtered	Filtered	Filtered	Filtered	Filtered	Filtered	Filtered	Filtered	Filtered	Filtered	Filtered	Filtered	Filtered	Filtered	Filtered	Filtered	Filtered	Filtered	Filtered	Filtered	Filtered	Filtered	Filtered	4526.32	Filtered	Filtered	Filtered	Filtered	8725.94	Filtered	Filtered	Filtered	Filtered	Filtered	Filtered	Filtered	Filtered	Filtered	Filtered
P62917	RPL8	60S ribosomal protein L8	Filtered	Filtered	Filtered	Filtered	Filtered	Filtered	Filtered	Filtered	Filtered	Filtered	Filtered	Filtered	Filtered	Filtered	Filtered	Filtered	Filtered	Filtered	Filtered	Filtered	Filtered	Filtered	Filtered	Filtered	Filtered	Filtered	Filtered	Filtered	Filtered	Filtered	Filtered	Filtered	Filtered	Filtered	Filtered	Filtered	Filtered	Filtered	Filtered	Filtered	Filtered	Filtered	Filtered	Filtered	Filtered	Filtered	Filtered
P62937	PPIA	Peptidyl-prolyl cis-trans isomerase A	Filtered	Filtered	Filtered	756.375	Filtered	3690.49	Filtered	Filtered	1452.83	1555.66	Filtered	Filtered	Filtered	Filtered	Filtered	Filtered	3574.12	Filtered	Filtered	Filtered	Filtered	2822.34	Filtered	Filtered	Filtered	Filtered	Filtered	621.12	Filtered	Filtered	3203.86	6499.67	8684.18	5069.31	3360.6	5452.63	12776.3	6816.25	8943.62	Filtered	3994.72	3433.98	4475.63	Filtered	2280.04	Filtered	Filtered
P62942	FKBP1A	Peptidyl-prolyl cis-trans isomerase FKBP1A	Filtered	Filtered	Filtered	Filtered	Filtered	Filtered	Filtered	Filtered	Filtered	Filtered	Filtered	Filtered	Filtered	Filtered	Filtered	Filtered	Filtered	Filtered	Filtered	Filtered	Filtered	Filtered	Filtered	Filtered	Filtered	Filtered	Filtered	Filtered	Filtered	Filtered	Filtered	Filtered	Filtered	2745.03	2236.44	Filtered	Filtered	1219.17	3631.53	Filtered	Filtered	Filtered	Filtered	Filtered	Filtered	Filtered	Filtered
P63000	RAC1	Ras-related C3 botulinum toxin substrate 1	Filtered	29545.6	58743.3	46378.4	699727	49544	1823923	339870	119894	91791.3	45525.3	Filtered	Filtered	92002.7	729689	34729.6	Filtered	Filtered	338796	Filtered	209504	872372	231433	Filtered	Filtered	154502	252480	Filtered	346157	86090.9	Filtered	Filtered	Filtered	Filtered	841047	Filtered	1.66394e+06	2982.24	31432.4	31543.2	38020.1	16148.4	20572.9	Filtered	Filtered	Filtered	30075
P63104	YWHAZ	14-3-3 protein zeta/delta	Filtered	Filtered	Filtered	Filtered	Filtered	Filtered	Filtered	7614.03	Filtered	Filtered	Filtered	Filtered	Filtered	3212.24	Filtered	Filtered	Filtered	Filtered	Filtered	Filtered	Filtered	2790.39	6686.9	Filtered	Filtered	Filtered	Filtered	Filtered	Filtered	Filtered	6736.64	12492.8	26319.5	6581.25	17546.4	8462.99	26369.1	8166.45	8515.02	Filtered	7369.43	8710.68	5670.98	1960.79	4695.04	Filtered	2107.52
P63167;Q96FJ2	DYNLL1;DYNLL2	Dynein light chain 1, cytoplasmic;Dynein light chain 2, cytoplasmic	Filtered	Filtered	Filtered	Filtered	Filtered	Filtered	Filtered	Filtered	Filtered	Filtered	Filtered	Filtered	Filtered	Filtered	Filtered	Filtered	Filtered	Filtered	Filtered	Filtered	Filtered	Filtered	Filtered	Filtered	Filtered	Filtered	Filtered	Filtered	Filtered	Filtered	Filtered	Filtered	Filtered	Filtered	Filtered	Filtered	Filtered	Filtered	Filtered	Filtered	Filtered	Filtered	Filtered	Filtered	Filtered	Filtered	Filtered
P63241	EIF5A	Eukaryotic translation initiation factor 5A-1	Filtered	Filtered	12764.7	15091	36848	9047.59	Filtered	10256.6	Filtered	5067.55	Filtered	Filtered	Filtered	4057.42	Filtered	2577.29	7693.54	24967.7	Filtered	Filtered	Filtered	8094.94	Filtered	Filtered	Filtered	Filtered	Filtered	13582.5	Filtered	Filtered	6860.46	Filtered	7628.72	3966.52	Filtered	Filtered	12481.7	2571.52	10916.5	8951.61	Filtered	6374	1169.87	Filtered	2415.51	Filtered	Filtered
P63244	RACK1	Receptor of activated protein C kinase 1	Filtered	Filtered	Filtered	Filtered	Filtered	Filtered	Filtered	Filtered	Filtered	Filtered	Filtered	Filtered	Filtered	Filtered	Filtered	Filtered	Filtered	Filtered	Filtered	Filtered	Filtered	Filtered	Filtered	Filtered	Filtered	Filtered	Filtered	Filtered	Filtered	Filtered	Filtered	Filtered	Filtered	Filtered	Filtered	Filtered	Filtered	Filtered	Filtered	Filtered	Filtered	Filtered	Filtered	Filtered	Filtered	Filtered	Filtered
P67936	TPM4	Tropomyosin alpha-4 chain	Filtered	Filtered	1044.56	Filtered	Filtered	Filtered	Filtered	Filtered	Filtered	Filtered	Filtered	Filtered	Filtered	Filtered	Filtered	Filtered	Filtered	Filtered	Filtered	Filtered	Filtered	10218.7	117249	Filtered	Filtered	Filtered	Filtered	1626.26	Filtered	Filtered	8285.41	9549.21	17641.2	7481.25	17065.4	12212.3	24565.9	10600.4	6550.97	Filtered	4427.86	19567	11098.4	2577.32	5158.85	2565.75	4194.01
P68104;Q5VTE0	EEF1A1;EEF1A1P5	Elongation factor 1-alpha 1;Putative elongation factor 1-alpha-like 3	Filtered	4572.21	Filtered	Filtered	Filtered	23028.7	Filtered	8669.98	15888.6	Filtered	Filtered	Filtered	Filtered	14950.3	778.523	Filtered	Filtered	Filtered	90817.1	Filtered	Filtered	Filtered	Filtered	Filtered	31171.4	Filtered	3484.77	Filtered	Filtered	Filtered	Filtered	Filtered	Filtered	Filtered	Filtered	Filtered	Filtered	Filtered	Filtered	Filtered	Filtered	Filtered	Filtered	Filtered	Filtered	Filtered	Filtered
P68133	ACTA1	Actin, alpha skeletal muscle	4870.61	2738.45	6835.46	6269.76	Filtered	8845.8	Filtered	Filtered	8064.31	8127.95	14873.9	8191.07	8044.41	9571.06	4805.02	5065.41	7761.28	8086.09	7471.56	4993.56	9124.78	29885.1	21682.8	Filtered	3478.33	12066	4738.24	18012.5	4197.23	10986.9	16448.5	66822.8	67057.7	29500.6	53488	21396.2	111109	69296.6	31655.7	7796.37	19950.1	62298	37136.8	12790.5	13316.6	2486.73	9831.07
P68363	TUBA1B	Tubulin alpha-1B chain	Filtered	5525.29	Filtered	6510.27	541.332	13049.3	Filtered	16637.3	5526.66	4665.86	Filtered	3865.58	Filtered	Filtered	Filtered	Filtered	Filtered	Filtered	31769.5	Filtered	Filtered	4372.46	Filtered	Filtered	Filtered	1747.8	Filtered	1462.33	Filtered	1128.93	Filtered	Filtered	Filtered	Filtered	Filtered	776.788	2431.99	15544.7	Filtered	Filtered	Filtered	Filtered	Filtered	Filtered	Filtered	Filtered	Filtered
P68366	TUBA4A	Tubulin alpha-4A chain	Filtered	Filtered	Filtered	Filtered	Filtered	Filtered	Filtered	81338.9	Filtered	Filtered	Filtered	Filtered	Filtered	Filtered	Filtered	Filtered	Filtered	Filtered	Filtered	Filtered	Filtered	Filtered	2297.51	Filtered	Filtered	Filtered	Filtered	Filtered	Filtered	Filtered	Filtered	Filtered	Filtered	Filtered	7086.4	Filtered	4668.86	Filtered	4194.23	Filtered	Filtered	4847.88	Filtered	Filtered	Filtered	Filtered	Filtered
P68371	TUBB4B	Tubulin beta-4B chain	Filtered	Filtered	Filtered	Filtered	Filtered	Filtered	Filtered	18038.7	Filtered	Filtered	Filtered	Filtered	Filtered	Filtered	Filtered	Filtered	Filtered	Filtered	Filtered	Filtered	Filtered	Filtered	Filtered	Filtered	Filtered	Filtered	Filtered	Filtered	Filtered	Filtered	Filtered	Filtered	Filtered	Filtered	Filtered	Filtered	Filtered	Filtered	Filtered	Filtered	Filtered	Filtered	Filtered	Filtered	Filtered	Filtered	Filtered
P68871	HBB	Hemoglobin subunit beta	2.25137e+06	1.44732e+06	2030135	1.52433e+06	5.99628e+06	2.51795e+06	1.88982e+06	2.05407e+06	2.11076e+06	2.28058e+06	1.86672e+06	2643602	2.44294e+06	1.60447e+06	2238136	2.47406e+06	4568395	2271386	2.14296e+06	2.13315e+06	2226791	2.05333e+06	1.67606e+06	3.87466e+06	6177278	1.05689e+06	1.78375e+06	2.64039e+06	3.92771e+06	1.59619e+06	8931178	6036758	8657053	5.64687e+06	8290958	6974532	2889678	6.93845e+06	5444530	8342653	9321710	2.10276e+06	3.72513e+06	9833112	5173935	2.95267e+06	1.96289e+06
P69849;Q15155;Q5JPE7	NOMO3;NOMO1;NOMO2	Nodal modulator 3;Nodal modulator 1;Nodal modulator 2	Filtered	Filtered	Filtered	Filtered	Filtered	Filtered	Filtered	Filtered	Filtered	Filtered	Filtered	Filtered	Filtered	Filtered	Filtered	Filtered	Filtered	Filtered	Filtered	Filtered	Filtered	Filtered	Filtered	Filtered	Filtered	Filtered	Filtered	Filtered	Filtered	Filtered	Filtered	Filtered	Filtered	Filtered	Filtered	Filtered	Filtered	Filtered	Filtered	Filtered	Filtered	Filtered	Filtered	Filtered	Filtered	Filtered	Filtered
P69891	HBG1	Hemoglobin subunit gamma-1	5.18856e+06	1.68712e+06	2.32319e+06	2.4343e+06	12050640	4.81321e+06	3.06913e+06	3.74419e+06	3.12286e+06	4438393	3.64358e+06	3.97064e+06	1.02054e+06	2.03319e+06	4897865	7.45142e+06	22328572	6.12627e+06	8957332	3.93449e+06	4018860	7518371	1.86548e+06	4.84681e+06	14432086	3.97989e+06	3.28318e+06	8492390	4919895	1990697	9802760	2.69603e+06	4363536	7676660	25880700	21840634	6.67058e+06	13533620	11590342	19529750	15374421	4.57036e+06	9753747	11898958	5180619	4209340	2519448
P69892	HBG2	Hemoglobin subunit gamma-2	Filtered	Filtered	Filtered	Filtered	Filtered	Filtered	Filtered	Filtered	Filtered	Filtered	Filtered	Filtered	Filtered	Filtered	Filtered	Filtered	121752	Filtered	Filtered	Filtered	Filtered	Filtered	Filtered	Filtered	Filtered	24495.3	Filtered	Filtered	Filtered	Filtered	Filtered	Filtered	Filtered	Filtered	Filtered	Filtered	Filtered	Filtered	Filtered	Filtered	Filtered	Filtered	Filtered	Filtered	Filtered	Filtered	Filtered
P69905	HBA1	Hemoglobin subunit alpha	905335	634821	954656	806548	2.99828e+06	1302053	909851	642672	1.06872e+06	1.11871e+06	892838	1.32773e+06	1.01552e+06	560019	1.16466e+06	1.00041e+06	1.00807e+06	539531	691703	890504	888399	484171	742622	1.57715e+06	1975645	425762	934252	911331	1.97189e+06	613080	3.3998e+06	2.19192e+06	3.74026e+06	2.30075e+06	5212545	2852316	733253	2427247	2.40335e+06	3.26238e+06	3.04659e+06	720729	1131144	3176425	1.78621e+06	1.03367e+06	790208
P78371	CCT2	T-complex protein 1 subunit beta	Filtered	Filtered	Filtered	Filtered	Filtered	7995.95	Filtered	Filtered	Filtered	1816.2	Filtered	Filtered	Filtered	Filtered	Filtered	Filtered	Filtered	Filtered	Filtered	Filtered	Filtered	Filtered	Filtered	Filtered	Filtered	Filtered	Filtered	Filtered	Filtered	Filtered	Filtered	Filtered	Filtered	Filtered	Filtered	Filtered	Filtered	Filtered	Filtered	Filtered	Filtered	Filtered	Filtered	Filtered	Filtered	Filtered	Filtered
P78417	GSTO1	Glutathione S-transferase omega-1	5857.92	5114.59	6543.87	Filtered	8600.92	4519.51	Filtered	1953.08	3061.01	11568.2	Filtered	4062.14	Filtered	7341.79	5408.6	12095.9	13859.6	8793.49	Filtered	Filtered	7446.04	10181.4	5875.35	Filtered	Filtered	8608.67	Filtered	12664.7	3639.67	7637.34	Filtered	11721	10534.5	3955.68	22570.6	7436.16	30920.8	8941.03	12993	9476.44	9243.43	22451.5	13530.5	Filtered	5292.43	Filtered	9046.74
P80108	GPLD1	Phosphatidylinositol-glycan-specific phospholipase D	174546	112987	93768.1	85425.8	91690.4	96478.5	138119	109351	144660	74151.6	127810	116368	95154.2	114800	64907	104393	149835	139287	134846	125268	142051	136203	108834	165682	120329	103817	130453	131522	128496	105749	89609	87992.4	81740.5	82877.6	110237	100981	109550	82610	53828.5	149617	102105	110099	97589.4	79691.1	108338	93029.2	100830
P80188	LCN2	Neutrophil gelatinase-associated lipocalin	Filtered	10445.7	3925.51	5078.35	Filtered	4379.4	Filtered	Filtered	6483.53	12221.5	15260.1	Filtered	8849.83	Filtered	2716.88	9048.3	9361.31	8457.12	Filtered	Filtered	Filtered	13422.7	Filtered	Filtered	Filtered	2902.73	2666.68	Filtered	6534.08	Filtered	Filtered	Filtered	Filtered	3081.34	4397.66	Filtered	7866.34	6324.24	7403.05	3807	Filtered	Filtered	4876.23	Filtered	Filtered	Filtered	6593.71
P80511	S100A12	Protein S100-A12	Filtered	Filtered	Filtered	Filtered	Filtered	Filtered	Filtered	Filtered	Filtered	Filtered	Filtered	Filtered	Filtered	Filtered	Filtered	Filtered	Filtered	Filtered	Filtered	Filtered	Filtered	Filtered	Filtered	Filtered	Filtered	Filtered	Filtered	Filtered	Filtered	Filtered	Filtered	Filtered	Filtered	Filtered	Filtered	Filtered	Filtered	Filtered	Filtered	Filtered	Filtered	Filtered	Filtered	Filtered	Filtered	Filtered	Filtered
P80723	BASP1	Brain acid soluble protein 1	Filtered	Filtered	Filtered	Filtered	Filtered	Filtered	Filtered	Filtered	Filtered	Filtered	Filtered	Filtered	Filtered	Filtered	Filtered	Filtered	Filtered	Filtered	Filtered	Filtered	Filtered	Filtered	Filtered	Filtered	Filtered	Filtered	Filtered	Filtered	Filtered	Filtered	Filtered	Filtered	Filtered	Filtered	Filtered	Filtered	Filtered	NaN	Filtered	Filtered	Filtered	Filtered	Filtered	Filtered	Filtered	Filtered	Filtered
P80748	IGLV3-21	Immunoglobulin lambda variable 3-21	Filtered	Filtered	3192.69	Filtered	123478	21911.4	Filtered	157832	Filtered	Filtered	21690.4	Filtered	485158	Filtered	244717	54435.7	80822.8	Filtered	Filtered	92274.6	Filtered	37992.2	327155	Filtered	Filtered	134187	59998	Filtered	Filtered	Filtered	182287	Filtered	15756.7	275786	Filtered	156578	Filtered	Filtered	Filtered	Filtered	Filtered	Filtered	34789.5	Filtered	170478	324803	288041
P98160	HSPG2	Basement membrane-specific heparan sulfate proteoglycan core protein	1076.8	3378.78	3779.23	1511.21	3681.13	4054.33	3438.26	3461.41	2522.6	3583.96	2621.84	4230.65	2683.6	3627.76	3802.66	3116.29	3706.09	3179.23	20203.5	3352.88	6138.2	5259.69	5271.06	6443.95	7360.28	2076.14	3116.58	5250.27	5266.99	2921.29	1397.4	2144.21	1685.96	3648.13	2268.85	2731.13	6556.5	2937.45	3293.18	5278.44	3483.17	4595.54	1517.75	2337.87	1551.62	3477.66	2896.76
P99999	CYCS	Cytochrome c	Filtered	Filtered	Filtered	Filtered	Filtered	Filtered	Filtered	Filtered	Filtered	Filtered	Filtered	Filtered	Filtered	Filtered	Filtered	Filtered	Filtered	Filtered	Filtered	Filtered	Filtered	Filtered	Filtered	Filtered	Filtered	Filtered	Filtered	Filtered	Filtered	Filtered	Filtered	3130.32	Filtered	Filtered	Filtered	Filtered	1227.96	Filtered	Filtered	Filtered	976.669	Filtered	Filtered	Filtered	Filtered	Filtered	Filtered
Q00013	MPP1	55 kDa erythrocyte membrane protein	Filtered	Filtered	Filtered	Filtered	Filtered	Filtered	Filtered	Filtered	Filtered	Filtered	Filtered	Filtered	Filtered	Filtered	Filtered	Filtered	Filtered	Filtered	Filtered	Filtered	Filtered	Filtered	Filtered	Filtered	Filtered	Filtered	Filtered	Filtered	Filtered	Filtered	Filtered	Filtered	Filtered	Filtered	Filtered	Filtered	Filtered	Filtered	Filtered	Filtered	Filtered	Filtered	Filtered	Filtered	Filtered	Filtered	Filtered
Q00610	CLTC	Clathrin heavy chain 1	Filtered	Filtered	Filtered	Filtered	Filtered	Filtered	Filtered	23502.4	Filtered	Filtered	Filtered	Filtered	Filtered	Filtered	Filtered	Filtered	Filtered	Filtered	Filtered	Filtered	Filtered	Filtered	Filtered	Filtered	Filtered	Filtered	Filtered	Filtered	Filtered	Filtered	Filtered	Filtered	Filtered	Filtered	Filtered	Filtered	Filtered	Filtered	Filtered	Filtered	Filtered	Filtered	Filtered	Filtered	Filtered	Filtered	Filtered
Q00839	HNRNPU	Heterogeneous nuclear ribonucleoprotein U	Filtered	Filtered	Filtered	Filtered	Filtered	Filtered	Filtered	Filtered	Filtered	Filtered	Filtered	Filtered	Filtered	Filtered	Filtered	Filtered	Filtered	Filtered	Filtered	Filtered	Filtered	Filtered	Filtered	Filtered	Filtered	Filtered	Filtered	Filtered	Filtered	Filtered	Filtered	Filtered	Filtered	Filtered	Filtered	Filtered	Filtered	Filtered	Filtered	Filtered	Filtered	Filtered	Filtered	Filtered	Filtered	Filtered	Filtered
Q01459	CTBS	Di-N-acetylchitobiase	4029.79	Filtered	8417.6	2153.6	3191.62	7423.73	7004.03	7119.25	5527.81	3856.15	5654.06	6297.73	2946.65	4903.07	14180.8	6926.18	12586.7	7482.47	17883.4	9345.68	7499.69	19568.6	7397.33	15572.4	10964.6	7342.47	9352.02	9258.46	8022.34	6921.3	9209.58	8423.82	8721.09	7042.1	5494.18	5350.33	14293.2	9628.97	7362	7862.58	4815.17	1017.63	6956.33	2741.86	5092.54	9013.55	9498.09
Q01469	FABP5	Fatty acid-binding protein 5	Filtered	Filtered	Filtered	Filtered	Filtered	Filtered	Filtered	Filtered	Filtered	Filtered	Filtered	Filtered	Filtered	Filtered	Filtered	Filtered	Filtered	Filtered	Filtered	Filtered	Filtered	Filtered	Filtered	Filtered	Filtered	Filtered	Filtered	Filtered	Filtered	Filtered	Filtered	Filtered	Filtered	Filtered	Filtered	Filtered	Filtered	Filtered	Filtered	Filtered	Filtered	Filtered	Filtered	Filtered	Filtered	Filtered	Filtered
Q01518	CAP1	Adenylyl cyclase-associated protein 1	Filtered	Filtered	Filtered	Filtered	Filtered	Filtered	Filtered	Filtered	Filtered	Filtered	Filtered	Filtered	Filtered	Filtered	Filtered	Filtered	Filtered	Filtered	Filtered	Filtered	Filtered	Filtered	Filtered	271536	Filtered	Filtered	Filtered	Filtered	Filtered	3619.24	Filtered	8735.14	11345.8	2455.16	10968.5	3432.64	11635.2	6964.51	4694.29	Filtered	1836.7	16415.8	7452.77	Filtered	2774.97	Filtered	Filtered
Q02543	RPL18A	60S ribosomal protein L18a	Filtered	Filtered	Filtered	Filtered	Filtered	Filtered	Filtered	Filtered	Filtered	Filtered	Filtered	Filtered	Filtered	Filtered	Filtered	Filtered	Filtered	Filtered	Filtered	Filtered	Filtered	Filtered	Filtered	Filtered	Filtered	Filtered	Filtered	Filtered	Filtered	Filtered	Filtered	Filtered	Filtered	Filtered	Filtered	Filtered	Filtered	Filtered	Filtered	Filtered	Filtered	Filtered	Filtered	Filtered	Filtered	Filtered	Filtered
Q02878	RPL6	60S ribosomal protein L6	Filtered	Filtered	Filtered	Filtered	Filtered	Filtered	Filtered	Filtered	Filtered	Filtered	Filtered	Filtered	Filtered	Filtered	Filtered	Filtered	Filtered	Filtered	Filtered	Filtered	Filtered	Filtered	Filtered	Filtered	Filtered	Filtered	Filtered	Filtered	Filtered	Filtered	Filtered	Filtered	Filtered	Filtered	Filtered	Filtered	Filtered	Filtered	Filtered	Filtered	Filtered	Filtered	Filtered	Filtered	Filtered	Filtered	Filtered
Q02985	CFHR3	Complement factor H-related protein 3	36436.6	38053.9	36827.1	61228.1	44381.8	35104	49729.1	46608.9	49129.7	52326.2	37027.5	24422.3	53482.4	41895.1	52960.3	42086.4	50770.6	62823.8	56204.2	25887.1	36275	47012.1	37344.3	85929.6	69805.6	31044.8	52144.9	46839.3	40735.3	55819.5	55161.4	66561	39484.2	38477.4	62589.8	51417.6	69364.1	52727.5	72073.1	46201.2	33297.3	47887	43307.4	51921.2	73048.4	51361.8	63570
Q03169	TNFAIP2	Tumor necrosis factor alpha-induced protein 2	Filtered	Filtered	Filtered	Filtered	Filtered	Filtered	Filtered	Filtered	Filtered	Filtered	Filtered	Filtered	Filtered	Filtered	Filtered	24617.9	Filtered	Filtered	Filtered	Filtered	Filtered	Filtered	Filtered	Filtered	Filtered	Filtered	Filtered	Filtered	Filtered	Filtered	Filtered	Filtered	Filtered	Filtered	Filtered	Filtered	Filtered	Filtered	Filtered	Filtered	Filtered	Filtered	Filtered	Filtered	Filtered	Filtered	Filtered
Q03591	CFHR1	Complement factor H-related protein 1	171411	155692	135806	176638	121261	105227	177524	178236	179521	128857	187170	149073	227080	158869	175560	158292	165951	157371	190659	158139	104909	144753	180863	192380	220171	193100	186764	163395	174679	170540	249795	235746	250743	105911	179648	206452	126413	166711	158327	101119	127775	115977	120567	171153	210010	183785	214314
Q04756	HGFAC	Hepatocyte growth factor activator	82204	98189.7	105902	67273.6	84427.8	69245	78813.1	49323.4	85683.6	54390.6	78094.4	82041.5	79749.7	85333.8	83737.8	113707	82924.5	103439	160476	134642	83167.3	109586	77815.1	73468.6	59640	69160	59074.7	119765	122882	92490.5	60622.2	64594.2	54628	63909.9	84013.9	53086.1	77984	63400.5	74708.7	66810.4	84333.8	76054.5	99681.9	88689.7	75918.2	67297.5	69364.6
Q04760	GLO1	Lactoylglutathione lyase	Filtered	Filtered	Filtered	Filtered	Filtered	Filtered	Filtered	Filtered	Filtered	Filtered	Filtered	Filtered	Filtered	Filtered	Filtered	Filtered	Filtered	Filtered	Filtered	Filtered	Filtered	Filtered	Filtered	Filtered	Filtered	Filtered	Filtered	Filtered	Filtered	Filtered	Filtered	Filtered	Filtered	Filtered	Filtered	Filtered	3697.13	Filtered	Filtered	Filtered	Filtered	Filtered	Filtered	Filtered	Filtered	Filtered	Filtered
Q04917	YWHAH	14-3-3 protein eta	Filtered	Filtered	Filtered	Filtered	Filtered	Filtered	Filtered	Filtered	Filtered	Filtered	Filtered	Filtered	Filtered	Filtered	Filtered	Filtered	Filtered	Filtered	Filtered	Filtered	Filtered	Filtered	Filtered	Filtered	Filtered	Filtered	Filtered	Filtered	Filtered	Filtered	Filtered	Filtered	Filtered	Filtered	Filtered	Filtered	Filtered	Filtered	Filtered	Filtered	Filtered	2662.6	Filtered	Filtered	Filtered	Filtered	Filtered
Q05315	CLC	Galectin-10	Filtered	Filtered	Filtered	Filtered	Filtered	Filtered	Filtered	Filtered	Filtered	Filtered	Filtered	Filtered	Filtered	Filtered	Filtered	Filtered	Filtered	Filtered	Filtered	Filtered	Filtered	Filtered	Filtered	Filtered	Filtered	Filtered	Filtered	Filtered	Filtered	Filtered	Filtered	Filtered	Filtered	Filtered	Filtered	Filtered	Filtered	Filtered	Filtered	Filtered	Filtered	Filtered	Filtered	Filtered	Filtered	Filtered	Filtered
Q06033	ITIH3	Inter-alpha-trypsin inhibitor heavy chain H3	82963.8	78966.1	105919	99345.4	118437	155791	99923.9	73684	95083.7	244142	85371.8	109554	70271.4	143191	126504	103046	114964	121785	122877	80143.4	127228	151384	127384	129615	100307	109598	120951	160035	129358	151963	70490.2	92657.2	119308	63386.6	135706	140587	89877.8	99976.5	92617.1	134850	88702.1	90624.6	96974.2	80242.5	58761.8	110136	98566.5
Q06323	PSME1	Proteasome activator complex subunit 1	Filtered	Filtered	Filtered	Filtered	Filtered	Filtered	Filtered	Filtered	Filtered	Filtered	Filtered	Filtered	Filtered	Filtered	1617.87	Filtered	4744	7699.67	Filtered	Filtered	Filtered	Filtered	Filtered	Filtered	Filtered	Filtered	Filtered	Filtered	Filtered	Filtered	Filtered	Filtered	Filtered	Filtered	624.711	Filtered	12270.8	2621.36	Filtered	Filtered	5346.3	Filtered	Filtered	Filtered	Filtered	Filtered	Filtered
Q06830	PRDX1	Peroxiredoxin-1	4775.68	3483.98	4821.11	7098.09	12842.1	11325.9	3611.19	Filtered	4226.96	12947.3	4213.64	6245.45	Filtered	7095.62	10452.2	7685.3	15336.7	7554.24	11146.8	5983.58	6893.93	3921.39	4418.14	19447.1	20269.8	3323.34	Filtered	6760.06	11801.4	6785.6	26397.5	13697.5	41795	31861.2	39406.5	40803.8	17343.2	37933.7	38713.5	46481.7	24507.7	1639.73	19743.9	14388.2	22128.6	8528.93	7149.12
Q07020	RPL18	60S ribosomal protein L18	Filtered	Filtered	Filtered	Filtered	Filtered	Filtered	Filtered	Filtered	Filtered	Filtered	Filtered	Filtered	Filtered	Filtered	Filtered	Filtered	Filtered	Filtered	Filtered	Filtered	Filtered	Filtered	Filtered	Filtered	Filtered	Filtered	Filtered	Filtered	Filtered	Filtered	Filtered	Filtered	Filtered	Filtered	Filtered	Filtered	Filtered	Filtered	Filtered	Filtered	Filtered	Filtered	Filtered	Filtered	Filtered	Filtered	Filtered
Q07021	C1QBP	Complement component 1 Q subcomponent-binding protein, mitochondrial	Filtered	Filtered	Filtered	Filtered	Filtered	Filtered	Filtered	Filtered	Filtered	Filtered	Filtered	Filtered	Filtered	Filtered	Filtered	Filtered	Filtered	Filtered	Filtered	Filtered	Filtered	Filtered	Filtered	Filtered	7154.74	Filtered	Filtered	Filtered	Filtered	Filtered	Filtered	Filtered	Filtered	Filtered	Filtered	Filtered	Filtered	Filtered	Filtered	Filtered	Filtered	Filtered	Filtered	Filtered	Filtered	Filtered	Filtered
Q07507	DPT	Dermatopontin	Filtered	Filtered	Filtered	Filtered	Filtered	Filtered	Filtered	Filtered	Filtered	Filtered	Filtered	Filtered	14720.3	Filtered	Filtered	Filtered	Filtered	2129.1	Filtered	Filtered	Filtered	Filtered	Filtered	Filtered	Filtered	Filtered	Filtered	Filtered	Filtered	Filtered	16631.4	12737.6	6736.57	Filtered	Filtered	Filtered	Filtered	Filtered	Filtered	Filtered	Filtered	Filtered	Filtered	Filtered	Filtered	Filtered	1130.34
Q07954	LRP1	Prolow-density lipoprotein receptor-related protein 1	Filtered	40074.9	12328.7	27694.2	5053.72	6418.6	Filtered	9898.2	21703.6	9809.49	8837.89	14230.1	Filtered	Filtered	11764.9	8844.79	11870	21378.3	253606	7022.26	10444.8	44060.9	23584.9	5122.52	16272.1	10450.5	3386.86	15199.3	Filtered	8954.12	Filtered	Filtered	4814.05	2668.68	Filtered	6170.37	23661.3	7708.87	16839.8	9709.42	10325.5	6519.33	Filtered	5192.24	4792.82	5842.68	7055.29
Q07960	ARHGAP1	Rho GTPase-activating protein 1	Filtered	Filtered	Filtered	Filtered	Filtered	Filtered	Filtered	Filtered	Filtered	Filtered	Filtered	Filtered	Filtered	Filtered	Filtered	Filtered	Filtered	Filtered	Filtered	Filtered	Filtered	Filtered	Filtered	Filtered	Filtered	Filtered	Filtered	Filtered	Filtered	Filtered	Filtered	Filtered	Filtered	Filtered	Filtered	Filtered	Filtered	Filtered	Filtered	Filtered	Filtered	Filtered	Filtered	Filtered	Filtered	Filtered	Filtered
Q08043	ACTN3	Alpha-actinin-3	Filtered	Filtered	Filtered	Filtered	Filtered	Filtered	Filtered	Filtered	Filtered	Filtered	Filtered	Filtered	Filtered	Filtered	Filtered	Filtered	Filtered	Filtered	Filtered	Filtered	Filtered	Filtered	Filtered	Filtered	Filtered	Filtered	Filtered	Filtered	Filtered	Filtered	Filtered	Filtered	Filtered	Filtered	Filtered	Filtered	Filtered	Filtered	Filtered	Filtered	Filtered	Filtered	Filtered	Filtered	Filtered	Filtered	Filtered
Q08211	DHX9	ATP-dependent RNA helicase A	Filtered	Filtered	Filtered	Filtered	Filtered	Filtered	Filtered	Filtered	Filtered	Filtered	Filtered	Filtered	Filtered	Filtered	Filtered	Filtered	Filtered	Filtered	Filtered	Filtered	Filtered	Filtered	Filtered	Filtered	Filtered	Filtered	Filtered	Filtered	Filtered	Filtered	Filtered	Filtered	Filtered	Filtered	Filtered	Filtered	Filtered	Filtered	Filtered	Filtered	Filtered	Filtered	Filtered	Filtered	Filtered	Filtered	Filtered
Q08380	LGALS3BP	Galectin-3-binding protein	77077	40478.5	70083.4	40032	81455.6	77218	103631	101487	73508.9	45148.2	73510.8	80160.7	44733.1	59842	95551.8	158317	86644.7	88276.7	78111.7	72139.8	58593.1	144187	91137.5	85682.1	62583.4	75678	96200.4	84345.1	32051.2	48497.5	72935.6	53869.9	69285.7	37792.1	61120.5	73712.4	150578	36553	68650.2	82651.9	101661	62507.3	81844.2	69587.3	52749	25323.3	56342.6
Q08830	FGL1	Fibrinogen-like protein 1	42391.1	20750.3	41555.1	25315.3	66125.6	32412	78994.8	78326.8	23045.1	137758	64867.3	50595.5	97274.6	34113.4	75220.3	73507.9	79448.1	50805.8	166407	42358	58219.2	94749.7	60409.8	14632.4	8300.68	39544.9	62812.4	91935.8	45143.9	40337.4	64347.4	44151.7	48123	33343.8	215119	40139.8	86484.7	33831.4	56729.6	41591.1	42868.6	624990	36112.5	24097.3	27517.3	35933.1	37018.9
Q10588	BST1	ADP-ribosyl cyclase/cyclic ADP-ribose hydrolase 2	Filtered	Filtered	Filtered	Filtered	Filtered	Filtered	Filtered	Filtered	Filtered	3706.45	Filtered	13409.2	Filtered	Filtered	7194.45	6793.4	Filtered	Filtered	17789.6	Filtered	Filtered	Filtered	Filtered	Filtered	Filtered	6660.02	Filtered	Filtered	Filtered	Filtered	Filtered	Filtered	Filtered	Filtered	Filtered	Filtered	3897.18	Filtered	Filtered	Filtered	Filtered	Filtered	Filtered	Filtered	Filtered	Filtered	Filtered
Q12794	HYAL1	Hyaluronidase-1	Filtered	Filtered	Filtered	Filtered	Filtered	Filtered	Filtered	Filtered	Filtered	Filtered	Filtered	Filtered	Filtered	Filtered	5091.81	1446.77	Filtered	Filtered	Filtered	Filtered	Filtered	Filtered	Filtered	Filtered	Filtered	Filtered	3176.75	3349.21	5187.99	Filtered	Filtered	3306.11	Filtered	Filtered	Filtered	3863.85	Filtered	1962.54	3545.85	4233.54	Filtered	Filtered	Filtered	Filtered	Filtered	Filtered	Filtered
Q12805	EFEMP1	EGF-containing fibulin-like extracellular matrix protein 1	36623.5	30129.8	40090.3	41161.6	40308	53682.7	41634.9	41241	40514.9	36107	33056.7	38573.1	63825.3	34727.2	52706.1	37463.2	32159.4	35319.3	57201.8	44220	40604.2	43314.1	47896.4	50104.4	60901.4	36586.7	55308.9	37741.2	50192.7	46235.1	52651.8	58502.7	46470	40696.1	41518.1	49467.3	36316.4	36992.6	32008.1	36166.9	42994.1	34174	29139.7	43291.6	40710.9	40384.8	36382.4
Q12860	CNTN1	Contactin-1	15238	8671.08	6286.18	10678.5	15199.2	21824.1	13496.5	Filtered	10353	14816.3	17972.5	30456.8	Filtered	8886.7	12110.2	20765.3	16579.8	16979.8	42432.7	7949.77	4420.05	44178.9	33596	35759.3	47750.1	12713.1	10028.2	33633.3	5787.42	11315.9	2127.99	Filtered	4891.15	Filtered	Filtered	9024.1	15210.5	9998.82	11707.2	15728.3	15138.5	15188.2	7515.87	7203.44	10420.9	8133.56	13875.4
Q12906	ILF3	Interleukin enhancer-binding factor 3	Filtered	Filtered	Filtered	Filtered	Filtered	Filtered	Filtered	Filtered	Filtered	Filtered	Filtered	Filtered	Filtered	Filtered	Filtered	Filtered	Filtered	Filtered	Filtered	Filtered	Filtered	Filtered	Filtered	Filtered	Filtered	Filtered	Filtered	Filtered	Filtered	Filtered	Filtered	Filtered	Filtered	Filtered	Filtered	Filtered	Filtered	Filtered	Filtered	Filtered	Filtered	Filtered	Filtered	Filtered	Filtered	Filtered	Filtered
Q12907	LMAN2	Vesicular integral-membrane protein VIP36	Filtered	9206.5	Filtered	Filtered	Filtered	Filtered	Filtered	Filtered	Filtered	10894.2	Filtered	Filtered	11562.7	Filtered	Filtered	Filtered	Filtered	6004.5	25381.8	13685.9	Filtered	Filtered	Filtered	Filtered	Filtered	Filtered	Filtered	Filtered	Filtered	Filtered	Filtered	Filtered	Filtered	Filtered	7278.97	Filtered	Filtered	Filtered	Filtered	Filtered	Filtered	Filtered	7624.01	Filtered	Filtered	9632.98	Filtered
Q12913	PTPRJ	Receptor-type tyrosine-protein phosphatase eta	34298.7	14369.5	15305	10489.5	31600.6	11192.9	21969.6	Filtered	17703.7	10534.5	7615.68	15543.7	Filtered	12682.6	14522.8	15098.1	15096.9	16465.1	18107.4	Filtered	13688.1	21175.9	13530.4	21031.7	25537.9	23533	3483.82	16750	16824.9	Filtered	Filtered	7722.86	6441.21	9690.77	19313.7	5062.93	16460.9	13547.6	12269.4	21019.6	17141.3	6489.38	9610.48	12011.6	14139	15224.4	16507.1
Q13103	SPP2	Secreted phosphoprotein 24	18583.5	19791.2	18945.6	17569.9	24252.6	17177.7	29492.2	17843	17417.5	13379.9	17276.2	15787.1	13128.5	15604.4	14752.8	17124.7	7217.74	24224.6	16427.4	32468.5	32952	68679.9	32685.8	49676.5	28695.1	43161.2	9445.36	25441.9	79440.2	21965.2	17090.6	17328.4	13174.8	14545	18992.9	25611.9	9197.74	21943.9	22771.9	21848.6	13844.8	15559.2	17335.9	22147.1	16562.7	21705	15522.3
Q13148	TARDBP	TAR DNA-binding protein 43	Filtered	Filtered	Filtered	Filtered	Filtered	Filtered	Filtered	Filtered	Filtered	Filtered	Filtered	Filtered	Filtered	Filtered	Filtered	Filtered	Filtered	Filtered	Filtered	Filtered	Filtered	Filtered	Filtered	Filtered	Filtered	Filtered	Filtered	Filtered	Filtered	Filtered	Filtered	Filtered	Filtered	Filtered	Filtered	Filtered	Filtered	Filtered	Filtered	Filtered	Filtered	Filtered	Filtered	Filtered	Filtered	Filtered	Filtered
Q13201	MMRN1	Multimerin-1	Filtered	Filtered	5226.75	Filtered	Filtered	Filtered	Filtered	Filtered	Filtered	Filtered	18528.7	Filtered	Filtered	Filtered	2802.24	Filtered	Filtered	Filtered	Filtered	Filtered	Filtered	Filtered	Filtered	Filtered	Filtered	Filtered	Filtered	Filtered	Filtered	Filtered	9767.92	14652	11750	4855.54	10184.2	5427.89	1549.89	5280.44	14596	Filtered	Filtered	Filtered	Filtered	5551.94	Filtered	5550.17	Filtered
Q13228	SELENBP1	Methanethiol oxidase	20298	Filtered	Filtered	Filtered	4571.29	3381.21	Filtered	Filtered	Filtered	Filtered	Filtered	6849.08	Filtered	Filtered	3512.51	4998.45	10011.6	2860.84	Filtered	Filtered	Filtered	Filtered	Filtered	Filtered	Filtered	Filtered	Filtered	16622.6	Filtered	Filtered	Filtered	12643.9	Filtered	6219.34	5171.28	4510.06	6881.29	6738.97	12982.1	4516.67	5164.2	Filtered	4463.09	Filtered	Filtered	Filtered	Filtered
Q13404;Q15819	UBE2V1;UBE2V2	Ubiquitin-conjugating enzyme E2 variant 1;Ubiquitin-conjugating enzyme E2 variant 2	Filtered	Filtered	29317.9	Filtered	Filtered	Filtered	Filtered	Filtered	32150.3	Filtered	975.805	Filtered	Filtered	Filtered	12202.7	Filtered	Filtered	Filtered	26127.4	Filtered	Filtered	Filtered	Filtered	66139.1	Filtered	Filtered	Filtered	Filtered	Filtered	Filtered	Filtered	Filtered	Filtered	8304.12	Filtered	Filtered	Filtered	Filtered	Filtered	Filtered	Filtered	Filtered	Filtered	Filtered	Filtered	Filtered	Filtered
Q13418	ILK	Integrin-linked protein kinase	Filtered	Filtered	Filtered	Filtered	Filtered	Filtered	Filtered	Filtered	Filtered	Filtered	Filtered	Filtered	Filtered	Filtered	Filtered	Filtered	Filtered	Filtered	Filtered	Filtered	Filtered	Filtered	Filtered	Filtered	2072.35	Filtered	Filtered	Filtered	Filtered	Filtered	Filtered	Filtered	3913.27	2224.86	Filtered	Filtered	6598.06	8848.76	Filtered	Filtered	4507.56	1293.08	Filtered	Filtered	Filtered	Filtered	Filtered
Q13477	MADCAM1	Mucosal addressin cell adhesion molecule 1	Filtered	Filtered	Filtered	Filtered	11862.2	3876.58	Filtered	8153.48	Filtered	4636.02	Filtered	6210.94	3638.29	Filtered	Filtered	13093.4	Filtered	Filtered	8257.52	4947.36	10148.5	Filtered	2436.29	Filtered	Filtered	2328.29	6675.13	8629.65	2364.12	Filtered	2658.94	3983.93	Filtered	Filtered	6426.44	Filtered	Filtered	9452.92	5326.25	10200.7	5549.33	Filtered	Filtered	4643.35	9252.85	3971.03	Filtered
Q13642	FHL1	Four and a half LIM domains protein 1	Filtered	Filtered	Filtered	Filtered	Filtered	Filtered	Filtered	Filtered	Filtered	Filtered	Filtered	Filtered	Filtered	Filtered	Filtered	Filtered	Filtered	Filtered	Filtered	Filtered	Filtered	Filtered	Filtered	Filtered	Filtered	Filtered	Filtered	Filtered	Filtered	Filtered	Filtered	Filtered	Filtered	Filtered	Filtered	Filtered	806.127	Filtered	Filtered	Filtered	Filtered	Filtered	Filtered	Filtered	Filtered	Filtered	Filtered
Q13790	APOF	Apolipoprotein F	60186.2	53843.5	61083.3	71281.3	96171.1	62652.1	75628	78674.6	69181.4	107126	53118.4	52848.4	37706.9	15134.6	56642.3	52217.3	64019.5	63114	144727	46475.3	63258	107432	85512.9	129016	92904.9	127177	73046.8	145844	81561.7	74570	43327	34523.3	28132.3	62230.2	91438.4	66770.7	92122.3	46569.4	77630.8	86090.5	49688.2	58481.1	52297	30616.7	48003.5	59784.2	55312.3
Q13822	ENPP2	Ectonucleotide pyrophosphatase/phosphodiesterase family member 2	6508.74	4875.68	6692.58	4474.55	1563.4	4922.73	23713.2	10790.3	5511.42	Filtered	4304.31	2882.51	4862.53	8401.81	9394	8067.85	7156.22	7142.38	22462.3	8830.3	5980.19	14213.8	Filtered	Filtered	11600.8	Filtered	7153.56	38171.3	Filtered	5260.2	Filtered	Filtered	Filtered	6033.67	Filtered	8246.19	7419.1	6212.36	Filtered	6594.64	6886.05	8818.17	5760.81	7613.29	6036.2	4626.85	5915.3
Q14019	COTL1	Coactosin-like protein	Filtered	Filtered	Filtered	Filtered	Filtered	Filtered	Filtered	Filtered	Filtered	Filtered	Filtered	Filtered	Filtered	Filtered	Filtered	Filtered	Filtered	Filtered	Filtered	Filtered	Filtered	Filtered	Filtered	Filtered	Filtered	Filtered	Filtered	Filtered	Filtered	Filtered	Filtered	279.566	7567.62	1326.22	Filtered	Filtered	4035.32	6826.01	Filtered	Filtered	Filtered	Filtered	692.091	Filtered	Filtered	Filtered	Filtered
Q14103	HNRNPD	Heterogeneous nuclear ribonucleoprotein D0	Filtered	Filtered	Filtered	Filtered	Filtered	Filtered	Filtered	Filtered	Filtered	Filtered	Filtered	Filtered	Filtered	Filtered	Filtered	Filtered	Filtered	Filtered	Filtered	Filtered	Filtered	Filtered	Filtered	Filtered	Filtered	Filtered	Filtered	Filtered	Filtered	Filtered	Filtered	Filtered	Filtered	Filtered	Filtered	Filtered	Filtered	Filtered	Filtered	Filtered	Filtered	Filtered	Filtered	Filtered	Filtered	Filtered	Filtered
Q14118	DAG1	Dystroglycan 1	3599.66	Filtered	Filtered	3756.64	Filtered	4532.67	Filtered	Filtered	Filtered	Filtered	Filtered	Filtered	Filtered	Filtered	5039.91	3751.75	Filtered	Filtered	Filtered	Filtered	Filtered	Filtered	Filtered	Filtered	Filtered	Filtered	Filtered	Filtered	5596.27	Filtered	6681.58	7212.78	6944.61	4494.06	Filtered	Filtered	Filtered	2103.42	4241.95	Filtered	2855.26	Filtered	Filtered	4255.45	6252.4	Filtered	Filtered
Q14126	DSG2	Desmoglein-2	9536.29	4448.45	8038.79	7411.46	10968.7	10421.8	9963.65	8404.61	4866.05	13685.8	8744.38	11695.8	8439.29	7741.17	12761.7	16431	13584.1	8682.86	17423.5	8082.48	15887.9	14911.6	13608.8	Filtered	Filtered	4951.08	9262.75	14768.5	13492.4	9940.06	2076.17	5737.88	4172.47	6056.45	8750.09	6412.45	6100.64	8876.25	6133.3	8324.07	5799.54	10081.4	10016.2	6365.49	4152.81	7799.04	6203.86
Q14247	CTTN	Src substrate cortactin	296204	230307	192396	Filtered	383373	134499	427799	49874.2	261740	21444.5	141655	157295	976018	101370	194143	210888	53889.1	76852.2	93381.1	166388	144395	255840	404558	282422	367366	180071	355771	77254.4	228045	255502	89532.6	351002	415901	Filtered	132758	38542.2	87422.3	72201.5	55243	107350	111913	4775.69	105852	140521	326552	54585.6	328499
Q14376	GALE	UDP-glucose 4-epimerase	Filtered	788628	99199.8	Filtered	Filtered	Filtered	324439	346524	Filtered	1398796	Filtered	Filtered	135016	Filtered	285553	65716.2	Filtered	346214	119063	83102.2	68603.1	1.65313e+06	1.90605e+06	61699.9	13470.6	2.75945e+06	182015	Filtered	240780	118484	Filtered	45898.5	60816.9	Filtered	59348.6	171421	296116	173836	Filtered	42588.5	Filtered	786583	809861	Filtered	Filtered	27286	Filtered
Q14515	SPARCL1	SPARC-like protein 1	10376.2	3126.38	5067.41	Filtered	7521.66	5104.52	1660.9	8152.78	4888.3	4723.74	6869.64	5507.03	4681.82	Filtered	3330.59	6480.03	7865.02	7541.43	16397.9	Filtered	5255.91	8845.45	4637.14	10427.7	Filtered	5362.15	3610.29	7858.49	7209.07	3392.08	12260.8	5599.02	8778.66	Filtered	7214.23	6042.65	7929.49	5988.54	4747.88	4492.48	5508.93	9953.71	6443.34	3994.3	7285.49	4220.57	5197.26
Q14520	HABP2	Hyaluronan-binding protein 2	155060	140214	160439	153016	119219	116778	170694	127593	145050	154537	115666	120793	110118	120301	178154	138961	114495	120187	119649	138359	151529	122876	146476	144383	158803	134318	153359	129701	156561	128113	127881	113047	118364	125714	154463	144018	157574	145602	151262	143022	126836	114696	119624	138212	145183	119650	87609.6
Q14624	ITIH4	Inter-alpha-trypsin inhibitor heavy chain H4	1.66746e+06	1.93475e+06	1698945	1.82907e+06	1.75813e+06	1787956	1.73364e+06	1.77734e+06	1942288	1.82606e+06	1.68878e+06	1503861	1.6554e+06	1.93959e+06	1724096	1.72159e+06	1.74235e+06	1.75031e+06	1.74951e+06	1.66232e+06	1.7815e+06	1.69278e+06	1.66366e+06	2991401	2905806	1.96307e+06	1.68114e+06	1.71618e+06	1.5689e+06	1.91079e+06	1.64259e+06	1.80086e+06	1.90679e+06	1.75998e+06	1.86977e+06	1.82281e+06	2.21063e+06	1789151	1.78002e+06	1.80578e+06	1.68321e+06	1.68648e+06	1836204	1.72073e+06	1.90075e+06	1.6218e+06	1.54318e+06
Q14667	KIAA0100	Protein KIAA0100	Filtered	Filtered	Filtered	Filtered	232191	Filtered	Filtered	16429.8	Filtered	Filtered	73508.6	Filtered	Filtered	Filtered	Filtered	Filtered	Filtered	96207.8	Filtered	Filtered	Filtered	Filtered	Filtered	Filtered	Filtered	Filtered	Filtered	Filtered	Filtered	Filtered	Filtered	Filtered	Filtered	Filtered	Filtered	Filtered	198487	Filtered	Filtered	17074.3	Filtered	Filtered	Filtered	Filtered	Filtered	Filtered	Filtered
Q14697	GANAB	Neutral alpha-glucosidase AB	Filtered	Filtered	1351.92	Filtered	Filtered	Filtered	Filtered	Filtered	Filtered	Filtered	Filtered	4976.3	Filtered	Filtered	1423.54	Filtered	4051.86	1740.26	Filtered	Filtered	Filtered	Filtered	2886.64	Filtered	Filtered	Filtered	Filtered	Filtered	3340.93	Filtered	Filtered	Filtered	Filtered	2099.53	Filtered	Filtered	1906.32	Filtered	2942.18	2092.66	1710.97	1175.96	Filtered	1371.03	Filtered	Filtered	1508.65
Q14739	LBR	Delta(14)-sterol reductase LBR	Filtered	Filtered	Filtered	Filtered	Filtered	Filtered	Filtered	Filtered	Filtered	Filtered	Filtered	Filtered	Filtered	Filtered	23238.6	Filtered	Filtered	Filtered	Filtered	Filtered	1616.53	Filtered	Filtered	Filtered	Filtered	Filtered	Filtered	1813.23	Filtered	Filtered	Filtered	Filtered	Filtered	Filtered	Filtered	5879.08	Filtered	Filtered	Filtered	Filtered	Filtered	Filtered	Filtered	Filtered	Filtered	Filtered	Filtered
Q14766	LTBP1	Latent-transforming growth factor beta-binding protein 1	Filtered	Filtered	Filtered	Filtered	Filtered	Filtered	Filtered	Filtered	Filtered	Filtered	733.491	Filtered	Filtered	Filtered	Filtered	Filtered	Filtered	Filtered	Filtered	Filtered	Filtered	Filtered	Filtered	Filtered	Filtered	Filtered	Filtered	Filtered	Filtered	Filtered	Filtered	Filtered	Filtered	Filtered	Filtered	2867.58	Filtered	2622.04	8850.57	Filtered	Filtered	Filtered	Filtered	Filtered	Filtered	Filtered	Filtered
Q14847	LASP1	LIM and SH3 domain protein 1	Filtered	Filtered	Filtered	Filtered	Filtered	Filtered	Filtered	Filtered	Filtered	Filtered	Filtered	Filtered	Filtered	Filtered	Filtered	Filtered	Filtered	Filtered	Filtered	Filtered	Filtered	Filtered	Filtered	Filtered	Filtered	Filtered	Filtered	Filtered	Filtered	Filtered	Filtered	Filtered	Filtered	Filtered	Filtered	Filtered	2255.61	Filtered	1982.31	Filtered	Filtered	Filtered	Filtered	Filtered	Filtered	Filtered	Filtered
Q14974	KPNB1	Importin subunit beta-1	Filtered	Filtered	Filtered	Filtered	Filtered	Filtered	Filtered	Filtered	Filtered	Filtered	Filtered	Filtered	Filtered	Filtered	Filtered	Filtered	Filtered	Filtered	Filtered	Filtered	Filtered	Filtered	Filtered	Filtered	Filtered	Filtered	Filtered	Filtered	Filtered	Filtered	Filtered	Filtered	Filtered	Filtered	Filtered	Filtered	Filtered	Filtered	Filtered	Filtered	Filtered	Filtered	Filtered	Filtered	Filtered	Filtered	Filtered
Q15019	SEPTIN2	Septin-2	5773.25	Filtered	Filtered	Filtered	Filtered	Filtered	Filtered	Filtered	Filtered	Filtered	Filtered	Filtered	Filtered	Filtered	Filtered	Filtered	Filtered	Filtered	Filtered	Filtered	Filtered	Filtered	Filtered	Filtered	Filtered	Filtered	Filtered	Filtered	Filtered	Filtered	Filtered	Filtered	Filtered	Filtered	Filtered	Filtered	Filtered	Filtered	Filtered	Filtered	Filtered	Filtered	Filtered	Filtered	Filtered	Filtered	Filtered
Q15063	POSTN	Periostin	Filtered	2194.08	Filtered	Filtered	1642.35	3945.89	Filtered	3411.7	Filtered	3949.16	Filtered	6158.67	3620.29	3694.18	1669.05	2891.04	2707.31	4604.1	5132.43	2543.59	4173.61	10462.8	8737.57	Filtered	Filtered	4555.25	2448.21	6004.08	Filtered	5299.2	5358.7	1741.03	Filtered	1849.96	6973.23	4373.88	2804.96	1114.5	5846.64	2474.41	878.661	Filtered	1957.09	3416.11	Filtered	4378.64	2662.19
Q15084	PDIA6	Protein disulfide-isomerase A6	Filtered	Filtered	Filtered	Filtered	Filtered	Filtered	Filtered	Filtered	Filtered	Filtered	Filtered	Filtered	Filtered	Filtered	Filtered	Filtered	Filtered	Filtered	Filtered	Filtered	Filtered	Filtered	Filtered	Filtered	Filtered	Filtered	Filtered	Filtered	Filtered	Filtered	Filtered	Filtered	Filtered	Filtered	Filtered	Filtered	Filtered	Filtered	Filtered	Filtered	Filtered	Filtered	Filtered	Filtered	Filtered	Filtered	Filtered
Q15102	PAFAH1B3	Platelet-activating factor acetylhydrolase IB subunit alpha1	Filtered	Filtered	Filtered	Filtered	Filtered	Filtered	Filtered	Filtered	Filtered	Filtered	Filtered	Filtered	Filtered	Filtered	Filtered	Filtered	Filtered	Filtered	Filtered	Filtered	Filtered	Filtered	Filtered	Filtered	Filtered	Filtered	Filtered	Filtered	Filtered	Filtered	Filtered	Filtered	Filtered	Filtered	Filtered	Filtered	1774.33	Filtered	Filtered	Filtered	Filtered	Filtered	Filtered	Filtered	Filtered	Filtered	Filtered
Q15113	PCOLCE	Procollagen C-endopeptidase enhancer 1	17299.1	12242.1	17050.2	14791.9	21502.6	21043.6	21830.4	22679.3	15306.4	12765.8	20670.3	16329.2	10998.4	15813.5	35189.8	31310.4	34977.8	21883.7	29909.1	21261.2	23602.8	22618.7	17862.1	29588.5	31535.2	29718.6	16942.2	26673.8	22178.2	19068.3	8603.75	11387.7	9662.37	23454.9	13639.2	17056.7	31891.5	25540.7	21409	23723.5	19324.8	19853.6	17456.8	17990.1	17373.9	11619.9	19818.8
Q15166	PON3	Serum paraoxonase/lactonase 3	23859.9	28819.3	26930.1	18857	28363.3	20278.5	27936.1	38423.7	23391.8	27045.3	27284.7	19620.5	44835.6	13648.8	29061	17531.1	28098.6	24175.8	38732.1	25557.1	33963.9	34568.9	31626.7	27978.8	43480.2	21661.6	21513	42506.3	48183.5	23720.5	22279.2	21126.1	23608.5	23241.2	28516.8	17865.1	29837	17565.2	22853.1	23616.4	17107	26193.1	20676	17225.6	17859.5	18908.5	29635.3
Q15181	PPA1	Inorganic pyrophosphatase	Filtered	Filtered	Filtered	Filtered	Filtered	Filtered	Filtered	Filtered	Filtered	Filtered	Filtered	Filtered	Filtered	Filtered	Filtered	Filtered	Filtered	Filtered	Filtered	Filtered	Filtered	Filtered	Filtered	Filtered	Filtered	Filtered	Filtered	Filtered	Filtered	Filtered	Filtered	Filtered	Filtered	Filtered	Filtered	Filtered	Filtered	Filtered	Filtered	Filtered	Filtered	Filtered	Filtered	Filtered	Filtered	Filtered	Filtered
Q15365	PCBP1	Poly(rC)-binding protein 1	Filtered	Filtered	Filtered	Filtered	Filtered	Filtered	Filtered	Filtered	Filtered	Filtered	Filtered	Filtered	Filtered	58247.2	Filtered	Filtered	Filtered	103395	Filtered	Filtered	385499	Filtered	Filtered	Filtered	Filtered	Filtered	Filtered	Filtered	Filtered	Filtered	Filtered	Filtered	Filtered	Filtered	7214.17	Filtered	Filtered	Filtered	Filtered	Filtered	Filtered	Filtered	Filtered	Filtered	Filtered	Filtered	Filtered
Q15366	PCBP2	Poly(rC)-binding protein 2	Filtered	Filtered	Filtered	Filtered	Filtered	2100.49	Filtered	Filtered	Filtered	Filtered	Filtered	Filtered	Filtered	Filtered	Filtered	Filtered	Filtered	Filtered	Filtered	Filtered	Filtered	Filtered	Filtered	Filtered	Filtered	Filtered	Filtered	Filtered	Filtered	Filtered	Filtered	Filtered	Filtered	Filtered	Filtered	Filtered	Filtered	Filtered	Filtered	Filtered	Filtered	Filtered	Filtered	Filtered	Filtered	Filtered	Filtered
Q15404	RSU1	Ras suppressor protein 1	Filtered	Filtered	Filtered	Filtered	Filtered	Filtered	Filtered	Filtered	Filtered	Filtered	Filtered	Filtered	Filtered	Filtered	Filtered	Filtered	Filtered	Filtered	Filtered	Filtered	Filtered	Filtered	Filtered	Filtered	Filtered	Filtered	Filtered	Filtered	Filtered	Filtered	Filtered	Filtered	Filtered	4981.9	Filtered	Filtered	24511.8	6316.56	1808.21	Filtered	Filtered	2955.28	Filtered	Filtered	Filtered	Filtered	Filtered
Q15485	FCN2	Ficolin-2	37031.8	50801.3	34194.5	29031.4	20818.9	41353.8	15823.5	29951.4	14185.9	22465.3	31316.9	18121.4	17705.1	25047	34103.9	28393	28520.4	25760.2	61377.5	41734.3	24891.9	27479.9	19492.3	26963.7	69005.8	35498.7	19306	24693.3	27066.5	22972.4	8994.6	22563.3	27232	30603.4	33425.1	21550.9	18362.6	9636.12	6853.59	31885.3	12865.1	36656.7	20299.8	12429.3	19012.8	31058.7	28867.1
Q15555	MAPRE2	Microtubule-associated protein RP/EB family member 2	Filtered	Filtered	Filtered	Filtered	Filtered	Filtered	Filtered	Filtered	Filtered	Filtered	Filtered	Filtered	Filtered	Filtered	Filtered	Filtered	Filtered	Filtered	Filtered	Filtered	Filtered	Filtered	Filtered	Filtered	Filtered	Filtered	Filtered	Filtered	Filtered	Filtered	Filtered	Filtered	Filtered	Filtered	Filtered	Filtered	Filtered	Filtered	Filtered	Filtered	Filtered	Filtered	Filtered	Filtered	Filtered	Filtered	Filtered
Q15582	TGFBI	Transforming growth factor-beta-induced protein ig-h3	63816.8	70226.7	63318.3	62425.3	59370.2	64777.3	88512.1	111977	58858.8	59384.2	92079.8	77311.3	54596.5	62067.1	99106.3	74801.5	76131	88817.1	150577	83071.2	58476.9	112547	68054.2	87037	101606	81883.5	83921	110819	56270.9	77591.8	56393	37624	46436.2	71168.5	92678.8	59235.2	87798.9	77184.3	84966	91274.9	58857.3	57528.5	50233.8	63784.6	55234.2	52147.8	86606.2
Q15691	MAPRE1	Microtubule-associated protein RP/EB family member 1	Filtered	Filtered	Filtered	Filtered	Filtered	Filtered	Filtered	Filtered	Filtered	Filtered	Filtered	Filtered	Filtered	Filtered	Filtered	Filtered	Filtered	Filtered	Filtered	Filtered	Filtered	Filtered	Filtered	Filtered	Filtered	Filtered	Filtered	Filtered	Filtered	Filtered	Filtered	Filtered	Filtered	Filtered	Filtered	Filtered	Filtered	448.95	Filtered	Filtered	Filtered	Filtered	Filtered	Filtered	Filtered	Filtered	Filtered
Q15828	CST6	Cystatin-M	239585	90936.6	78670.3	Filtered	288621	88497.6	Filtered	49155.9	142327	151636	82167.3	91103.3	Filtered	66653.9	236950	218316	61261.5	33854.1	111758	70180.1	75467.2	Filtered	93275.6	97241	192776	103577	255708	70731	282769	83080	Filtered	Filtered	126076	78828.4	79158	104003	47517.8	4215.94	70770.9	72039.8	74294.7	151560	40300.3	69778.9	96873.3	47898.2	125887
Q15843	NEDD8	NEDD8	Filtered	Filtered	Filtered	Filtered	Filtered	Filtered	Filtered	Filtered	Filtered	Filtered	Filtered	Filtered	Filtered	Filtered	Filtered	Filtered	Filtered	Filtered	Filtered	Filtered	Filtered	Filtered	Filtered	Filtered	Filtered	Filtered	Filtered	Filtered	Filtered	Filtered	Filtered	Filtered	Filtered	Filtered	Filtered	Filtered	1757.46	964.887	Filtered	Filtered	Filtered	Filtered	Filtered	Filtered	Filtered	Filtered	Filtered
Q15848	ADIPOQ	Adiponectin	7626	7325.81	20982	13320	13621.4	14372.9	16856.5	22216.1	10693.4	6628.19	7891.25	28262.5	24112.3	13167.6	18013.5	15997.1	17086.1	13785	19691	20705.7	8081.91	18415.4	16905.5	2155.08	Filtered	4341.95	9501.45	32051.2	25612.9	13884.8	17590.5	21101	21885.4	15336	31204.4	16774.3	11932.9	21411.8	13995.8	20611.4	11658.7	9720.35	10707.1	10785.7	6777.53	14508.4	11819
Q15942	ZYX	Zyxin	Filtered	Filtered	Filtered	Filtered	Filtered	Filtered	Filtered	Filtered	Filtered	Filtered	Filtered	Filtered	Filtered	Filtered	Filtered	Filtered	Filtered	Filtered	Filtered	Filtered	Filtered	Filtered	Filtered	Filtered	Filtered	Filtered	Filtered	Filtered	Filtered	Filtered	Filtered	Filtered	9365.86	Filtered	Filtered	5501.61	3113.73	Filtered	Filtered	Filtered	Filtered	Filtered	1828.46	Filtered	Filtered	Filtered	Filtered
Q16181	SEPTIN7	Septin-7	Filtered	Filtered	Filtered	Filtered	Filtered	Filtered	Filtered	Filtered	Filtered	Filtered	Filtered	Filtered	Filtered	Filtered	Filtered	Filtered	Filtered	Filtered	Filtered	Filtered	Filtered	Filtered	Filtered	Filtered	Filtered	Filtered	Filtered	Filtered	Filtered	Filtered	Filtered	Filtered	Filtered	Filtered	Filtered	Filtered	Filtered	Filtered	Filtered	Filtered	Filtered	Filtered	Filtered	Filtered	Filtered	Filtered	Filtered
Q16555	DPYSL2	Dihydropyrimidinase-related protein 2	Filtered	Filtered	Filtered	Filtered	Filtered	Filtered	Filtered	3614.09	Filtered	Filtered	Filtered	Filtered	Filtered	Filtered	Filtered	Filtered	Filtered	Filtered	Filtered	Filtered	Filtered	Filtered	Filtered	Filtered	Filtered	Filtered	Filtered	Filtered	Filtered	Filtered	Filtered	Filtered	Filtered	Filtered	Filtered	Filtered	Filtered	Filtered	Filtered	Filtered	Filtered	Filtered	Filtered	Filtered	Filtered	Filtered	Filtered
Q16576	RBBP7	Histone-binding protein RBBP7	Filtered	Filtered	Filtered	Filtered	Filtered	Filtered	Filtered	Filtered	Filtered	Filtered	Filtered	Filtered	Filtered	Filtered	Filtered	Filtered	Filtered	Filtered	Filtered	Filtered	Filtered	Filtered	Filtered	Filtered	Filtered	Filtered	Filtered	Filtered	Filtered	Filtered	Filtered	Filtered	Filtered	Filtered	Filtered	Filtered	Filtered	Filtered	Filtered	Filtered	Filtered	Filtered	Filtered	Filtered	Filtered	Filtered	Filtered
Q16610	ECM1	Extracellular matrix protein 1	183367	140794	166583	148601	203204	193674	143966	166704	125034	202449	253100	220187	188640	148400	158562	133873	143182	140756	260753	199497	321839	210462	161157	179950	302998	149086	187414	178191	165007	201094	210714	181393	166701	173252	191176	174441	158291	124896	152072	178054	192245	233947	179324	211639	138118	250981	190833
Q16658	FSCN1	Fascin	Filtered	Filtered	Filtered	Filtered	Filtered	Filtered	Filtered	Filtered	Filtered	Filtered	Filtered	Filtered	Filtered	Filtered	Filtered	Filtered	1445.46	Filtered	Filtered	Filtered	Filtered	Filtered	Filtered	Filtered	Filtered	Filtered	Filtered	Filtered	Filtered	Filtered	Filtered	Filtered	Filtered	Filtered	Filtered	Filtered	Filtered	Filtered	Filtered	Filtered	Filtered	Filtered	Filtered	Filtered	Filtered	509.853	Filtered
Q16706	MAN2A1	Alpha-mannosidase 2	4916.41	Filtered	Filtered	7173.91	5434.72	8524.73	7432.65	Filtered	6560.23	11466.6	9867.37	12369.1	Filtered	Filtered	4398.45	10842.8	19530.3	11302.2	14934.6	Filtered	6176.79	Filtered	9097.84	Filtered	Filtered	Filtered	Filtered	7412.26	11673	Filtered	Filtered	Filtered	Filtered	Filtered	Filtered	Filtered	6517.86	7673.09	8221.95	7979.19	Filtered	5554.77	13740.4	Filtered	Filtered	Filtered	Filtered
Q16775	HAGH	Hydroxyacylglutathione hydrolase, mitochondrial	Filtered	Filtered	Filtered	Filtered	Filtered	Filtered	Filtered	Filtered	Filtered	Filtered	Filtered	Filtered	Filtered	Filtered	Filtered	Filtered	Filtered	Filtered	Filtered	Filtered	Filtered	Filtered	Filtered	Filtered	Filtered	Filtered	Filtered	Filtered	Filtered	Filtered	Filtered	Filtered	Filtered	Filtered	Filtered	Filtered	Filtered	Filtered	5086.95	6542.07	Filtered	Filtered	Filtered	Filtered	Filtered	Filtered	Filtered
Q16836	HADH	Hydroxyacyl-coenzyme A dehydrogenase, mitochondrial	Filtered	Filtered	Filtered	Filtered	Filtered	Filtered	Filtered	Filtered	Filtered	Filtered	Filtered	Filtered	Filtered	Filtered	Filtered	Filtered	Filtered	Filtered	Filtered	Filtered	Filtered	Filtered	Filtered	Filtered	Filtered	Filtered	Filtered	Filtered	Filtered	Filtered	Filtered	Filtered	Filtered	Filtered	Filtered	Filtered	Filtered	Filtered	Filtered	Filtered	Filtered	Filtered	Filtered	Filtered	Filtered	Filtered	Filtered
Q16851	UGP2	UTP--glucose-1-phosphate uridylyltransferase	Filtered	Filtered	Filtered	Filtered	Filtered	Filtered	Filtered	Filtered	Filtered	Filtered	Filtered	Filtered	Filtered	Filtered	Filtered	Filtered	Filtered	Filtered	Filtered	Filtered	Filtered	Filtered	Filtered	Filtered	Filtered	Filtered	Filtered	Filtered	Filtered	Filtered	Filtered	Filtered	Filtered	Filtered	Filtered	Filtered	Filtered	Filtered	Filtered	Filtered	Filtered	Filtered	Filtered	Filtered	Filtered	Filtered	Filtered
Q16853	AOC3	Membrane primary amine oxidase	Filtered	Filtered	Filtered	3444.87	8140.88	8973.43	Filtered	Filtered	5388.35	Filtered	Filtered	Filtered	Filtered	Filtered	Filtered	6822.01	Filtered	Filtered	6888.35	Filtered	Filtered	12395	1905.44	Filtered	Filtered	5060.02	3387.92	6980.15	Filtered	Filtered	Filtered	Filtered	Filtered	Filtered	Filtered	6743.44	Filtered	Filtered	3690.16	6453.29	1398.83	Filtered	Filtered	Filtered	Filtered	Filtered	Filtered
Q3ZCW2	LGALSL	Galectin-related protein	Filtered	Filtered	Filtered	Filtered	Filtered	Filtered	Filtered	Filtered	Filtered	Filtered	Filtered	Filtered	Filtered	Filtered	Filtered	Filtered	Filtered	Filtered	Filtered	Filtered	Filtered	Filtered	Filtered	Filtered	Filtered	Filtered	Filtered	Filtered	Filtered	Filtered	Filtered	Filtered	Filtered	Filtered	Filtered	Filtered	Filtered	Filtered	Filtered	Filtered	Filtered	Filtered	Filtered	Filtered	Filtered	Filtered	Filtered
Q562R1	ACTBL2	Beta-actin-like protein 2	Filtered	Filtered	Filtered	Filtered	Filtered	Filtered	Filtered	Filtered	Filtered	Filtered	Filtered	Filtered	Filtered	Filtered	Filtered	Filtered	Filtered	Filtered	1313.42	Filtered	Filtered	Filtered	Filtered	Filtered	Filtered	Filtered	Filtered	Filtered	Filtered	Filtered	Filtered	Filtered	Filtered	Filtered	Filtered	70615.1	Filtered	Filtered	Filtered	Filtered	Filtered	Filtered	Filtered	Filtered	Filtered	20275.2	Filtered
Q59EK9	RUNDC3A	RUN domain-containing protein 3A	Filtered	Filtered	8235.41	11630.5	Filtered	11752.8	Filtered	62309.3	21855.5	21054.9	Filtered	Filtered	Filtered	37201.9	Filtered	Filtered	Filtered	36840.4	Filtered	7663.01	45311.9	38128.3	Filtered	Filtered	Filtered	Filtered	Filtered	36720.1	Filtered	Filtered	Filtered	Filtered	Filtered	Filtered	42549.2	Filtered	60615.4	Filtered	Filtered	19603	Filtered	Filtered	57562.1	Filtered	Filtered	Filtered	9989.91
Q5SYB0	FRMPD1	FERM and PDZ domain-containing protein 1	6391.62	15485.8	20926.1	12073.1	40761.2	21135.5	29547.8	34819.7	24116.2	10106.2	25697.5	26637.7	13008.3	13058	45766.4	43438	28250.4	41173.7	73096.6	20178	30593.4	43089.3	35739.3	7485.35	8749.31	15645.7	30644.6	17853.1	17962.8	18283.6	Filtered	4833.27	Filtered	17487.8	19343.1	23768.5	46712.6	35574.4	30232.9	45188.8	20784.4	10544.3	24510.9	10178.7	11234.2	21278.4	10611.9
Q5TDH0	DDI2	Protein DDI1 homolog 2	Filtered	Filtered	Filtered	Filtered	Filtered	Filtered	Filtered	Filtered	Filtered	Filtered	Filtered	Filtered	Filtered	Filtered	Filtered	Filtered	Filtered	Filtered	Filtered	Filtered	Filtered	Filtered	Filtered	Filtered	Filtered	Filtered	Filtered	Filtered	Filtered	Filtered	Filtered	Filtered	Filtered	Filtered	Filtered	Filtered	Filtered	Filtered	Filtered	Filtered	Filtered	Filtered	Filtered	Filtered	Filtered	Filtered	Filtered
Q5VVQ6	YOD1	Ubiquitin thioesterase OTU1	Filtered	Filtered	Filtered	Filtered	Filtered	Filtered	Filtered	Filtered	Filtered	Filtered	Filtered	Filtered	Filtered	Filtered	Filtered	Filtered	Filtered	Filtered	Filtered	Filtered	Filtered	Filtered	Filtered	Filtered	Filtered	Filtered	Filtered	Filtered	Filtered	Filtered	Filtered	Filtered	Filtered	Filtered	Filtered	Filtered	Filtered	Filtered	Filtered	Filtered	Filtered	Filtered	Filtered	Filtered	Filtered	Filtered	Filtered
Q6E0U4	DMKN	Dermokine	Filtered	Filtered	Filtered	Filtered	Filtered	329.813	Filtered	Filtered	Filtered	Filtered	Filtered	Filtered	Filtered	Filtered	Filtered	Filtered	Filtered	Filtered	Filtered	Filtered	Filtered	Filtered	Filtered	Filtered	Filtered	Filtered	Filtered	Filtered	Filtered	Filtered	Filtered	Filtered	Filtered	Filtered	Filtered	Filtered	Filtered	Filtered	Filtered	Filtered	Filtered	Filtered	Filtered	1072.86	Filtered	1934.53	2397.97
Q6EMK4	VASN	Vasorin	21100.3	14875.4	27577.5	18687.8	17025.1	23630.7	22779.4	28105.6	18882.6	27672.1	19483.8	26897.7	16570	19085	23097.8	25022.4	19404.6	15059.3	31810.6	17623.8	25624.4	27462.6	26728.2	43760.7	43577.6	20962.8	24506.4	29381.5	20950.3	20494.1	17835.9	17183.4	13830.2	19027.8	24565.3	21083.9	19314	15456.6	18842.2	20842	13207.2	19458.6	19316.1	16968.3	19807	23581.9	17753.9
Q6IBS0	TWF2	Twinfilin-2	Filtered	Filtered	Filtered	Filtered	Filtered	Filtered	Filtered	Filtered	Filtered	Filtered	Filtered	Filtered	Filtered	Filtered	Filtered	Filtered	Filtered	Filtered	Filtered	Filtered	Filtered	Filtered	Filtered	Filtered	Filtered	Filtered	Filtered	Filtered	Filtered	Filtered	Filtered	Filtered	Filtered	Filtered	Filtered	Filtered	Filtered	Filtered	Filtered	Filtered	Filtered	Filtered	Filtered	Filtered	Filtered	Filtered	Filtered
Q6P179	ERAP2	Endoplasmic reticulum aminopeptidase 2	2397.77	Filtered	Filtered	980.561	2487.83	717.859	Filtered	Filtered	Filtered	Filtered	2241.05	1288.34	Filtered	Filtered	1113.24	Filtered	Filtered	Filtered	Filtered	Filtered	Filtered	Filtered	4473.74	Filtered	Filtered	Filtered	Filtered	Filtered	Filtered	Filtered	Filtered	Filtered	Filtered	Filtered	Filtered	Filtered	463.877	712.919	560.684	Filtered	Filtered	Filtered	Filtered	Filtered	1765.4	Filtered	Filtered
Q6Q788	APOA5	Apolipoprotein A-V	Filtered	Filtered	Filtered	Filtered	Filtered	Filtered	Filtered	Filtered	Filtered	Filtered	Filtered	Filtered	Filtered	Filtered	Filtered	Filtered	Filtered	Filtered	Filtered	Filtered	Filtered	Filtered	Filtered	Filtered	Filtered	Filtered	Filtered	Filtered	Filtered	Filtered	Filtered	Filtered	Filtered	Filtered	Filtered	Filtered	Filtered	Filtered	Filtered	Filtered	Filtered	Filtered	Filtered	Filtered	Filtered	Filtered	Filtered
Q6UWP8	SBSN	Suprabasin	Filtered	Filtered	666.191	Filtered	Filtered	1184.13	Filtered	Filtered	Filtered	Filtered	Filtered	Filtered	Filtered	Filtered	Filtered	Filtered	Filtered	592.722	Filtered	Filtered	Filtered	Filtered	Filtered	1030.06	Filtered	Filtered	Filtered	Filtered	Filtered	939.117	Filtered	Filtered	Filtered	190.425	Filtered	Filtered	Filtered	108.77	1467.66	Filtered	Filtered	Filtered	Filtered	479.418	Filtered	Filtered	Filtered
Q6UX71	PLXDC2	Plexin domain-containing protein 2	12632.9	4845.91	9553.44	10315.4	13661.5	10105.7	21501.8	14629.3	8252.81	11229.9	11830.5	10766.7	Filtered	8992.22	16746.2	16421	10598.9	9315.63	21412.5	6174.53	8703.77	25369.3	17815.8	16710.7	3544.36	21347.3	10562.9	42112.4	19737.3	7354.01	14456.1	Filtered	Filtered	6542.67	9642.95	Filtered	13412.9	11197.1	8917.32	10518.9	9685.58	9501.04	6236.79	7568.45	6387.51	Filtered	7693.5
Q6UXB8	PI16	Peptidase inhibitor 16	15783	7654.64	28492.2	11752.1	18847.8	28308.6	15635.5	18670.2	19926.5	21093.9	22382.3	35531.8	19062	19691.3	38875.3	28572.9	28328.5	23711.1	44399.4	26979.1	29587.3	63298.7	27277.3	39497.8	42825.1	33877.6	22517.6	51654.4	15901.9	13346.8	8965.31	8575.63	11744.6	17944.3	24350.8	16654.9	18373	20936.9	15143.4	15270.9	11111.1	12327.4	19672.7	11511.8	14172.6	19279.9	13640.6
Q6UY14	ADAMTSL4	ADAMTS-like protein 4	Filtered	Filtered	Filtered	12358.6	5698.44	5262.05	930.021	Filtered	10441.1	8838.3	15914.2	5654.92	Filtered	1626.26	3385.41	Filtered	Filtered	950.357	301.137	Filtered	406.97	Filtered	Filtered	Filtered	Filtered	Filtered	135.528	Filtered	8450.97	127.957	Filtered	6505.14	Filtered	2781.95	Filtered	4746.59	Filtered	1456.02	2961.29	3295.31	1628.2	Filtered	Filtered	1496.86	Filtered	Filtered	2706.57
Q6YHK3	CD109	CD109 antigen	Filtered	Filtered	8040.07	Filtered	2941.47	4893.07	Filtered	6919.26	2380.74	6520.59	5723.5	5112.05	Filtered	4304.42	2532.93	3905.48	4267.64	3987.5	6648.26	3757.63	3283.59	5117.44	6006.95	Filtered	Filtered	Filtered	7499.66	4236.11	7564.26	5693.19	Filtered	9237.75	Filtered	2557.71	6961.63	Filtered	4544.89	3906.74	4566.51	6924.77	3480.55	8983.9	5870.55	1741.93	2921.73	5871.48	2903.54
Q6ZV29	PNPLA7	Patatin-like phospholipase domain-containing protein 7	Filtered	Filtered	Filtered	Filtered	Filtered	Filtered	Filtered	Filtered	Filtered	11394.6	Filtered	Filtered	Filtered	Filtered	46720.1	Filtered	Filtered	Filtered	Filtered	8189.96	22694.2	97291.9	39476.8	Filtered	Filtered	Filtered	Filtered	Filtered	Filtered	Filtered	Filtered	Filtered	Filtered	Filtered	Filtered	Filtered	Filtered	Filtered	Filtered	Filtered	Filtered	Filtered	Filtered	Filtered	Filtered	Filtered	Filtered
Q71DI3	H3C15	Histone H3.2	Filtered	Filtered	Filtered	11514.8	Filtered	8818.23	Filtered	Filtered	2005.58	Filtered	Filtered	Filtered	Filtered	21919.9	Filtered	Filtered	Filtered	Filtered	6242.76	Filtered	Filtered	Filtered	Filtered	22028.1	68217.5	Filtered	Filtered	Filtered	Filtered	Filtered	Filtered	Filtered	Filtered	Filtered	Filtered	Filtered	4159.04	Filtered	Filtered	Filtered	Filtered	Filtered	Filtered	Filtered	Filtered	Filtered	Filtered
Q76LX8	ADAMTS13	A disintegrin and metalloproteinase with thrombospondin motifs 13	9566.62	5323.07	8614.08	7095.19	Filtered	6302.15	9038.26	7377.34	7889.12	7841.5	6979.14	6098.83	5488.55	5660.69	8294.65	11243.1	4509.22	6023.43	7993.94	5600.78	7156.14	8384.95	6821.59	8953.38	6211.96	5785.12	5339.36	Filtered	10425.2	9659.65	2037.67	4133.96	5720.75	5803.18	8069.99	4348.83	8721.47	4388.02	4326.51	6029.43	3423.44	3220.36	2162.03	5130.84	3412.66	6380.87	3752.83
Q7L576;Q96F07	CYFIP1;CYFIP2	Cytoplasmic FMR1-interacting protein 1;Cytoplasmic FMR1-interacting protein 2	Filtered	Filtered	Filtered	Filtered	Filtered	Filtered	Filtered	Filtered	Filtered	Filtered	Filtered	Filtered	Filtered	Filtered	Filtered	Filtered	Filtered	Filtered	Filtered	Filtered	Filtered	Filtered	Filtered	Filtered	Filtered	Filtered	Filtered	Filtered	Filtered	Filtered	Filtered	Filtered	Filtered	Filtered	Filtered	Filtered	Filtered	Filtered	Filtered	Filtered	Filtered	Filtered	Filtered	Filtered	Filtered	Filtered	Filtered
Q7Z3Z2	RD3	Protein RD3	Filtered	Filtered	Filtered	5145.23	45465.4	15142.6	1724.98	18420.2	Filtered	Filtered	2431.09	11010.9	Filtered	4708.53	Filtered	Filtered	Filtered	Filtered	34856	Filtered	42166.2	Filtered	Filtered	31848.9	13847.9	88579.5	5790.01	Filtered	Filtered	Filtered	Filtered	Filtered	5989.97	5429.5	13837.1	Filtered	3758.5	Filtered	Filtered	Filtered	3626.78	13196.6	4041.12	Filtered	Filtered	21959.8	2326.99
Q7Z7G0	ABI3BP	Target of Nesh-SH3	2302.58	3123.2	7320.21	8355.85	2386.59	6434.65	10027.9	4761	6324.34	5991.44	7890.67	10087.5	Filtered	3430.34	2816.14	3023.5	2742.34	4103.09	4017.84	6226.84	5761.89	115196	6744.7	20291.2	Filtered	2733.4	3141.17	1822.2	Filtered	6596.53	Filtered	1601.54	2247.63	5544.87	5297.49	6335.23	Filtered	1238.96	722.768	5916.72	2265.83	1610.06	1575.7	4295.79	Filtered	7308.3	2714.27
Q86SQ4	ADGRG6	Adhesion G-protein coupled receptor G6	Filtered	Filtered	Filtered	Filtered	Filtered	Filtered	Filtered	Filtered	Filtered	Filtered	Filtered	Filtered	Filtered	Filtered	Filtered	Filtered	Filtered	Filtered	Filtered	Filtered	Filtered	Filtered	Filtered	Filtered	Filtered	Filtered	Filtered	Filtered	Filtered	Filtered	Filtered	Filtered	Filtered	Filtered	Filtered	Filtered	5070.99	Filtered	2163.78	Filtered	Filtered	Filtered	Filtered	Filtered	Filtered	Filtered	Filtered
Q86U17	SERPINA11	Serpin A11	3052.16	Filtered	543.953	Filtered	12810.9	Filtered	Filtered	Filtered	Filtered	1316.35	Filtered	Filtered	Filtered	Filtered	2256.88	Filtered	Filtered	Filtered	Filtered	Filtered	693.133	Filtered	9528.61	Filtered	Filtered	Filtered	Filtered	Filtered	Filtered	Filtered	Filtered	Filtered	Filtered	Filtered	Filtered	Filtered	518.07	198.699	4875.09	1621.66	Filtered	Filtered	Filtered	Filtered	2901.18	Filtered	Filtered
Q86UD1	OAF	Out at first protein homolog	39047.3	49309.1	51032.1	51776.9	Filtered	54757.5	75294.2	60156.8	48397.5	66529.2	49331.9	89167.3	Filtered	38929.3	55426.7	54570.8	49703.8	47782.6	66899.8	82141.5	60237.4	78441.9	64925	55697.7	67446.8	60485.6	22872.8	75062.5	50644.3	52891.4	49358.4	Filtered	Filtered	42151.1	57319.6	Filtered	59777.5	61283	42099.9	54339	16705.6	31515.1	19578.7	Filtered	33093.1	Filtered	36498.1
Q86UX7	FERMT3	Fermitin family homolog 3	1341.8	1637.68	1909.32	Filtered	2797.51	Filtered	Filtered	Filtered	4072.83	6751.65	5173.14	Filtered	2485.93	8014.93	Filtered	Filtered	Filtered	2992.65	Filtered	Filtered	1679.16	9865.87	8588.64	Filtered	Filtered	Filtered	6528.59	Filtered	Filtered	Filtered	7779.95	30855.4	47622.8	19130.4	25677.4	15257.3	52511.8	11222.7	14424.7	6504.27	6608.57	10235.3	11518.5	6537.12	8177.1	Filtered	4985.14
Q86VB7	CD163	Scavenger receptor cysteine-rich type 1 protein M130	Filtered	Filtered	Filtered	11380.1	Filtered	4230.39	3968.09	3682.92	7837.07	4110.01	8454.23	9679.08	Filtered	4404.91	7485.67	Filtered	6006.75	4192.56	Filtered	Filtered	Filtered	Filtered	3438.45	Filtered	12534.5	9281.64	4634.2	Filtered	Filtered	2002.22	3788.36	Filtered	8829.83	Filtered	2064.26	7255.43	4077.99	6248.12	5929.19	1407.91	5363.33	207.367	2518.19	Filtered	Filtered	5410.16	Filtered
Q86VP6	CAND1	Cullin-associated NEDD8-dissociated protein 1	Filtered	Filtered	Filtered	Filtered	Filtered	Filtered	Filtered	Filtered	Filtered	Filtered	Filtered	Filtered	Filtered	Filtered	Filtered	Filtered	Filtered	Filtered	Filtered	Filtered	Filtered	Filtered	Filtered	Filtered	Filtered	Filtered	Filtered	Filtered	Filtered	Filtered	Filtered	Filtered	Filtered	Filtered	Filtered	Filtered	Filtered	Filtered	Filtered	Filtered	Filtered	Filtered	Filtered	Filtered	Filtered	Filtered	Filtered
Q86YW5	TREML1	Trem-like transcript 1 protein	Filtered	Filtered	Filtered	Filtered	Filtered	Filtered	Filtered	Filtered	Filtered	Filtered	Filtered	Filtered	Filtered	Filtered	Filtered	Filtered	Filtered	Filtered	Filtered	Filtered	Filtered	Filtered	Filtered	Filtered	Filtered	Filtered	Filtered	Filtered	Filtered	Filtered	Filtered	Filtered	Filtered	Filtered	Filtered	Filtered	Filtered	Filtered	Filtered	Filtered	Filtered	Filtered	1472.22	Filtered	Filtered	Filtered	Filtered
Q8IUL8	CILP2	Cartilage intermediate layer protein 2	5013.59	Filtered	Filtered	Filtered	Filtered	Filtered	Filtered	977.497	Filtered	Filtered	Filtered	1056.03	Filtered	Filtered	Filtered	Filtered	Filtered	Filtered	19507.6	5326.05	Filtered	Filtered	Filtered	Filtered	Filtered	Filtered	Filtered	Filtered	Filtered	Filtered	Filtered	Filtered	Filtered	Filtered	Filtered	Filtered	Filtered	Filtered	Filtered	Filtered	Filtered	Filtered	Filtered	Filtered	Filtered	Filtered	Filtered
Q8IWU5	SULF2	Extracellular sulfatase Sulf-2	Filtered	Filtered	Filtered	Filtered	Filtered	Filtered	Filtered	Filtered	Filtered	Filtered	2138.18	5345.31	Filtered	Filtered	Filtered	8041.22	6728.83	Filtered	30050.4	Filtered	Filtered	Filtered	Filtered	Filtered	Filtered	Filtered	Filtered	Filtered	Filtered	Filtered	Filtered	Filtered	Filtered	885.938	Filtered	Filtered	2556.62	Filtered	Filtered	Filtered	3509.05	Filtered	Filtered	Filtered	Filtered	50954.4	Filtered
Q8IYS5	OSCAR	Osteoclast-associated immunoglobulin-like receptor	Filtered	Filtered	Filtered	Filtered	Filtered	Filtered	Filtered	Filtered	Filtered	6839.18	Filtered	4244.49	Filtered	Filtered	Filtered	4947.55	Filtered	2820.44	Filtered	1664.73	Filtered	4248.7	2147.91	Filtered	Filtered	3438.71	Filtered	Filtered	Filtered	Filtered	Filtered	Filtered	Filtered	Filtered	Filtered	Filtered	Filtered	Filtered	1784.32	Filtered	2428.03	Filtered	Filtered	Filtered	Filtered	Filtered	Filtered
Q8N6C8	LILRA3	Leukocyte immunoglobulin-like receptor subfamily A member 3	Filtered	Filtered	Filtered	Filtered	Filtered	Filtered	Filtered	Filtered	Filtered	Filtered	3526.05	6560.65	Filtered	Filtered	Filtered	3849.84	2673.01	Filtered	Filtered	Filtered	Filtered	Filtered	Filtered	Filtered	Filtered	Filtered	Filtered	Filtered	Filtered	Filtered	Filtered	Filtered	Filtered	Filtered	Filtered	Filtered	12898.5	Filtered	Filtered	Filtered	Filtered	Filtered	Filtered	Filtered	Filtered	Filtered	7992.87
Q8NBP7	PCSK9	Proprotein convertase subtilisin/kexin type 9	2322.48	3697.84	2758.7	1749.6	808.484	2252.48	3816.32	4538.63	2056.11	3445.85	7279.14	1380.56	Filtered	2110.77	6316.67	2432.51	3430.96	2003.21	3913.65	3141.7	2989.19	4858.22	Filtered	5231.6	1542.74	3726.92	2286.8	2802.21	1092.93	3160.09	Filtered	5464.47	Filtered	2610.53	3506.38	2648.57	5769.69	3336.22	4091.39	4440.11	2124.5	1660.54	2564.05	1342.95	1452.28	Filtered	3962.74
Q8TEP8	CEP192	Centrosomal protein of 192 kDa	Filtered	60831.6	60994.8	8812.2	42914.8	Filtered	30626.7	122564	Filtered	Filtered	Filtered	Filtered	Filtered	85280.8	11414.2	24206.1	248668	256405	187665	132778	88276.6	142724	57749.6	81931.6	98234.7	90700.9	25494.5	Filtered	Filtered	68033.9	15470.8	9050.86	Filtered	70417.5	52088.7	121033	217498	75965.7	34567.1	92317.1	26779.3	Filtered	96830.9	33602.1	54415	66412.2	28352.1
Q8WWA0	ITLN1	Intelectin-1	Filtered	3727.83	4116.85	Filtered	Filtered	Filtered	Filtered	Filtered	1257.01	1829.72	Filtered	Filtered	Filtered	Filtered	Filtered	Filtered	Filtered	Filtered	Filtered	Filtered	2727.2	Filtered	Filtered	Filtered	Filtered	Filtered	3157.88	Filtered	Filtered	3891.34	Filtered	Filtered	Filtered	4081.62	Filtered	Filtered	Filtered	Filtered	4006.44	Filtered	4006.17	Filtered	Filtered	Filtered	1370.1	Filtered	2843.71
Q8WWZ8	OIT3	Oncoprotein-induced transcript 3 protein	Filtered	Filtered	2813.62	12430.8	17070.3	16425.5	Filtered	Filtered	Filtered	Filtered	Filtered	Filtered	Filtered	Filtered	12112.6	Filtered	Filtered	Filtered	34118.7	Filtered	6312.34	Filtered	Filtered	Filtered	Filtered	Filtered	Filtered	Filtered	Filtered	13703.3	Filtered	Filtered	Filtered	Filtered	16722.3	Filtered	19957.9	Filtered	12352.5	14134.7	Filtered	Filtered	Filtered	Filtered	Filtered	Filtered	Filtered
Q92496	CFHR4	Complement factor H-related protein 4	32616.7	Filtered	15684.2	52393.1	71132.6	43310.2	34242	29541.5	20791.1	96705.6	96561.4	29680	34523.6	42963.3	54853	40275.6	36481.1	37502.3	56162.8	30595.3	34725.5	87366.7	38342.9	71332.6	66460.3	106922	25675.5	68913.2	32786.2	25867	24945.6	90604.6	24522.2	10918.7	57289.7	34946.5	76382.1	199522	66735.3	55698.1	26561.9	65954.9	16589.7	34709	39163.8	28770.5	34026.2
Q92686	NRGN	Neurogranin	Filtered	Filtered	Filtered	Filtered	Filtered	Filtered	Filtered	Filtered	Filtered	Filtered	Filtered	Filtered	Filtered	Filtered	Filtered	Filtered	Filtered	Filtered	Filtered	Filtered	Filtered	Filtered	Filtered	Filtered	Filtered	Filtered	Filtered	Filtered	Filtered	Filtered	Filtered	Filtered	Filtered	Filtered	Filtered	Filtered	Filtered	Filtered	Filtered	Filtered	Filtered	Filtered	Filtered	Filtered	Filtered	Filtered	Filtered
Q92820	GGH	Gamma-glutamyl hydrolase	7743.03	12867.7	12584.6	10977	11376.6	15481.6	14676.4	19616.3	17050.5	18934.4	7845.74	11238.1	6140.13	7901.48	11749	17647.8	11847.1	11045.4	21332.6	7989.85	16634.8	33677.8	16568.3	Filtered	Filtered	11355.6	18182.5	20530.8	11055.8	11530.4	10476.7	13011.4	11598.5	6998.41	10100.4	7276.3	10550.6	6948.27	10965.3	8534.23	9142.68	31628.4	13809.8	8799.07	10776.4	7055.11	6695.84
Q92841	DDX17	Probable ATP-dependent RNA helicase DDX17	Filtered	Filtered	Filtered	Filtered	Filtered	Filtered	Filtered	Filtered	Filtered	Filtered	Filtered	Filtered	Filtered	Filtered	Filtered	Filtered	Filtered	Filtered	Filtered	Filtered	Filtered	Filtered	Filtered	Filtered	Filtered	Filtered	Filtered	Filtered	Filtered	Filtered	Filtered	Filtered	Filtered	Filtered	Filtered	Filtered	Filtered	Filtered	Filtered	Filtered	Filtered	Filtered	Filtered	Filtered	Filtered	Filtered	Filtered
Q92882	OSTF1	Osteoclast-stimulating factor 1	Filtered	Filtered	Filtered	Filtered	Filtered	Filtered	Filtered	Filtered	Filtered	Filtered	Filtered	Filtered	Filtered	Filtered	Filtered	Filtered	Filtered	Filtered	Filtered	Filtered	Filtered	Filtered	Filtered	Filtered	Filtered	Filtered	Filtered	Filtered	Filtered	Filtered	Filtered	Filtered	Filtered	Filtered	Filtered	Filtered	Filtered	Filtered	Filtered	Filtered	Filtered	Filtered	Filtered	Filtered	Filtered	Filtered	Filtered
[truncated: 80 more rows]
[truncated: 87 more columns]
