# Supplementary material for: Plasma Proteomic Profiling Reveals ITGA2B as A Key Regulator of Heart Health in High-altitude Settlers
Source: Genomics Proteomics Bioinformatics. 2025 Apr 8;23(2):qzaf030. doi: 10.1093/gpbjnl/qzaf030 (PMC12417084; doi:10.1093/gpbjnl/qzaf030)
Supplement: qzaf030_Supplementary_Data [file qzaf030_supplementary_data.zip › Table S5.xlsx]

## Sheet: Table S5
Table S5 Detailed information of identified proteins in proteomic datasets of AC16 cells
Accession	Gene name	Description	Intensity WT1	Intensity WT2	Intensity WT3	Intensity WT1-HH	Intensity WT2-HH	Intensity WT3-HH	Intensity OE1	Intensity OE2	Intensity OE3	Intensity OE1-HH	Intensity OE2-HH	Intensity OE3-HH
P0DPI2;A0A0B4J2D5	GATD3	Glutamine amidotransferase-like class 1 domain-containing protein 3, mitochondrial	87801000	94250000	78220000	92632000	77396000	87574000	77157000	76118000	112340000	74592000	46389000	49509000
A0A2R8Y4L2	HNRNPA1L3	HNRNPA1L3	15139000	22948000	16962000	13531000	19342000	13504000	21902000	24472000	37922000	17460000	5826000	5207500
A0A3B3IU46;Q9BTL3	RAMACL	RNA guanine-N7 methyltransferase-activating subunit-like protein	5587900	10347000	10648000	11895000	5601000	11321000	9756400	11167000	17025000	11077000	13020000	7318100
A0AVT1	UBA6	Ubiquitin-like modifier-activating enzyme 6	305580000	284280000	236570000	242220000	210560000	239110000	222910000	231460000	254200000	212390000	189830000	139840000
A0FGR8	ESYT2	Extended synaptotagmin-2	86127000	161990000	86337000	79932000	106860000	135860000	120700000	110150000	169530000	70346000	69585000	29688000
A0JLT2	MED19	Mediator of RNA polymerase II transcription subunit 19	8172400	5885000	7708600	7890300	6837100	7935500	5632000	8128000	8421600	3248800	2804500	1032700
A1L0T0	ILVBL	Acetolactate synthase-like protein	42004000	57600000	45616000	49661000	37585000	57124000	43683000	44650000	61264000	27290000	32278000	31904000
A2A3N6	PIPSL	Putative PIP5K1A and PSMD4-like protein	2707900	12961000	5795600	12039000	5052400	8282400	13765000	11957000	11562000	1920900	6526400	0
A2RRP1	NBAS	Neuroblastoma-amplified sequence	6059600	6633300	4175300	6006300	5047100	7006200	5986400	6466200	6537000	3838400	3834000	3896700
A3KMH1	VWA8	von Willebrand factor A domain-containing protein 8	2894700	19005000	13132000	10330000	6034900	16387000	11933000	13633000	16432000	7476000	7690800	990680
A3KN83;Q9Y2G9	SBNO1	Protein strawberry notch homolog 1	7112900	3882600	1758300	4219200	3076600	7064000	2993900	3133600	8677800	2005100	1980000	1803500
A4D1E9	GTPBP10	GTP-binding protein 10	2814400	7817800	3509600	5832300	3772600	6592100	2476800	4544200	4564500	3880200	441360	1442200
A5A3E0;P0CG38;Q9BYX7;A0A0A6YYL3;Q6S8J7;B2RU33;H3BUK9;A0JP26	POTEF;POTEI	POTE ankyrin domain family member F;POTE ankyrin domain family member I	13268000	15565000	0	10962000	2312800	11887000	9123800	0	10945000	0	0	0
A5D8V6	VPS37C	Vacuolar protein sorting-associated protein 37C	0	2154600	584570	1158500	1095200	708120	1109800	715630	1574900	518010	886240	0
A5YKK6	CNOT1	CCR4-NOT transcription complex subunit 1	246230000	204680000	227350000	233320000	243340000	222390000	245510000	259170000	303270000	204080000	126320000	113090000
Q9GZQ8;A6NCE7	MAP1LC3B;MAP1LC3B2	Microtubule-associated proteins 1A/1B light chain 3B;Microtubule-associated proteins 1A/1B light chain 3 beta 2	52869000	66362000	48901000	54622000	60098000	55206000	49436000	54052000	71063000	43978000	36696000	43366000
A6ND36	FAM83G	Protein FAM83G	0	1110800	1389100	3265900	4788600	5060600	2514800	2889900	1438600	4936000	1237500	0
A6NDG6	PGP	Phosphoglycolate phosphatase	37501000	36148000	40508000	56438000	33115000	32679000	28999000	21833000	23526000	34107000	22696000	18585000
A6NDU8	C5orf51	UPF0600 protein C5orf51	25095000	35564000	13722000	33052000	21520000	30291000	17270000	30181000	32749000	29564000	14756000	8558900
A6NFQ2	TCAF2	TRPM8 channel-associated factor 2	9028700	8285200	5616300	3181100	1366100	3567100	5107500	6499700	4204400	7389600	1492800	911900
A6NHL2	TUBAL3	Tubulin alpha chain-like 3	309190000	337200000	257130000	316210000	255600000	320630000	248890000	274180000	342860000	194820000	139140000	75135000
A6NHQ2	FBLL1	rRNA/tRNA 2-O-methyltransferase fibrillarin-like protein 1	22727000	25465000	23930000	32389000	30330000	34447000	26614000	24283000	30678000	27323000	0	0
A6NHR9	SMCHD1	Structural maintenance of chromosomes flexible hinge domain-containing protein 1	183430000	193060000	141760000	137280000	138960000	175000000	126620000	144650000	176670000	120740000	114060000	85881000
A6NIH7	UNC119B	Protein unc-119 homolog B	26527000	25801000	27367000	14769000	24113000	15377000	23089000	24517000	23802000	20144000	7797400	5465400
A6NJ78	METTL15	Probable methyltransferase-like protein 15	2458300	2538900	1819900	1582400	1358800	1601100	2116900	1929400	2675800	1393700	1719900	0
Q96HA1;A8CG34;Q6PJE2	POM121;POM121C;POMZP3	Nuclear envelope pore membrane protein POM 121;Nuclear envelope pore membrane protein POM 121C;POM121 and ZP3 fusion protein	7020600	5758200	4692900	4580400	7048800	6392000	3248100	1849800	3377100	5534400	4820200	3332400
A8MXV4	NUDT19	Nucleoside diphosphate-linked moiety X motif 19, mitochondrial	1684300	0	1584200	2684800	2675200	1999300	2156100	1537700	2189900	1452200	1830900	0
A9UHW6	MIF4GD	MIF4G domain-containing protein	2000500	1446800	1633800	2490400	0	614880	853040	3893700	1686900	3462000	5171800	2503900
P0CG08;B7ZAQ6	GPR89B;GPR89A	Golgi pH regulator B;Golgi pH regulator A	7329500	13606000	12667000	12671000	11104000	8578100	9428000	10691000	3934400	5105900	1443600	4323200
C4AMC7;Q6VEQ5;A8K0Z3;A8MWX3	WASH3P;WASH2P;WASH1;WASH4P	Putative WAS protein family homolog 3;WAS protein family homolog 2;WAS protein family homolog 1;Putative WAS protein family homolog 4	20311000	24062000	20485000	18739000	11008000	23801000	17039000	19607000	28954000	10813000	13298000	6176600
O43374;C9J798	RASA4;RASA4B	Ras GTPase-activating protein 4;Putative Ras GTPase-activating protein 4B	2213800	3636800	2154800	1255500	1941200	0	2083200	2315700	1541100	19478000	956000	629620
C9JLW8	FAM195B	Protein FAM195B	4684300	4385700	4255900	4340500	3901600	3992400	3713800	3857000	5713700	1738700	6967900	4439200
C9JRZ8;O60218	AKR1B15;AKR1B10	Aldo-keto reductase family 1 member B15;Aldo-keto reductase family 1 member B10	2223900	2936000	2141500	2242800	1893100	2465800	1504800	1906600	3129000	982320	1175600	0
Q13765;E9PAV3	NACA	Nascent polypeptide-associated complex subunit alpha;Nascent polypeptide-associated complex subunit alpha, muscle-specific form	830390000	903380000	707260000	897560000	742230000	916030000	656590000	709800000	914300000	647810000	579780000	505570000
E9PRG8	C11orf98	Uncharacterized protein C11orf98	26081000	25648000	21675000	32829000	24940000	12725000	23031000	25703000	29004000	21159000	35267000	21199000
L0R6Q1	SLC35A4	SLC35A4 upstream open reading frame protein	12655000	15848000	13335000	14908000	13204000	15123000	10240000	14338000	15265000	8928300	7552200	3605200
O00116	AGPS	Alkyldihydroxyacetonephosphate synthase, peroxisomal	272610000	289490000	229130000	268010000	249220000	295630000	222430000	222530000	260060000	206290000	152500000	141540000
O00139	KIF2A	Kinesin-like protein KIF2A	61768000	73394000	56790000	72028000	57459000	67766000	61144000	55223000	73249000	52090000	51254000	36189000
O00148	DDX39A	ATP-dependent RNA helicase DDX39A	173290000	166250000	140770000	137190000	120570000	150240000	108900000	123010000	163440000	164420000	116020000	56856000
O00151	PDLIM1	PDZ and LIM domain protein 1	908470000	903450000	762840000	758220000	626100000	802210000	697740000	805600000	979780000	683620000	542600000	425540000
O00154;Q6ZUV0	ACOT7	Cytosolic acyl coenzyme A thioester hydrolase	445600000	528320000	389800000	511820000	396080000	504990000	337290000	364780000	496380000	284650000	260550000	214470000
O00159	MYO1C	Unconventional myosin-Ic	787380000	899260000	715580000	701030000	540980000	652710000	667210000	706570000	840430000	527020000	464800000	293210000
O00161	SNAP23	Synaptosomal-associated protein 23	62731000	72863000	46538000	59007000	51148000	50089000	41674000	62111000	60180000	40601000	42069000	35105000
O00170	AIP	AH receptor-interacting protein	320780000	377640000	281170000	308720000	247020000	321540000	271420000	311560000	339770000	182880000	167470000	161050000
O00178	GTPBP1	GTP-binding protein 1	33225000	55601000	38281000	44527000	28167000	50893000	45760000	53152000	70243000	30745000	36719000	30689000
O00186	STXBP3	Syntaxin-binding protein 3	53980000	59514000	51219000	49670000	52984000	58571000	48889000	35341000	54983000	38444000	24307000	26325000
O00193	SMAP	Small acidic protein	52276000	41796000	38061000	43776000	39177000	36185000	38173000	35730000	33914000	34408000	30771000	21659000
O00203;Q13367	AP3B1	AP-3 complex subunit beta-1	111880000	112480000	100170000	102770000	83756000	89171000	89726000	85572000	123190000	76168000	64892000	50638000
O00213	APBB1	Amyloid beta A4 precursor protein-binding family B member 1	5285200	7210900	4267600	6265900	6564800	7628800	7714800	7219400	9076200	2877900	3007100	3813900
O00214	LGALS8	Galectin-8	15473000	11697000	6101000	14010000	14779000	13265000	5466400	6399200	11745000	9101900	2854300	3579500
O00217	NDUFS8	NADH dehydrogenase [ubiquinone] iron-sulfur protein 8, mitochondrial	16588000	16520000	15015000	26989000	8145600	21234000	11889000	13668000	17387000	0	12777000	8543900
O00221	NFKBIE	NF-kappa-B inhibitor epsilon	3224200	3291100	3831100	2233700	3897400	3498200	3513800	1835700	2924100	2696200	3361500	0
O00231	PSMD11	26S proteasome non-ATPase regulatory subunit 11	501710000	568020000	426210000	565160000	464030000	543220000	423730000	462860000	504700000	393300000	331020000	294080000
O00232	PSMD12	26S proteasome non-ATPase regulatory subunit 12	320550000	328380000	319620000	325180000	304630000	323760000	245880000	281370000	356500000	281100000	256900000	179680000
O00233	PSMD9	26S proteasome non-ATPase regulatory subunit 9	78658000	83611000	67234000	97768000	87717000	95577000	67327000	95568000	128570000	59893000	62780000	43454000
O00244	ATOX1	Copper transport protein ATOX1	40773000	36588000	36113000	45879000	30717000	42068000	25136000	21899000	47125000	20111000	1964800	6531700
O00255	MEN1	Menin	5039900	5132300	3965000	4886200	3662500	3171800	4575600	3722200	3968300	3492600	6214500	0
O00264	PGRMC1	Membrane-associated progesterone receptor component 1	339550000	356700000	307520000	256770000	181760000	244270000	288390000	229180000	327500000	280320000	179490000	149520000
O00267	SUPT5H	Transcription elongation factor SPT5	194950000	187140000	158980000	169880000	169170000	195180000	133830000	169160000	189810000	195760000	115130000	89554000
O00273	DFFA	DNA fragmentation factor subunit alpha	139200000	154420000	128010000	125740000	106980000	127420000	120060000	133840000	145640000	109490000	112150000	79516000
O00291	HIP1	Huntingtin-interacting protein 1	81983000	89965000	68031000	78175000	63518000	71932000	72722000	64583000	87818000	54548000	90132000	22129000
O00299	CLIC1	Chloride intracellular channel protein 1	2692800000	3120600000	2459600000	2899400000	2406400000	2963100000	2441500000	2504800000	3009300000	2184600000	1935400000	1549800000
O00303	EIF3F	Eukaryotic translation initiation factor 3 subunit F	469070000	502190000	401000000	436610000	322330000	484660000	387290000	420510000	489860000	434790000	314620000	253040000
O00330	PDHX	Pyruvate dehydrogenase protein X component, mitochondrial	16027000	16304000	16060000	14331000	9265400	10749000	12272000	13764000	17497000	13605000	9062400	5002200
O00391	QSOX1	Sulfhydryl oxidase 1	3845400	4284900	0	4603900	2166200	0	0	0	2635300	5743500	0	0
O00399	DCTN6	Dynactin subunit 6	18264000	22481000	20188000	14108000	14782000	13940000	15357000	18693000	21930000	16072000	8352500	7112400
O00400	SLC33A1	Acetyl-coenzyme A transporter 1	592640000	578870000	570320000	92360000	747470000	119410000	567710000	577180000	687210000	532890000	671050	165430000
O00401	WASL	Neural Wiskott-Aldrich syndrome protein	25327000	20252000	19168000	26296000	19362000	17407000	19130000	26162000	34083000	14983000	9735500	6179100
O00410	IPO5	Importin-5	1007900000	1197700000	1005400000	1169800000	1052200000	1182400000	983120000	1016800000	1409500000	878040000	654910000	496660000
O00422	SAP18	Histone deacetylase complex subunit SAP18	117950000	91878000	81250000	70673000	65572000	95184000	71204000	77271000	116970000	108130000	93429000	46365000
O00425	IGF2BP3	Insulin-like growth factor 2 mRNA-binding protein 3	310210000	350440000	274620000	381650000	272400000	365880000	269590000	294520000	354030000	242100000	189270000	98919000
O00429	DNM1L	Dynamin-1-like protein	153950000	156040000	127530000	142020000	107570000	143680000	98935000	117290000	169950000	116510000	107120000	76175000
O00442	RTCA	RNA 3-terminal phosphate cyclase	54796000	49001000	30020000	44306000	32337000	62130000	35138000	32811000	34295000	37380000	24690000	23605000
O00443	PIK3C2A	Phosphatidylinositol 4-phosphate 3-kinase C2 domain-containing subunit alpha	13719000	15048000	11755000	12405000	11331000	11391000	9138700	14206000	18332000	6072800	5047300	4668600
O00458	IFRD1	Interferon-related developmental regulator 1	7920000	6987400	721170	7346200	6820800	5328100	502650	7337300	7241300	1581900	8456700	0
O00459	PIK3R2	Phosphatidylinositol 3-kinase regulatory subunit beta	5339900	3938400	4309400	3998900	3636500	4875600	1419100	6206200	5776800	3539200	1576700	0
O00461	GOLIM4	Golgi integral membrane protein 4	24953000	31618000	16004000	248910000	14106000	236440000	20553000	20054000	20900000	13972000	9978800	10197000
O00468	AGRN	Agrin;Agrin N-terminal 110 kDa subunit;Agrin C-terminal 110 kDa subunit;Agrin C-terminal 90 kDa fragment;Agrin C-terminal 22 kDa fragment	8336600	9613400	3962300	0	3493600	5205900	5130300	3985800	5617100	4164100	393470	0
O00469	PLOD2	Procollagen-lysine,2-oxoglutarate 5-dioxygenase 2	750310000	725170000	633030000	616600000	482330000	676380000	633510000	658020000	717890000	501060000	467620000	250370000
O00471	EXOC5	Exocyst complex component 5	17628000	22044000	15614000	16424000	10556000	13515000	14340000	20919000	21602000	13498000	11498000	7261500
O00483	NDUFA4	Cytochrome c oxidase subunit NDUFA4	26776000	27602000	28938000	29013000	20184000	22549000	22881000	25701000	18550000	16419000	19302000	13579000
O00487	PSMD14	26S proteasome non-ATPase regulatory subunit 14	191120000	217320000	172440000	181060000	147820000	239210000	158550000	170240000	219360000	141260000	117690000	113760000
O00499;Q9UBW5;P49418	BIN1	Myc box-dependent-interacting protein 1	107440000	108950000	92721000	84385000	63458000	68036000	57508000	72767000	102960000	81931000	59819000	38242000
O00505	KPNA3	Importin subunit alpha-4	271100000	277520000	203810000	249820000	226320000	257340000	192630000	199590000	269850000	211920000	123430000	115990000
O00506	STK25	Serine/threonine-protein kinase 25	6306300	8141500	6670300	8463300	6341000	6095300	6980200	8235000	10253000	5486400	5693600	868590
O00541	PES1	Pescadillo homolog	71880000	102130000	80919000	121980000	96120000	121660000	78882000	82539000	92854000	93729000	96848000	48526000
O00560	SDCBP	Syntenin-1	43006000	52183000	35028000	37766000	30429000	38427000	26326000	31528000	34900000	18576000	24970000	17821000
O00566	MPHOSPH10	U3 small nucleolar ribonucleoprotein protein MPP10	41128000	47139000	37361000	35575000	34915000	52785000	28570000	44231000	49638000	37212000	21398000	25884000
O00567	NOP56	Nucleolar protein 56	518870000	335290000	308360000	362280000	320820000	439050000	318150000	325430000	384450000	341840000	277670000	199220000
O00571;Q9NQI0	DDX3X	ATP-dependent RNA helicase DDX3X	992130000	1021200000	832970000	1159800000	973720000	1185900000	793970000	777250000	1064400000	936020000	777440000	526350000
O00592	PODXL	Podocalyxin	44476000	48428000	73205000	63911000	61642000	71367000	69835000	37615000	65115000	58863000	39277000	42604000
O00622	CYR61	Protein CYR61	65594000	60883000	73485000	39110000	36408000	43765000	51490000	66943000	80287000	30170000	16198000	8441600
O00629	KPNA4	Importin subunit alpha-3	228070000	277420000	249200000	237060000	196480000	200100000	173030000	192090000	252870000	314360000	171310000	116790000
O00635	TRIM38	E3 ubiquitin-protein ligase TRIM38	0	1070800	1015700	464970	711560	13562000	1506600	1000700	1266000	555650	0	0
O00743	PPP6C	Serine/threonine-protein phosphatase 6 catalytic subunit;Serine/threonine-protein phosphatase 6 catalytic subunit, N-terminally processed	77853000	74285000	63995000	63338000	55597000	71711000	55112000	50897000	72206000	46680000	51199000	25211000
O00746	NME4	Nucleoside diphosphate kinase, mitochondrial	5106700	6200500	5710600	5914400	5303000	7293500	4650500	5531500	6648500	4832800	3480400	869490
O00754	MAN2B1	Lysosomal alpha-mannosidase;Lysosomal alpha-mannosidase A peptide;Lysosomal alpha-mannosidase B peptide;Lysosomal alpha-mannosidase C peptide;Lysosomal alpha-mannosidase D peptide;Lysosomal alpha-mannosidase E peptide	17131000	20948000	18179000	20031000	11721000	20360000	14405000	15559000	22433000	13368000	12252000	12521000
O00762	UBE2C	Ubiquitin-conjugating enzyme E2 C	157470000	199040000	116330000	172330000	199560000	196060000	118330000	156280000	159380000	97485000	68394000	46061000
O00764	PDXK	Pyridoxal kinase	283710000	270290000	244000000	214820000	184830000	238610000	166610000	229450000	277560000	214900000	141560000	84315000
O00767	SCD	Acyl-CoA desaturase	30679000	24463000	25595000	42470000	31636000	35922000	34211000	35091000	45373000	20450000	15336000	14081000
O14497;Q8NFD5	ARID1A	AT-rich interactive domain-containing protein 1A	86855000	97506000	66218000	71056000	65447000	88543000	70419000	89300000	114710000	60410000	61061000	57989000
O14519;O75956	CDK2AP1;CDK2AP2	Cyclin-dependent kinase 2-associated protein 1;Cyclin-dependent kinase 2-associated protein 2	8879000	6569800	6857400	8252900	7733700	10711000	9658500	5317100	18431000	4559300	5955100	2086900
O14521	SDHD	Succinate dehydrogenase [ubiquinone] cytochrome b small subunit, mitochondrial	12344000	14440000	11504000	11277000	10382000	12742000	11044000	10963000	16104000	9228300	10834000	3159200
O14530	TXNDC9	Thioredoxin domain-containing protein 9	58733000	69832000	55343000	70874000	66965000	67969000	51585000	57067000	61606000	39347000	21473000	29499000
O14545	TRAFD1	TRAF-type zinc finger domain-containing protein 1	5325500	28446000	20794000	34783000	28506000	34506000	8120500	12659000	15676000	6386700	1196800	1442800
O14548	COX7A2L	Cytochrome c oxidase subunit 7A-related protein, mitochondrial	28283000	26005000	16074000	37552000	34817000	33304000	12817000	14617000	15070000	25373000	13003000	5700700
O14561	NDUFAB1	Acyl carrier protein, mitochondrial	54567000	47850000	39136000	66416000	63075000	54997000	34571000	58385000	61074000	37908000	14156000	14032000
O14562	UBFD1	Ubiquitin domain-containing protein UBFD1	23462000	218150000	133220000	150300000	137210000	228060000	140870000	187320000	260310000	126880000	2882100	5763400
O14578	CIT	Citron Rho-interacting kinase	30771000	35524000	34848000	23075000	31428000	26415000	29180000	25086000	31257000	25238000	12177000	5231600
O14579	COPE	Coatomer subunit epsilon	300500000	263610000	257510000	268720000	213090000	212490000	259710000	292830000	279440000	246870000	157040000	108700000
O14617	AP3D1	AP-3 complex subunit delta-1	135060000	140600000	103450000	146330000	97650000	110600000	105060000	123320000	131330000	90065000	81210000	44468000
O14618	CCS	Copper chaperone for superoxide dismutase	49453000	37645000	39493000	34752000	27892000	39587000	33675000	42249000	40558000	33786000	13808000	11481000
O14641	DVL2	Segment polarity protein dishevelled homolog DVL-2	11180000	6846100	13557000	16167000	13219000	5989700	15791000	8294900	8337600	4576000	8322100	5337400
O14646	CHD1	Chromodomain-helicase-DNA-binding protein 1	4594200	8450900	4860100	7005600	3108500	7613200	3730000	3930500	8554300	6539700	3861800	3018000
O14647	CHD2	Chromodomain-helicase-DNA-binding protein 2	6053200	227050000	11489000	10847000	11754000	7428100	5854400	5972100	8812400	10000000	8998900	9793300
O14653	GOSR2	Golgi SNAP receptor complex member 2	9496800	5304300	7234000	1880600	4453300	7635900	5667400	7066600	11695000	7016000	7984100	6035900
O14656	TOR1A	Torsin-1A	8593200	11146000	8112400	9654000	7906300	8037200	7967600	4667700	10858000	5453100	5819000	3176200
O14657	TOR1B	Torsin-1B	19420000	20723000	17007000	16179000	10097000	13168000	15768000	11829000	20378000	9472800	10940000	9816200
O14662	STX16	Syntaxin-16	15229000	22855000	28125000	22790000	20862000	29724000	23355000	33141000	33799000	11199000	18186000	10352000
O14672	ADAM10	Disintegrin and metalloproteinase domain-containing protein 10	28434000	28670000	26286000	28334000	21341000	28517000	9573600	30128000	26046000	15856000	13505000	7390500
O14727	APAF1	Apoptotic protease-activating factor 1	15005000	14188000	8204000	7479400	6881600	20063000	6600300	11795000	12343000	3927200	2994300	3609100
O14734	ACOT8	Acyl-coenzyme A thioesterase 8	62159000	61661000	45734000	44739000	43121000	55151000	45048000	46047000	56655000	44455000	28997000	30956000
O14735	CDIPT	CDP-diacylglycerol--inositol 3-phosphatidyltransferase	37983000	51557000	39242000	44842000	26977000	38679000	30934000	37715000	64723000	33829000	10973000	8664100
O14737	PDCD5	Programmed cell death protein 5	112500000	109610000	103170000	113170000	79019000	118490000	101330000	111480000	120280000	75230000	58575000	52323000
O14744	PRMT5	Protein arginine N-methyltransferase 5;Protein arginine N-methyltransferase 5, N-terminally processed	113680000	174860000	126940000	183480000	129460000	194190000	111800000	150550000	164210000	119770000	148210000	448680000
O14745	SLC9A3R1	Na(+)/H(+) exchange regulatory cofactor NHE-RF1	101590000	112360000	78089000	110730000	71125000	110280000	83363000	90490000	106040000	66589000	56580000	21525000
O14757	CHEK1	Serine/threonine-protein kinase Chk1	4471300	3670100	4613900	4384700	5500300	8721000	5804300	3258000	5539700	3681000	0	0
O14773	TPP1	Tripeptidyl-peptidase 1	309520000	310640000	199530000	213440000	158350000	204190000	163820000	218390000	270100000	248930000	198570000	127560000
O14776	TCERG1	Transcription elongation regulator 1	206220000	238820000	173110000	237780000	188920000	223000000	181260000	167950000	231380000	159870000	173760000	79696000
O14777	NDC80	Kinetochore protein NDC80 homolog	45633000	50502000	34927000	37566000	34914000	40941000	29380000	32624000	39790000	26833000	17216000	17648000
O14786	NRP1	Neuropilin-1	3672300	4280800	4363300	5259300	4702700	5436500	2331700	4571600	4645700	3337200	1241500	0
O14787	TNPO2	Transportin-2	80727000	103630000	82346000	80128000	55508000	77410000	75593000	89835000	106080000	84213000	42495000	42428000
O14818;Q8TAA3	PSMA7	Proteasome subunit alpha type-7	779480000	848910000	623500000	715760000	517590000	726160000	648660000	719180000	810700000	483470000	431860000	349010000
O14828	SCAMP3	Secretory carrier-associated membrane protein 3	52136000	58241000	45026000	49330000	38299000	44154000	51707000	48722000	54551000	36163000	26809000	12323000
O14874	BCKDK	[3-methyl-2-oxobutanoate dehydrogenase [lipoamide]] kinase, mitochondrial	4151900	3029500	4344700	1577600	612180	0	603420	7135800	10960000	162460	5006200	4918300
O14880	MGST3	Microsomal glutathione S-transferase 3	71394000	99231000	82563000	78360000	53955000	79045000	73259000	68835000	96378000	43956000	41925000	40022000
O14893	GEMIN2	Gem-associated protein 2	7031000	14238000	6361100	9592400	8893700	7432700	4129800	4548300	6814100	13615000	6071000	4344400
O14907	TAX1BP3	Tax1-binding protein 3	25586000	28104000	22484000	31338000	23675000	27983000	16422000	22733000	26078000	16474000	8476200	8208000
O14908	GIPC1	PDZ domain-containing protein GIPC1	71094000	76398000	49609000	71353000	64037000	78717000	61867000	60717000	82480000	43707000	40385000	32591000
O14920	IKBKB	Inhibitor of nuclear factor kappa-B kinase subunit beta	6465200	6192900	11387000	10665000	3241700	12923000	12924000	8953000	1926400	7644500	0	0
Q5SRD1;O14925	TIMM23B;TIMM23	Putative mitochondrial import inner membrane translocase subunit Tim23B;Mitochondrial import inner membrane translocase subunit Tim23	23267000	16771000	14523000	20447000	18120000	22948000	13473000	16374000	12072000	12133000	0	6666700
O14929	HAT1	Histone acetyltransferase type B catalytic subunit	149600000	157660000	135690000	173730000	145740000	201210000	125420000	105620000	179620000	152940000	114870000	111010000
O14933	UBE2L6	Ubiquitin/ISG15-conjugating enzyme E2 L6	18661000	17039000	17612000	16324000	14419000	16282000	11844000	12141000	15768000	16879000	7875500	5422100
P19105;O14950	MYL12A;MYL12B	Myosin regulatory light chain 12A;Myosin regulatory light chain 12B	2938700000	3298400000	2567800000	2874300000	2623900000	2981500000	2372500000	2598800000	3229000000	1945800000	1689700000	1799100000
O14964	HGS	Hepatocyte growth factor-regulated tyrosine kinase substrate	110470000	122160000	82912000	114860000	101220000	145850000	101810000	112260000	144210000	86756000	109620000	53184000
O14965;Q9UQB9	AURKA	Aurora kinase A	64919000	62546000	56380000	92703000	80655000	96542000	54521000	50667000	53921000	53629000	38705000	34808000
O14972	DSCR3	Down syndrome critical region protein 3	22692000	20067000	21734000	18339000	18283000	22192000	21265000	15451000	25140000	16458000	11045000	7099900
O14974;O60237	PPP1R12A	Protein phosphatase 1 regulatory subunit 12A	297720000	273210000	229300000	232570000	216350000	257230000	250830000	241600000	271620000	200240000	203710000	153090000
O14976	GAK	Cyclin-G-associated kinase	25318000	25521000	19107000	22449000	19818000	24651000	18635000	22310000	23001000	13153000	5749000	13143000
O14979	HNRNPDL	Heterogeneous nuclear ribonucleoprotein D-like	474970000	644780000	389770000	802990000	605470000	789860000	396720000	490580000	630600000	420390000	391660000	342950000
O14980	XPO1	Exportin-1	1311500000	1501200000	1280000000	1108200000	1120900000	1185500000	1258800000	1257900000	1644300000	1063200000	783290000	557790000
O14981	BTAF1	TATA-binding protein-associated factor 172	15997000	19678000	19536000	21301000	18754000	18302000	14455000	14908000	26063000	17017000	30955000	17782000
O15013	ARHGEF10	Rho guanine nucleotide exchange factor 10	10133000	17022000	18028000	13496000	11481000	15163000	16661000	11373000	20425000	14353000	8847900	0
O15027	SEC16A	Protein transport protein Sec16A	109650000	132090000	93826000	144700000	95177000	129180000	82593000	82836000	132930000	72893000	70153000	48655000
O15031	PLXNB2	Plexin-B2	49124000	70751000	56650000	61175000	45728000	58738000	44083000	49604000	72140000	47128000	30126000	19691000
O15042	U2SURP	U2 snRNP-associated SURP motif-containing protein	134640000	163420000	106660000	134070000	106970000	140970000	109840000	127850000	142020000	105660000	80977000	56751000
O15047	SETD1A	Histone-lysine N-methyltransferase SETD1A	20030000	20453000	5123400	23352000	20537000	36149000	4509100	3627400	21555000	23389000	15728000	2010600
O15056	SYNJ2	Synaptojanin-2	1796000	1737000	4201500	2521300	5034300	2849700	53362000	5008300	0	1493100	0	0
O15066	KIF3B	Kinesin-like protein KIF3B;Kinesin-like protein KIF3B, N-terminally processed	30622000	36315000	13401000	33422000	31292000	42827000	26243000	31281000	39848000	23848000	3281900	4299800
O15067	PFAS	Phosphoribosylformylglycinamidine synthase	630220000	661690000	500700000	572610000	459110000	532340000	425810000	466820000	636010000	495890000	354530000	243600000
O15083	ERC2	ERC protein 2	10994000	15893000	8863200	7431600	6183600	19059000	3765700	6386300	19411000	4493800	2297500	0
O15084	ANKRD28	Serine/threonine-protein phosphatase 6 regulatory ankyrin repeat subunit A	14064000	12259000	12732000	13407000	9450400	15908000	6125300	14040000	12155000	6378500	1490400	424130
O15091	KIAA0391	Mitochondrial ribonuclease P protein 3	28440000	24080000	20472000	14410000	18437000	14380000	19011000	19031000	28927000	15356000	11230000	5142700
O15111	CHUK	Inhibitor of nuclear factor kappa-B kinase subunit alpha	37333000	55681000	27512000	43557000	32152000	9111000	30393000	8043600	8768000	24478000	7574500	831700
O15116	LSM1	U6 snRNA-associated Sm-like protein LSm1	29998000	35456000	29303000	33348000	29496000	33133000	21754000	26014000	31853000	12279000	14985000	14759000
O15118	NPC1	Niemann-Pick C1 protein	11591000	13709000	16913000	22930000	18344000	17354000	17009000	18766000	24319000	16245000	3261400	4173200
O15121	DEGS1	Sphingolipid delta(4)-desaturase DES1	13111000	12513000	10671000	15071000	11931000	16855000	12949000	14557000	16096000	12438000	7151100	6985300
O15126	SCAMP1	Secretory carrier-associated membrane protein 1	57317000	70207000	58756000	69054000	52758000	63106000	54415000	53087000	80569000	43460000	29462000	32858000
O15127	SCAMP2	Secretory carrier-associated membrane protein 2	26574000	35707000	17713000	22430000	23271000	27543000	27207000	28197000	35010000	17911000	11055000	12031000
O15143	ARPC1B	Actin-related protein 2/3 complex subunit 1B	244920000	269220000	210260000	254680000	226850000	240310000	237200000	246260000	248910000	177880000	199670000	147090000
O15144	ARPC2	Actin-related protein 2/3 complex subunit 2	554260000	590280000	456490000	487550000	432340000	470020000	450700000	497330000	538410000	402610000	459190000	275880000
O15145	ARPC3	Actin-related protein 2/3 complex subunit 3	224050000	256840000	167890000	223790000	196220000	241770000	184730000	201710000	250110000	161300000	184130000	27012000
O15160	POLR1C	DNA-directed RNA polymerases I and III subunit RPAC1	25994000	30001000	21788000	25933000	30095000	33209000	17363000	22430000	24439000	28100000	12680000	7306300
O15173	PGRMC2	Membrane-associated progesterone receptor component 2	100970000	138190000	96256000	120240000	116610000	123380000	112060000	113570000	141620000	90943000	27830000	46244000
O15211	RGL2	Ral guanine nucleotide dissociation stimulator-like 2	62716000	77354000	53184000	62879000	58909000	70964000	53984000	73564000	72858000	42472000	42642000	26067000
O15212	PFDN6	Prefoldin subunit 6	65047000	56474000	61842000	67353000	56228000	74448000	48821000	53369000	61335000	33610000	20360000	21531000
O15213	WDR46	WD repeat-containing protein 46	0	2543200	14736000	12859000	1936700	2551300	15204000	1712400	6412200	2470200	3651600	3428100
O15226	NKRF	NF-kappa-B-repressing factor	18158000	27157000	16185000	19488000	19957000	31829000	21184000	17259000	20051000	24886000	13663000	11604000
O15231	ZNF185	Zinc finger protein 185	34869000	51997000	30240000	44476000	21173000	41318000	42992000	30324000	33707000	15441000	19859000	12792000
O15234	CASC3	Protein CASC3	2326700	800230	2195900	3875100	473710	670110	2538700	425730	0	2178500	2957100	0
O15235	MRPS12	28S ribosomal protein S12, mitochondrial	9208100	2486800	9046000	11160000	8952400	8770600	6452600	1844600	7931400	1683700	4406400	2561000
O15254	ACOX3	Peroxisomal acyl-coenzyme A oxidase 3	12881000	12246000	11000000	8963900	7461300	10970000	10038000	11084000	13312000	9619300	5257500	2255600
O15258	RER1	Protein RER1	41643000	48616000	48693000	46682000	45732000	43994000	44405000	44319000	51868000	33250000	32408000	32875000
O15260	SURF4	Surfeit locus protein 4	383740000	400820000	260410000	288840000	222310000	304940000	308280000	313360000	465650000	420000000	290830000	112840000
O15269	SPTLC1	Serine palmitoyltransferase 1	33020000	59757000	37789000	38047000	22914000	42704000	42256000	37548000	47243000	24804000	39715000	29910000
O15270	SPTLC2	Serine palmitoyltransferase 2	56177000	68018000	66689000	55364000	64121000	62809000	62883000	63031000	75757000	45758000	25991000	17241000
O15287	FANCG	Fanconi anemia group G protein	1860500	0	632640	1595400	1230800	1213600	0	0	0	0	1698700	0
O15294	OGT	UDP-N-acetylglucosamine--peptide N-acetylglucosaminyltransferase 110 kDa subunit	72868000	69321000	63205000	93284000	84042000	122560000	62089000	84488000	76060000	65348000	66720000	51709000
O15305	PMM2	Phosphomannomutase 2	32640000	44903000	28760000	38476000	27327000	38771000	29517000	32684000	39161000	28984000	20848000	21984000
O15318	POLR3G	DNA-directed RNA polymerase III subunit RPC7	8583000	21211000	20851000	16318000	14000000	22061000	15848000	11149000	21481000	10316000	7011400	5295000
O15321	TM9SF1	Transmembrane 9 superfamily member 1	5171700	8181000	4593300	5307100	3658400	3334800	6922900	4713200	11216000	2567200	1990200	0
O15347	HMGB3	High mobility group protein B3	109910000	108790000	87869000	95657000	99617000	91368000	82240000	88016000	86615000	77782000	51443000	47562000
O15355	PPM1G	Protein phosphatase 1G	395070000	393290000	283330000	305580000	273010000	348100000	290950000	316090000	355230000	289360000	281510000	147340000
O15357	INPPL1	Phosphatidylinositol 3,4,5-trisphosphate 5-phosphatase 2	13572000	16708000	14972000	9163700	13671000	12814000	18637000	8171500	15177000	8147400	4516400	3221300
O15371	EIF3D	Eukaryotic translation initiation factor 3 subunit D	719780000	726100000	423440000	784360000	485570000	789310000	406550000	455620000	748530000	551820000	284030000	207550000
O15372	EIF3H	Eukaryotic translation initiation factor 3 subunit H	366810000	351160000	266460000	329460000	251310000	343890000	240340000	262680000	375840000	247510000	207000000	149070000
O15379	HDAC3	Histone deacetylase 3	5223200	1595000	3418300	1631500	1649400	2046800	998970	1214600	2327600	2921800	0	0
O15382	BCAT2	Branched-chain-amino-acid aminotransferase, mitochondrial	87711000	109440000	109150000	84871000	76237000	110850000	105060000	116730000	121560000	79061000	71571000	82398000
O15392	BIRC5	Baculoviral IAP repeat-containing protein 5	6771100	2032800	5745100	10963000	7749500	3499600	0	2032500	10261000	6743500	4881300	1911600
O15397	IPO8	Importin-8	23839000	30486000	26495000	35395000	29829000	26046000	21606000	24993000	33279000	713420000	33927000	16836000
O15400	STX7	Syntaxin-7	43597000	51164000	47875000	36447000	32405000	34286000	45511000	40709000	54877000	42789000	24249000	23415000
O15427	SLC16A3	Monocarboxylate transporter 4	266280000	325180000	262920000	242540000	240560000	271010000	267450000	276310000	321280000	238190000	185680000	130160000
O15446	CD3EAP	DNA-directed RNA polymerase I subunit RPA34	34067000	28003000	17924000	49900000	29643000	45428000	18623000	31136000	37572000	25405000	14503000	12237000
O15460	P4HA2	Prolyl 4-hydroxylase subunit alpha-2	496020000	509060000	425470000	450760000	387960000	459140000	441320000	510260000	570570000	406130000	288460000	214000000
O15498	YKT6	Synaptobrevin homolog YKT6	111660000	142660000	101710000	127490000	113710000	129820000	118360000	126750000	153040000	92128000	116680000	52340000
O15511	ARPC5	Actin-related protein 2/3 complex subunit 5	195130000	186220000	157440000	151200000	141910000	167700000	152210000	174780000	182560000	113920000	113940000	92465000
O15514	POLR2D	DNA-directed RNA polymerase II subunit RPB4	26384000	25136000	27139000	20254000	25715000	15146000	24356000	23126000	25567000	28338000	20310000	8188000
O15530;Q6A1A2	PDPK1;PDPK2P	3-phosphoinositide-dependent protein kinase 1;Putative 3-phosphoinositide-dependent protein kinase 2	0	0	0	0	0	0	0	0	0	0	3563900	3552700
O15533	TAPBP	Tapasin	15731000	17846000	16154000	13557000	9130100	11545000	15305000	11872000	20622000	6808800	9317200	6201000
O43143	DHX15	Pre-mRNA-splicing factor ATP-dependent RNA helicase DHX15	1029500000	1196900000	882660000	1175100000	1000600000	1216200000	786990000	906620000	1253900000	886750000	907390000	830130000
O43148	RNMT	mRNA cap guanine-N7 methyltransferase	77612000	86818000	68440000	88109000	83954000	65091000	66116000	86546000	68198000	76662000	57558000	39004000
O43150	ASAP2	Arf-GAP with SH3 domain, ANK repeat and PH domain-containing protein 2	1978600	3008900	1512200	469130	321270	630350	827410	1001800	1242300	1765200	1176600	59699
O43156	TTI1	TELO2-interacting protein 1 homolog	19904000	26287000	21934000	21050000	21116000	22245000	22208000	17355000	31128000	23224000	15509000	12288000
O43159	RRP8	Ribosomal RNA-processing protein 8	7078600	8646700	5190600	8414600	5509500	7415000	3080100	6679600	6815700	5372500	4747500	4705600
O43164	PJA2	E3 ubiquitin-protein ligase Praja-2	4515000	4820700	4601900	785740	2531600	5647200	4569500	3515100	4122800	2519200	0	0
O43169	CYB5B	Cytochrome b5 type B	633620000	561110000	572630000	525110000	455940000	520440000	447410000	474580000	670700000	391090000	314840000	282950000
O43172	PRPF4	U4/U6 small nuclear ribonucleoprotein Prp4	154470000	168770000	132370000	129630000	117950000	173020000	133380000	155570000	192680000	113760000	87439000	75063000
O43175	PHGDH	D-3-phosphoglycerate dehydrogenase	1831200000	1904500000	1402600000	1725800000	1436200000	1751400000	1533900000	1695500000	2003600000	1652600000	1295700000	1066400000
O43181	NDUFS4	NADH dehydrogenase [ubiquinone] iron-sulfur protein 4, mitochondrial	43248000	33721000	22599000	35772000	26237000	43037000	23402000	31784000	36656000	46808000	8045300	7909700
O43237	DYNC1LI2	Cytoplasmic dynein 1 light intermediate chain 2	286480000	325520000	263700000	241890000	204080000	237420000	270990000	261210000	325660000	251760000	188910000	144580000
O43242	PSMD3	26S proteasome non-ATPase regulatory subunit 3	301630000	329120000	297650000	316190000	313200000	371290000	257850000	272070000	352460000	279640000	224410000	198450000
O43251;Q9NWB1;A6NFN3	RBFOX2;RBFOX1	RNA binding protein fox-1 homolog 2;RNA binding protein fox-1 homolog 1	30907000	55545000	28265000	37548000	33541000	41770000	33051000	36903000	43461000	28197000	11780000	18207000
O43252	PAPSS1	Bifunctional 3-phosphoadenosine 5-phosphosulfate synthase 1;Sulfate adenylyltransferase;Adenylyl-sulfate kinase	228810000	257810000	167110000	178030000	186300000	159610000	177590000	189710000	225750000	151680000	119490000	78740000
O43264	ZW10	Centromere/kinetochore protein zw10 homolog	81270000	79727000	58741000	57617000	55720000	66874000	56566000	64519000	82385000	60886000	45702000	38743000
O43290	SART1	U4/U6.U5 tri-snRNP-associated protein 1	194030000	224470000	163290000	226450000	198970000	232020000	168260000	183690000	211410000	160670000	120740000	85804000
O43293;Q9UIK4	DAPK3	Death-associated protein kinase 3	12007000	14897000	11142000	16299000	11717000	15414000	12603000	10700000	16654000	8833000	2299200	2941900
O43294	TGFB1I1	Transforming growth factor beta-1-induced transcript 1 protein	139710000	149740000	128020000	117690000	85366000	113990000	118610000	144910000	164480000	92309000	63094000	54107000
O43310	CTIF	CBP80/20-dependent translation initiation factor	8697900	6224000	4649400	4070800	3827800	3535400	4280000	5354700	6732300	5870700	5157600	508600
O43314;Q6PFW1	PPIP5K2;PPIP5K1	Inositol hexakisphosphate and diphosphoinositol-pentakisphosphate kinase 2;Inositol hexakisphosphate and diphosphoinositol-pentakisphosphate kinase 1	2952600	2355100	2619100	799480	1528200	619760	1464100	1440500	3042900	2427800	0	643810
O43318	MAP3K7	Mitogen-activated protein kinase kinase kinase 7	22603000	21963000	18988000	21239000	19070000	23484000	16685000	21332000	23680000	15320000	23269000	0
O43324	EEF1E1	Eukaryotic translation elongation factor 1 epsilon-1	52110000	55001000	46941000	51304000	46849000	51356000	39795000	31515000	37672000	45129000	27677000	18739000
O43379	WDR62	WD repeat-containing protein 62	16344000	16091000	9691300	12679000	14947000	11809000	12498000	6132800	13400000	11365000	9079700	1920000
O43390	HNRNPR	Heterogeneous nuclear ribonucleoprotein R	1305200000	1443000000	1104700000	1178900000	1109900000	1296500000	1070100000	1212600000	1490100000	1100200000	1060600000	832330000
O43395	PRPF3	U4/U6 small nuclear ribonucleoprotein Prp3	94237000	96099000	74029000	87828000	74662000	108210000	77066000	74845000	96526000	71006000	41936000	25328000
O43396	TXNL1	Thioredoxin-like protein 1	149640000	173530000	112670000	181990000	148930000	187030000	107870000	126500000	144440000	121810000	116050000	77679000
O43399	TPD52L2	Tumor protein D54	814610000	913050000	771730000	842330000	829090000	855660000	773000000	825490000	833760000	649080000	688750000	570490000
O43402	EMC8	ER membrane protein complex subunit 8	48377000	47545000	37471000	47101000	35197000	40833000	35958000	40079000	40539000	30677000	34237000	23797000
O43432	EIF4G3	Eukaryotic translation initiation factor 4 gamma 3	25974000	36686000	32395000	41402000	21672000	29978000	29519000	32655000	39927000	27249000	18599000	6272500
O43447	PPIH	Peptidyl-prolyl cis-trans isomerase H	78254000	108000000	66910000	107860000	86795000	104340000	59548000	80830000	102350000	73831000	132580000	103060000
O43464	HTRA2	Serine protease HTRA2, mitochondrial	11150000	9909200	8378700	4576100	5341100	6057700	5416300	9603700	9469100	9012900	8670700	5108600
O43488;Q8NHP1	AKR7A2	Aflatoxin B1 aldehyde reductase member 2	146350000	154510000	101710000	126960000	98703000	139100000	91119000	107670000	145410000	93693000	48624000	29356000
O43491	EPB41L2	Band 4.1-like protein 2	264400000	304110000	241060000	282400000	259010000	311850000	256970000	280990000	324270000	234080000	174980000	132410000
O43493	TGOLN2	Trans-Golgi network integral membrane protein 2	53619000	50156000	41202000	40976000	40603000	59113000	57004000	47163000	55661000	40029000	74088000	877550
O43504	LAMTOR5	Ragulator complex protein LAMTOR5	22974000	33914000	26859000	28060000	31965000	23037000	25392000	25707000	26888000	14176000	9050400	2610000
O43572	AKAP10	A-kinase anchor protein 10, mitochondrial	4150000	4371800	1456800	1196000	1937900	1974600	1597600	4898300	9156500	2097000	0	850640
O43583	DENR	Density-regulated protein	143640000	138840000	130030000	104680000	118800000	109270000	163760000	103040000	117400000	117050000	64921000	40235000
O43592	XPOT	Exportin-T	148550000	202670000	149030000	190040000	180760000	204760000	203460000	160880000	255700000	152670000	149810000	104470000
O43598	DNPH1	2-deoxynucleoside 5-phosphate N-hydrolase 1	66739000	69941000	50050000	40294000	38481000	31249000	44583000	44393000	62003000	43613000	52945000	43375000
O43615	TIMM44	Mitochondrial import inner membrane translocase subunit TIM44	66298000	76936000	59486000	91346000	79452000	89782000	67537000	70546000	82649000	60508000	58729000	52468000
O43617	TRAPPC3	Trafficking protein particle complex subunit 3	44656000	40120000	38469000	39535000	35306000	41266000	40591000	44131000	47345000	27235000	28145000	12014000
O43633	CHMP2A	Charged multivesicular body protein 2a	6777800	37280000	29935000	12684000	26555000	7258600	29116000	33479000	7877000	31414000	23349000	9256000
O43657	TSPAN6	Tetraspanin-6	11985000	12402000	11070000	11511000	14129000	10603000	10287000	8820300	19663000	8547200	7115300	5175900
O43660	PLRG1	Pleiotropic regulator 1	204520000	246070000	149210000	241670000	176120000	222900000	135690000	191490000	209380000	129260000	178500000	53761000
O43663	PRC1	Protein regulator of cytokinesis 1	143790000	135850000	113100000	92883000	92471000	95131000	92133000	100000000	129660000	108320000	69681000	56608000
O43665	RGS10	Regulator of G-protein signaling 10	54219000	46739000	35632000	76845000	58093000	72795000	43023000	47467000	54432000	53195000	38389000	19556000
O43670	ZNF207	BUB3-interacting and GLEBS motif-containing protein ZNF207	51901000	65048000	44154000	56736000	57868000	78724000	41515000	48339000	60057000	51694000	49921000	49833000
O43674	NDUFB5	NADH dehydrogenase [ubiquinone] 1 beta subcomplex subunit 5, mitochondrial	22756000	22081000	23903000	20112000	24739000	19800000	28487000	24026000	24396000	22946000	8564200	7352200
O43676	NDUFB3	NADH dehydrogenase [ubiquinone] 1 beta subcomplex subunit 3	14773000	16192000	15270000	19644000	17751000	19844000	15007000	14720000	16179000	9034900	6270400	9489900
O43678	NDUFA2	NADH dehydrogenase [ubiquinone] 1 alpha subcomplex subunit 2	11645000	11336000	8575100	18274000	15738000	18637000	9075700	10327000	12360000	10834000	16825000	17202000
O43681	ASNA1	ATPase ASNA1	153940000	198040000	133640000	164860000	144650000	170930000	136750000	149470000	166700000	110740000	91475000	84452000
O43683	BUB1	Mitotic checkpoint serine/threonine-protein kinase BUB1	599200	966570	674250	1217700	1016900	3314400	0	558530	994270	0	0	0
O43684	BUB3	Mitotic checkpoint protein BUB3	355040000	455980000	326900000	481790000	418830000	493150000	325930000	317140000	416120000	341350000	254660000	159480000
O43707	ACTN4	Alpha-actinin-4	11231000000	12616000000	9973900000	10694000000	8718000000	11288000000	9587000000	10558000000	13246000000	7824400000	7726100000	4746600000
O43708	GSTZ1	Maleylacetoacetate isomerase	24007000	26146000	20889000	19643000	17674000	14075000	17012000	20512000	23487000	18187000	7627300	9375000
O43709	WBSCR22	Probable 18S rRNA (guanine-N(7))-methyltransferase	33202000	32358000	25366000	35209000	29928000	36107000	24272000	24966000	30660000	27472000	14871000	5207300
O43719	HTATSF1	HIV Tat-specific factor 1	105770000	251440000	164100000	99576000	73494000	87751000	64286000	74463000	109920000	145760000	39558000	26655000
O43739;Q15438;Q99418	CYTH3;CYTH1;CYTH2	Cytohesin-3;Cytohesin-1;Cytohesin-2	7255300	8610200	6766000	7306600	7958800	7224500	6821400	5512100	7190700	3457800	3004900	3020500
O43741	PRKAB2	5-AMP-activated protein kinase subunit beta-2	1142100	976820	737330	648580	511550	594740	923910	935490	710220	619320	1596600	980110
O43747	AP1G1	AP-1 complex subunit gamma-1	223730000	244800000	209880000	218160000	178290000	222810000	188070000	191550000	258570000	181280000	153130000	119280000
O43752	STX6	Syntaxin-6	16558000	21914000	26034000	11938000	8774100	14283000	12989000	16577000	20564000	13857000	4754300	3483700
O43759	SYNGR1	Synaptogyrin-1	6638000	8036800	6651800	8100000	6065000	9538600	10257000	9084900	9289100	4934100	0	0
O43765	SGTA	Small glutamine-rich tetratricopeptide repeat-containing protein alpha	115230000	137950000	88528000	141440000	96813000	138470000	79950000	97241000	108980000	95276000	84745000	58432000
O43768	ENSA	Alpha-endosulfine	86896000	90893000	77666000	96103000	77542000	87201000	73816000	87554000	98792000	71224000	79530000	44469000
O43776	NARS	Asparagine--tRNA ligase, cytoplasmic	554770000	565480000	455630000	514330000	439730000	522060000	424540000	460010000	617830000	401100000	382260000	303730000
O43795	MYO1B	Unconventional myosin-Ib	284090000	342280000	275990000	374250000	306790000	336440000	296770000	301410000	373420000	227480000	202890000	158460000
O43808	SLC25A17	Peroxisomal membrane protein PMP34	3758400	6952000	4701300	5312000	7009100	4877500	8317900	8836000	8661900	2909300	0	0
O43809	NUDT21	Cleavage and polyadenylation specificity factor subunit 5	343390000	272380000	184710000	217610000	181770000	208070000	179000000	210540000	257850000	269590000	221840000	159670000
O43813	LANCL1	LanC-like protein 1	93518000	91818000	85207000	82783000	82949000	68816000	87297000	107770000	109410000	83754000	60564000	36335000
O43815	STRN	Striatin	48125000	49337000	44329000	52880000	42693000	61486000	42442000	48264000	59133000	32060000	13350000	16026000
O43818	RRP9	U3 small nucleolar RNA-interacting protein 2	61412000	61850000	53698000	54063000	37639000	54435000	50230000	50188000	60268000	58182000	36700000	26255000
O43823	AKAP8	A-kinase anchor protein 8	9130100	12771000	10434000	12106000	9396500	9315300	38368000	8854200	88954000	24309000	1023400	0
O43837	IDH3B	Isocitrate dehydrogenase [NAD] subunit beta, mitochondrial	75221000	86643000	87899000	103220000	97509000	102950000	67479000	64202000	86931000	87330000	106120000	64421000
O43847	NRD1	Nardilysin	101920000	119010000	83364000	103490000	94978000	109570000	100420000	99125000	110620000	81119000	38326000	33032000
O43852	CALU	Calumenin	1676800000	1808300000	1411700000	1255200000	1094900000	1324900000	1300900000	1396600000	1686300000	1021000000	1018500000	786450000
O43865	AHCYL1	Putative adenosylhomocysteinase 2	145070000	159550000	128570000	124810000	98867000	98037000	120300000	144950000	127720000	90598000	76962000	57333000
O43913	ORC5	Origin recognition complex subunit 5	12510000	13351000	16174000	15623000	10322000	16024000	16486000	19742000	20511000	12901000	6185500	31540000
O43920	NDUFS5	NADH dehydrogenase [ubiquinone] iron-sulfur protein 5	4693200	4579400	3111800	16363000	14076000	21143000	3002900	5287800	18439000	8084300	4407100	1181700
O43924	PDE6D	Retinal rod rhodopsin-sensitive cGMP 3,5-cyclic phosphodiesterase subunit delta	44146000	53377000	45939000	45325000	43102000	46169000	41762000	53784000	58038000	37018000	29582000	28825000
O43929;CON__Q2YDI2	ORC4	Origin recognition complex subunit 4	11527000	11567000	9789200	5338900	9731800	5637500	7425900	10349000	8135600	8635100	9140700	5010200
O60216;Q9H4I0	RAD21	Double-strand-break repair protein rad21 homolog	166430000	185810000	158440000	159030000	131320000	162630000	130990000	145730000	161630000	115530000	54119000	48027000
O60220	TIMM8A	Mitochondrial import inner membrane translocase subunit Tim8 A	20197000	18911000	17547000	22460000	21061000	13373000	22557000	19313000	18485000	9173900	5098100	0
O60229	KALRN	Kalirin	2985000	3061000	3313000	47295000	0	4027300	2961400	0	3874500	2809800	0	0
O60231	DHX16	Putative pre-mRNA-splicing factor ATP-dependent RNA helicase DHX16	66772000	91431000	64366000	81959000	71526000	79594000	64524000	68315000	73833000	55737000	38424000	46384000
O60232	SSSCA1	Sjoegren syndrome/scleroderma autoantigen 1	29609000	31012000	10313000	25012000	20607000	25434000	7759900	8394400	38101000	19823000	6316100	12061000
O60238	BNIP3L	BCL2/adenovirus E1B 19 kDa protein-interacting protein 3-like	13687000	5852300	2856300	6535200	12292000	5875600	3269200	0	4493100	4229400	8098900	4294500
O60244	MED14	Mediator of RNA polymerase II transcription subunit 14	6781400	12232000	8289600	8916400	7489100	7858400	7855400	8527000	8423100	8090200	1195100	450820
O60256	PRPSAP2	Phosphoribosyl pyrophosphate synthase-associated protein 2	73679000	78106000	61491000	63466000	56314000	70245000	60448000	65930000	73930000	38273000	47409000	39351000
O60264	SMARCA5	SWI/SNF-related matrix-associated actin-dependent regulator of chromatin subfamily A member 5	76983000	106380000	80482000	103780000	94212000	98364000	80454000	86495000	95646000	60240000	40350000	33494000
O60271;Q9UPT6	SPAG9	C-Jun-amino-terminal kinase-interacting protein 4	175620000	174360000	175840000	191030000	127520000	146840000	147080000	184390000	185260000	132590000	111540000	40427000
O60281	ZNF292	Zinc finger protein 292	74587	17893000	12546000	34329000	30367000	31962000	18716000	16591000	31183000	17898000	50311000	28902000
O60282;Q12840	KIF5C;KIF5A	Kinesin heavy chain isoform 5C;Kinesin heavy chain isoform 5A	3688200	6033800	3239400	1012400	4396300	5167000	3186100	5162600	5036700	4187200	6336400	887360
O60287	URB1	Nucleolar pre-ribosomal-associated protein 1	909970	9592300	2036700	3362100	3881000	1353100	3693200	4004700	4335700	3728300	1301400	0
O60292	SIPA1L3	Signal-induced proliferation-associated 1-like protein 3	1973100	2340000	1400200	0	0	0	0	1156000	1176400	1525300	0	2575200
O60306	AQR	Intron-binding protein aquarius	84414000	71839000	66977000	69918000	61548000	48999000	46558000	60282000	94107000	81496000	44450000	24120000
O60313	OPA1	Dynamin-like 120 kDa protein, mitochondrial;Dynamin-like 120 kDa protein, form S1	144040000	153260000	82382000	92352000	80104000	100400000	88979000	98612000	131910000	68234000	66039000	52883000
O60315;P37275	ZEB2;ZEB1	Zinc finger E-box-binding homeobox 2;Zinc finger E-box-binding homeobox 1	757590	3353900	2650700	4255700	4806100	3010100	3345900	4396700	2413900	3014300	3963900	0
O60318	MCM3AP	Germinal-center associated nuclear protein	3876700	3554000	3643800	0	867540	0	2166000	3443000	3053700	1268900	862670	0
O60333	KIF1B	Kinesin-like protein KIF1B	15825000	19038000	14304000	12252000	12198000	14885000	10980000	13376000	20712000	8951300	5395900	2867400
O60341	KDM1A	Lysine-specific histone demethylase 1A	245330000	231410000	203930000	170470000	121900000	179760000	127940000	149790000	221990000	149810000	117530000	75989000
O60343	TBC1D4	TBC1 domain family member 4	9759400	9032700	7955000	6218900	6027900	5905700	6214500	9470700	9960300	5447900	7139400	5237000
O60361	NME2P1	Putative nucleoside diphosphate kinase	79463000	94085000	63184000	90017000	77983000	95240000	69812000	80966000	89791000	67363000	100470000	75920000
O60427	FADS1	Fatty acid desaturase 1	3331200	8120500	7060000	6612600	4083700	8168900	2193200	5457900	6481700	4504400	2751900	2295500
O60443	DFNA5	Non-syndromic hearing impairment protein 5	79235000	84826000	50690000	62591000	51721000	64769000	80140000	67233000	79979000	34800000	27272000	22542000
O60488	ACSL4	Long-chain-fatty-acid--CoA ligase 4	167540000	229100000	167270000	175470000	157980000	191140000	141690000	162310000	190360000	100910000	82504000	60061000
O60493	SNX3	Sorting nexin-3	114160000	162130000	119630000	185270000	136470000	166720000	120030000	137680000	180780000	114910000	101190000	101050000
O60499	STX10	Syntaxin-10	4096100	6043200	2534900	6052600	4593900	4721900	2486800	5456400	5983300	0	1233300	0
O60502	MGEA5	Protein O-GlcNAcase	242040000	298860000	196250000	177780000	171100000	199470000	208660000	256960000	311190000	136750000	95660000	55199000
O60504	SORBS3	Vinexin	23548000	24834000	20625000	14105000	20619000	29296000	11658000	16453000	26883000	12266000	8395500	9658900
O60506	SYNCRIP	Heterogeneous nuclear ribonucleoprotein Q	827160000	878880000	754290000	945080000	893550000	1011000000	747960000	887620000	945850000	863390000	630490000	539350000
O60508	CDC40	Pre-mRNA-processing factor 17	2751000	5226100	6145900	10295000	9923600	6240100	1890000	4445500	9806500	5983100	7718200	6401400
O60518	RANBP6	Ran-binding protein 6	21277000	18822000	18306000	18448000	21924000	25838000	12459000	12194000	29506000	14781000	18128000	9420000
O60524	NEMF	Nuclear export mediator factor NEMF	8098700	7347300	7261600	6067700	5688300	8913400	6413500	6538000	6563900	4810600	4778300	2926300
O60547	GMDS	GDP-mannose 4,6 dehydratase	9231100	14086000	14083000	15734000	10229000	4346700	7781800	15044000	16328000	6678700	11463000	2000200
O60551	NMT2	Glycylpeptide N-tetradecanoyltransferase 2	46191000	53767000	30230000	29098000	34941000	37624000	38973000	35237000	42170000	23241000	13158000	9665500
O60563	CCNT1	Cyclin-T1	16041000	12764000	6624400	8078800	9698700	11716000	9205400	9388400	14325000	1410400	10043000	11304000
O60566	BUB1B	Mitotic checkpoint serine/threonine-protein kinase BUB1 beta	7864200	6415100	7968700	10822000	5226400	8839600	2812800	2770900	11024000	2028400	2278400	1583500
O60568	PLOD3	Procollagen-lysine,2-oxoglutarate 5-dioxygenase 3	206930000	190740000	188820000	133060000	147570000	170160000	182350000	204190000	219850000	148460000	128790000	104770000
O60573	EIF4E2	Eukaryotic translation initiation factor 4E type 2	12587000	18939000	18591000	19628000	11937000	19052000	14573000	18458000	19359000	3494300	14410000	5717200
O60610	DIAPH1	Protein diaphanous homolog 1	300970000	330990000	269100000	316100000	264550000	372560000	254210000	277150000	595380000	225400000	191780000	126000000
O60613	SELENOF	15 kDa selenoprotein	42653000	47672000	30091000	44537000	41352000	38487000	26769000	31713000	34657000	43608000	27695000	11461000
O60645	EXOC3	Exocyst complex component 3	16234000	11436000	13109000	6711200	5273400	9746000	8715000	12259000	13003000	11900000	4971500	3824600
O60664	PLIN3	Perilipin-3	1281500000	1366800000	1053800000	1111900000	954440000	1150900000	965760000	1055600000	1299000000	856220000	761950000	555100000
O60671	RAD1	Cell cycle checkpoint protein RAD1	5470500	5836000	5111700	3913700	2254200	3924100	0	4648000	0	3083200	0	0
O60678	PRMT3	Protein arginine N-methyltransferase 3	6792200	5228600	2374000	6880900	3119800	3582300	2079800	2717600	5663300	3657900	3687700	1787200
O60684;O15131	KPNA6	Importin subunit alpha-7	306270000	281640000	235230000	227650000	184530000	205290000	197500000	235940000	309150000	251980000	176250000	180590000
O60701	UGDH	UDP-glucose 6-dehydrogenase	569700000	343460000	304450000	318430000	280660000	285360000	267560000	288710000	337640000	295870000	209800000	256430000
O60716	CTNND1	Catenin delta-1	318600000	395280000	266890000	359450000	261050000	354150000	265130000	262810000	391120000	240460000	164520000	112190000
O60725	ICMT	Protein-S-isoprenylcysteine O-methyltransferase	7426600	12615000	8271000	10533000	8158500	9827500	7807500	8533500	14183000	4771800	6050700	4726200
O60749	SNX2	Sorting nexin-2	244820000	276520000	215270000	252450000	217530000	255410000	215960000	241740000	271440000	195250000	166920000	139660000
O60762	DPM1	Dolichol-phosphate mannosyltransferase subunit 1	37534000	39396000	40661000	63146000	33632000	41823000	55780000	41521000	50239000	45026000	28457000	22071000
O60763;REV__Q5VZ89	USO1	General vesicular transport factor p115	328500000	429030000	310090000	373010000	302260000	378020000	296440000	374620000	445540000	284720000	237740000	182320000
O60783	MRPS14	28S ribosomal protein S14, mitochondrial	5592200	12366000	7534000	6971500	7217200	8286400	5956400	5787100	7828900	7013700	5200100	4021600
O60784	TOM1	Target of Myb protein 1	30933000	39220000	29327000	34627000	27402000	41089000	26697000	29598000	47474000	14919000	18754000	2982300
Q99879;Q99877;Q93079;Q5QNW6;P62807;P58876;P57053;O60814;Q99880;Q96A08;A0A2R8Y619	HIST1H2BM;HIST1H2BN;HIST1H2BH;HIST2H2BF;HIST1H2BC;HIST1H2BD;H2BFS;HIST1H2BK;HIST1H2BL;HIST1H2BA	Histone H2B type 1-M;Histone H2B type 1-N;Histone H2B type 1-H;Histone H2B type 2-F;Histone H2B type 1-C/E/F/G/I;Histone H2B type 1-D;Histone H2B type F-S;Histone H2B type 1-K;Histone H2B type 1-L;Histone H2B type 1-A	11965000000	10580000000	10171000000	10059000000	10023000000	10975000000	9276600000	10944000000	11341000000	11154000000	9403300000	6504000000
O60826	CCDC22	Coiled-coil domain-containing protein 22	27171000	32673000	22918000	29685000	67679000	62257000	72699000	24136000	30157000	59836000	16314000	9451900
O60828	PQBP1	Polyglutamine-binding protein 1	52301000	60868000	42710000	53467000	41648000	46194000	37241000	28360000	46821000	44040000	40406000	28096000
O60830	TIMM17B	Mitochondrial import inner membrane translocase subunit Tim17-B	4845500	5647700	6293800	8525400	4830500	8193500	2791500	6153400	6471100	3142000	2107100	0
O60831	PRAF2	PRA1 family protein 2	15068000	14707000	13749000	11875000	9639900	11715000	11906000	13488000	21186000	12072000	13207000	7355700
O60832	DKC1	H/ACA ribonucleoprotein complex subunit 4	254480000	272310000	239760000	308540000	288090000	306100000	245420000	253940000	316210000	253760000	170370000	107260000
O60841	EIF5B	Eukaryotic translation initiation factor 5B	357260000	423060000	317480000	355260000	319100000	359340000	299190000	327160000	400430000	268890000	234170000	201510000
O60869	EDF1	Endothelial differentiation-related factor 1	162390000	181140000	117410000	175070000	132310000	186180000	110740000	154180000	166950000	104010000	144690000	53783000
O60870	KIN	DNA/RNA-binding protein KIN17	15982000	16349000	12502000	16071000	10311000	17577000	12755000	12992000	18911000	8908300	9531000	10833000
O60879	DIAPH2	Protein diaphanous homolog 2	1263900	1884700	0	3142100	627490	687710	627120	983200	896450	1975700	1105600	0
O60884	DNAJA2	DnaJ homolog subfamily A member 2	405780000	375000000	355630000	279100000	267760000	340630000	249230000	311910000	394910000	396940000	302810000	134920000
O60885	BRD4	Bromodomain-containing protein 4	50373000	63499000	39831000	48712000	51534000	54324000	43685000	45175000	73773000	44847000	44499000	25886000
O60888	CUTA	Protein CutA	334840000	297380000	272870000	198660000	153970000	199550000	174310000	177450000	305640000	251260000	184970000	103400000
O60890	OPHN1	Oligophrenin-1	6900000	8573800	5947400	1917200	1851200	2285400	0	5597400	9585800	1896500	0	0
O60925	PFDN1	Prefoldin subunit 1	6876000	9951600	9870800	13819000	8902000	8685900	3486000	5946700	6780500	5473600	6317400	0
O60927	PPP1R11	Protein phosphatase 1 regulatory subunit 11	20430000	24578000	18080000	24261000	16853000	17996000	16124000	17633000	21943000	13388000	16454000	8831400
O60934	NBN	Nibrin	13880000	10773000	11745000	8550000	11414000	3049400	0	6320400	8437000	10427000	8196800	1973400
O60936	NOL3	Nucleolar protein 3	47038000	40310000	26057000	41305000	23855000	36783000	16286000	25307000	48831000	27863000	30310000	15598000
O60942	RNGTT	mRNA-capping enzyme;Polynucleotide 5-triphosphatase;mRNA guanylyltransferase	25771000	29773000	22006000	29416000	27132000	43740000	23403000	28864000	30827000	26371000	15580000	12032000
O75027	ABCB7	ATP-binding cassette sub-family B member 7, mitochondrial	10796000	10339000	8784600	7772400	6208800	6503900	6560500	8004400	11249000	6193400	1456400	0
O75044;P0DMP2;P0DJJ0	SRGAP2;SRGAP2B;SRGAP2C	SLIT-ROBO Rho GTPase-activating protein 2;SLIT-ROBO Rho GTPase-activating protein 2B;SLIT-ROBO Rho GTPase-activating protein 2C	44349000	38656000	20318000	18951000	22602000	18380000	31372000	31940000	37375000	19450000	13737000	7079100
O75083	WDR1	WD repeat-containing protein 1	3227700000	3412700000	2727400000	2878200000	2456200000	2748400000	2366800000	2893300000	3275900000	1844100000	1858700000	1230700000
O75113	N4BP1	NEDD4-binding protein 1	8174100	6963000	5985700	7441300	6880600	7661000	5196500	7571700	6390700	6278700	3572800	1006100
O75116	ROCK2	Rho-associated protein kinase 2	340510000	387660000	318510000	430700000	368350000	406460000	225110000	312840000	367710000	259930000	184550000	178020000
O75122	CLASP2	CLIP-associating protein 2	15353000	26996000	10411000	8985700	10704000	18670000	9745900	7601200	13796000	6373000	1718800	0
O75131;Q8IYJ1;Q96A23;O95741;Q86YQ8;Q9HCH3	CPNE3	Copine-3	316040000	314350000	282160000	262250000	240180000	313360000	267040000	281040000	313180000	213970000	155290000	113040000
O75143	ATG13	Autophagy-related protein 13	681000	742450	0	717430	571230	661220	494470	653450	546670	380150	684360	0
O75146	HIP1R	Huntingtin-interacting protein 1-related protein	2984000	4283100	3596800	4902200	3231300	4766900	4253400	3717000	6563400	2742100	2719000	1412100
O75150	RNF40	E3 ubiquitin-protein ligase BRE1B	53318000	62012000	40965000	43296000	38777000	52790000	41659000	44886000	58520000	37094000	38402000	23867000
O75152;P0DQW0;A0A1B0GTU1	ZC3H11A	Zinc finger CCCH domain-containing protein 11A	38291000	43095000	40536000	51742000	49920000	56732000	40697000	28847000	36586000	40290000	37361000	17152000
O75153;Q9Y5I4	CLUH	Clustered mitochondria protein homolog	67969000	83885000	72106000	89935000	63874000	86581000	60959000	70392000	83284000	56781000	59677000	45426000
O75155	CAND2	Cullin-associated NEDD8-dissociated protein 2	7494900	9447500	4528000	6830400	5024600	5768000	5821900	4429400	6322900	3425200	0	1876100
O75165	DNAJC13	DnaJ homolog subfamily C member 13	77984000	122040000	87319000	84945000	76765000	88053000	85608000	96162000	112400000	74615000	53544000	39231000
O75170	PPP6R2	Serine/threonine-protein phosphatase 6 regulatory subunit 2	14138000	18017000	18350000	14755000	15606000	13872000	14297000	41333000	24252000	12452000	3459700	6525500
O75175	CNOT3	CCR4-NOT transcription complex subunit 3	35920000	33971000	28620000	39123000	23118000	36738000	25788000	28720000	36083000	20208000	24475000	16855000
O75179	ANKRD17	Ankyrin repeat domain-containing protein 17	15421000	21481000	12323000	12370000	7468300	13299000	9201900	15747000	12280000	15264000	4033900	2334600
O75190;Q8WWF6;Q7Z6W7	DNAJB6	DnaJ homolog subfamily B member 6	62703000	78563000	59002000	70816000	46974000	64977000	50170000	57440000	88637000	59383000	45036000	25056000
O75208	COQ9	Ubiquinone biosynthesis protein COQ9, mitochondrial	8071600	5264400	2995300	5627800	9328300	6763500	4126100	5887200	5816000	3558100	4775300	1439500
O75223	GGCT	Gamma-glutamylcyclotransferase	91567000	84982000	68591000	77816000	61929000	71017000	57458000	60366000	71791000	56676000	64323000	35574000
O75251	NDUFS7	NADH dehydrogenase [ubiquinone] iron-sulfur protein 7, mitochondrial	8321800	8170800	6086300	11660000	8371100	11783000	3495300	8144700	9610800	7849700	2186700	2184200
O75306	NDUFS2	NADH dehydrogenase [ubiquinone] iron-sulfur protein 2, mitochondrial	48702000	53938000	28078000	39013000	44911000	45637000	25253000	37331000	51768000	30304000	30977000	15478000
O75312	ZPR1	Zinc finger protein ZPR1	41051000	53691000	33505000	20356000	18296000	53950000	37866000	17706000	19219000	40485000	11000000	20036000
O75323	GBAS	Protein NipSnap homolog 2	21947000	37093000	16741000	17281000	25710000	26024000	9787200	31503000	33948000	24609000	20853000	17451000
O75330	HMMR	Hyaluronan mediated motility receptor	6782000	22452000	19592000	35818000	35420000	49522000	22586000	24380000	35133000	10819000	23666000	39660000
O75340	PDCD6	Programmed cell death protein 6	84508000	65591000	61952000	70903000	70011000	62885000	59615000	62198000	73798000	62990000	48507000	60643000
O75347	TBCA	Tubulin-specific chaperone A	377990000	384440000	340590000	395650000	278380000	376340000	317110000	338930000	414580000	261140000	371110000	245320000
O75348	ATP6V1G1	V-type proton ATPase subunit G 1	58288000	54270000	48914000	37647000	33482000	39264000	41187000	33953000	55725000	44075000	37651000	21201000
O75351	VPS4B	Vacuolar protein sorting-associated protein 4B	50636000	61289000	40614000	37305000	34059000	39931000	42049000	43926000	44527000	35186000	28665000	21043000
O75352	MPDU1	Mannose-P-dolichol utilization defect 1 protein	32613000	42318000	34949000	58494000	40074000	52918000	40135000	41683000	62266000	41840000	35680000	28821000
O75362	ZNF217	Zinc finger protein 217	2340600	3443100	2630600	2817700	1486400	2836000	1353900	2199000	4381400	1476100	4233000	0
O75367	H2AFY	Core histone macro-H2A.1	437880000	514410000	427310000	445180000	402920000	415880000	381860000	441000000	502270000	535610000	548170000	421260000
O75368	SH3BGRL	SH3 domain-binding glutamic acid-rich-like protein	65411000	56923000	67435000	58234000	47632000	62184000	45258000	68297000	75742000	47655000	23786000	25136000
O75369	FLNB	Filamin-B	7338600000	8009100000	6353400000	6482200000	5648000000	6655300000	6307900000	6535800000	7840400000	5599600000	5420800000	3752400000
O75376	NCOR1	Nuclear receptor corepressor 1	10355000	22252000	6343300	6227400	5987000	16971000	5255700	8269900	7431500	5828400	8871800	13657000
O75381	PEX14	Peroxisomal membrane protein PEX14	28109000	21103000	18965000	24129000	21497000	27544000	22134000	19757000	21330000	17566000	6361100	2556600
O75382	TRIM3	Tripartite motif-containing protein 3	8606800	10784000	5482400	4779100	5937400	8635900	4484200	7773700	12954000	4821800	3329000	2608000
O75390	CS	Citrate synthase, mitochondrial	659390000	697790000	601410000	542410000	484640000	654890000	541290000	583510000	721910000	586870000	455130000	345580000
O75391	SPAG7	Sperm-associated antigen 7	20700000	20769000	13887000	13507000	14936000	14612000	11753000	16689000	15098000	5509200	4757200	2611500
O75394	MRPL33	39S ribosomal protein L33, mitochondrial	5806000	6311900	6743400	5095600	5133900	7092000	4113700	6332900	8123900	2525100	3938500	3865700
O75396	SEC22B	Vesicle-trafficking protein SEC22b	322750000	402380000	330810000	343880000	326790000	365000000	339730000	334720000	427640000	193030000	230940000	156780000
O75400	PRPF40A	Pre-mRNA-processing factor 40 homolog A	138560000	171170000	114230000	171300000	127730000	178800000	127980000	150020000	162320000	117000000	98502000	72756000
O75410	TACC1	Transforming acidic coiled-coil-containing protein 1	44179000	51128000	34125000	58954000	41971000	57665000	39033000	47381000	54599000	32654000	33154000	16214000
O75419	CDC45	Cell division control protein 45 homolog	218440000	119310000	92944000	116750000	102550000	120890000	95190000	95582000	130480000	76146000	5206900	4291300
O75431	MTX2	Metaxin-2	55488000	54719000	48350000	49986000	37310000	38466000	43614000	47476000	64050000	42000000	44306000	21426000
O75436	VPS26A	Vacuolar protein sorting-associated protein 26A	208240000	197490000	196580000	188840000	167290000	170940000	202330000	180840000	213360000	170320000	116600000	117940000
O75439	PMPCB	Mitochondrial-processing peptidase subunit beta	190700000	196110000	137050000	157560000	102670000	112900000	124250000	138860000	163180000	106150000	100680000	95496000
O75448	MED24	Mediator of RNA polymerase II transcription subunit 24	469340000	526860000	391670000	508630000	309580000	477250000	373330000	396390000	513350000	308610000	254550000	4756200
O75449	KATNA1	Katanin p60 ATPase-containing subunit A1	844500	692900	0	1257000	976140	1189500	0	725370	641130	906310	749610	0
O75475	PSIP1	PC4 and SFRS1-interacting protein	785270000	797640000	695640000	704810000	555180000	758130000	580230000	716740000	835100000	540180000	495350000	215780000
O75477	ERLIN1	Erlin-1	77574000	77843000	49438000	61522000	44073000	64925000	42545000	46303000	85927000	58032000	38643000	37706000
O75489	NDUFS3	NADH dehydrogenase [ubiquinone] iron-sulfur protein 3, mitochondrial	58425000	57567000	50823000	73801000	51800000	74466000	40655000	45230000	50503000	35042000	57684000	47784000
O75494;Q8WXF0	SRSF10;SRSF12	Serine/arginine-rich splicing factor 10;Serine/arginine-rich splicing factor 12	118800000	146530000	103830000	138180000	93565000	157660000	97822000	109990000	159040000	83374000	82437000	101750000
O75506	HSBP1	Heat shock factor-binding protein 1	232950000	113510000	221830000	94679000	96429000	91566000	105720000	183210000	223850000	206020000	124820000	26296000
O75521	ECI2	Enoyl-CoA delta isomerase 2, mitochondrial	147300000	161190000	121670000	141530000	109840000	115330000	112140000	121120000	145770000	94532000	79187000	68874000
O75530	EED	Polycomb protein EED	17613000	19990000	24324000	23753000	22066000	25915000	25411000	24309000	26987000	21992000	31266000	1097500
O75531	BANF1	Barrier-to-autointegration factor;Barrier-to-autointegration factor, N-terminally processed	259540000	223390000	255320000	209000000	236610000	188300000	168050000	235930000	297590000	205230000	159710000	151270000
O75533	SF3B1	Splicing factor 3B subunit 1	814800000	948140000	806860000	939860000	737290000	903420000	827840000	860970000	1048500000	741080000	659870000	448800000
O75534	CSDE1	Cold shock domain-containing protein E1	409920000	477290000	352240000	482740000	424750000	498270000	341570000	380740000	434970000	319000000	298970000	231560000
O75569	PRKRA	Interferon-inducible double-stranded RNA-dependent protein kinase activator A	74892000	81818000	59984000	74213000	51117000	68868000	59794000	60085000	74999000	67513000	60912000	53384000
O75600	GCAT	2-amino-3-ketobutyrate coenzyme A ligase, mitochondrial	3963700	5834700	5178500	3842800	6878600	8713700	4837400	4382300	9872500	3562300	4358900	608360
O75607	NPM3	Nucleoplasmin-3	41852000	41060000	40413000	49379000	51860000	58936000	33387000	40317000	42582000	36629000	27189000	29649000
O75608	LYPLA1	Acyl-protein thioesterase 1	136740000	130520000	110090000	91763000	76783000	98590000	88292000	102520000	125700000	82786000	59754000	56981000
O75616	ERAL1	GTPase Era, mitochondrial	8411800	2535000	7379300	6563500	1378000	8064100	1492700	7934300	7397300	1376200	3082700	2354700
O75643	SNRNP200	U5 small nuclear ribonucleoprotein 200 kDa helicase	1198100000	1224000000	1111400000	1170700000	1008800000	1134200000	978320000	1025800000	1321500000	1145100000	921440000	637820000
O75663	TIPRL	TIP41-like protein	163060000	196000000	150160000	149960000	118400000	173260000	130640000	153470000	215690000	112340000	104410000	33077000
O75676	RPS6KA4	Ribosomal protein S6 kinase alpha-4	12041000	12073000	13217000	13664000	11907000	16672000	12781000	13223000	19673000	9256600	5129800	1704300
O75683	SURF6	Surfeit locus protein 6	30564000	18437000	20855000	20818000	14187000	9697400	6723300	22821000	23656000	22054000	6750400	6520100
O75691	UTP20	Small subunit processome component 20 homolog	26496000	39072000	28745000	38919000	31794000	33251000	31473000	33055000	41552000	36740000	29601000	15382000
O75694	NUP155	Nuclear pore complex protein Nup155	265440000	316230000	264300000	272620000	253010000	228950000	255900000	279760000	362980000	220240000	172260000	135200000
O75695	RP2	Protein XRP2	8073200	9755500	8203700	6442600	5893800	9210600	9699500	8780700	9835400	2784700	2106900	3972100
O75717	WDHD1	WD repeat and HMG-box DNA-binding protein 1	149300000	183200000	124180000	129800000	124560000	142710000	135100000	131300000	160580000	90167000	72376000	63491000
O75718	CRTAP	Cartilage-associated protein	48106000	47056000	38083000	39440000	31265000	43213000	42968000	46469000	52146000	33255000	16241000	6695400
O75746	SLC25A12	Calcium-binding mitochondrial carrier protein Aralar1	20016000	22368000	18158000	25214000	15579000	29842000	17108000	19494000	27787000	15218000	12019000	9659500
O75781	PALM	Paralemmin-1	2869300	4839700	3936200	3575700	2374100	1876800	816410	3205700	3451700	5187600	1205800	0
O75792	RNASEH2A	Ribonuclease H2 subunit A	17603000	16582000	13935000	15039000	15820000	17894000	14911000	9064300	18536000	15652000	6785300	3234000
O75794	CDC123	Cell division cycle protein 123 homolog	5000600	6513400	4838000	2295500	1524700	5675600	4273300	3203200	6188400	0	1648100	420230
O75815	BCAR3	Breast cancer anti-estrogen resistance protein 3	7315500	10317000	12281000	17998000	13213000	15570000	10773000	13172000	17156000	7155000	4785400	2638000
O75818	RPP40	Ribonuclease P protein subunit p40	5423700	7620400	5869300	11080000	9316800	4354100	4863200	6797100	9666400	11240000	5870100	556170
O75821	EIF3G	Eukaryotic translation initiation factor 3 subunit G	198260000	187960000	191650000	246900000	191800000	246460000	217870000	171420000	232460000	163720000	195030000	120860000
O75822	EIF3J	Eukaryotic translation initiation factor 3 subunit J	171380000	204410000	123790000	200620000	185710000	221280000	144900000	163470000	173680000	139020000	183060000	89679000
O75828	CBR3	Carbonyl reductase [NADPH] 3	84847000	101210000	72490000	76128000	68993000	97737000	73557000	73956000	97826000	55183000	35412000	31217000
O75832	PSMD10	26S proteasome non-ATPase regulatory subunit 10	115450000	104310000	97553000	96324000	82104000	97018000	87971000	100010000	114990000	69495000	56054000	45072000
O75844	ZMPSTE24	CAAX prenyl protease 1 homolog	44691000	52591000	47058000	55982000	48939000	55080000	49204000	46684000	64060000	43750000	50769000	36736000
O75874	IDH1	Isocitrate dehydrogenase [NADP] cytoplasmic	439110000	392790000	313900000	413450000	320180000	402110000	345900000	348310000	474120000	305050000	260220000	208830000
O75884	RBBP9	Putative hydrolase RBBP9	7138200	7978600	6944000	0	5359400	7509900	2565200	4399900	8981800	1308400	10443000	6772300
O75886	STAM2	Signal transducing adapter molecule 2	11116000	3404900	14697000	3294700	5243800	1682100	7455200	17380000	10122000	6137400	5947400	4442500
O75907	DGAT1	Diacylglycerol O-acyltransferase 1	10900000	13891000	7980400	8791900	11162000	11453000	9285700	9674700	13692000	11088000	5515700	7989500
O75909	CCNK	Cyclin-K	20765000	25562000	16869000	23617000	21670000	24253000	20042000	22796000	23836000	18512000	13867000	8695000
O75915	ARL6IP5	PRA1 family protein 3	54974000	56565000	47934000	44930000	40542000	58041000	39365000	20677000	68948000	38850000	27552000	10406000
O75934	BCAS2	Pre-mRNA-splicing factor SPF27	74270000	69126000	63847000	86053000	73560000	89489000	56721000	72763000	75253000	76263000	42320000	42096000
O75935	DCTN3	Dynactin subunit 3	52069000	46397000	44883000	53079000	40825000	36218000	43744000	49662000	56614000	23854000	37987000	27123000
O75937	DNAJC8	DnaJ homolog subfamily C member 8	129040000	135430000	124680000	144260000	67550000	97742000	103040000	131210000	137370000	101980000	100930000	127880000
O75940	SMNDC1	Survival of motor neuron-related-splicing factor 30	62335000	71877000	45204000	58846000	55288000	61986000	49366000	53245000	66476000	51199000	38044000	23091000
O75947	ATP5H	ATP synthase subunit d, mitochondrial	617610000	623280000	137620000	495870000	468060000	247750000	145920000	170840000	673910000	395620000	154020000	101900000
O75955	FLOT1	Flotillin-1	40339000	65263000	52619000	67681000	56991000	64549000	56382000	46399000	60460000	37813000	29417000	19621000
O75962	TRIO	Triple functional domain protein	10948000	12806000	9834300	11933000	15684000	12081000	5802700	12186000	14712000	4830200	6530900	2329400
O75964	ATP5L	ATP synthase subunit g, mitochondrial	84655000	94571000	66459000	94631000	86428000	90524000	66126000	72382000	82005000	64123000	75747000	31817000
O75970	MPDZ	Multiple PDZ domain protein	3149500	4208300	0	3967600	2463400	1130100	3808000	914090	1582300	1187700	1294600	2632700
O75976	CPD	Carboxypeptidase D	29132000	34512000	33610000	36477000	29777000	33084000	27083000	27969000	40657000	24491000	19874000	17575000
O76003	GLRX3	Glutaredoxin-3	346050000	395360000	296430000	364790000	307450000	374720000	286830000	319810000	396710000	274830000	238940000	207090000
O76021	RSL1D1	Ribosomal L1 domain-containing protein 1	217070000	239110000	231230000	278860000	212060000	281440000	213170000	214570000	274280000	224720000	176810000	106600000
O76024	WFS1	Wolframin	75425000	104110000	82594000	70629000	92769000	89452000	79336000	66833000	103270000	77804000	76876000	28759000
O76031	CLPX	ATP-dependent Clp protease ATP-binding subunit clpX-like, mitochondrial	24329000	26607000	16402000	26087000	28140000	32145000	13354000	20162000	24182000	26595000	26084000	21582000
O76054	SEC14L2	SEC14-like protein 2	27397000	15711000	18112000	26078000	20519000	25726000	17402000	18300000	24835000	22037000	12941000	4230400
O76061	STC2	Stanniocalcin-2	3189800	3543300	2371900	2737800	8143600	3754000	2731700	9719300	33022000	5018900	1491100	2023500
O76071	CIAO1	Probable cytosolic iron-sulfur protein assembly protein CIAO1	66160000	71175000	56920000	57212000	48265000	55186000	49915000	56011000	53099000	37052000	23282000	18619000
O76094	SRP72	Signal recognition particle subunit SRP72	199290000	206580000	171120000	184530000	162400000	188760000	179200000	195320000	202880000	181280000	161820000	128670000
O94760	DDAH1	N(G),N(G)-dimethylarginine dimethylaminohydrolase 1	207930000	200560000	192770000	179220000	145800000	162420000	164360000	190920000	212980000	127110000	71447000	97523000
O94761	RECQL4	ATP-dependent DNA helicase Q4	5422800	3670500	3968800	1721600	4748600	3039400	1837800	4512800	720460	3810300	1145200	1573500
O94762	RECQL5	ATP-dependent DNA helicase Q5	8855900	6547300	8050100	13237000	11189000	7437900	7937900	6919600	11120000	4607200	7425500	4032800
O94763	URI1	Unconventional prefoldin RPB5 interactor 1	6433500	7422900	5420900	6239400	6243000	7437500	5668200	6265500	6183400	1245000	4585100	0
O94768	STK17B	Serine/threonine-protein kinase 17B	0	0	0	0	0	1532300	4235800	4528000	6573600	3225600	0	0
O94776	MTA2	Metastasis-associated protein MTA2	180480000	201850000	160710000	741290000	587640000	814440000	180100000	150540000	191660000	123150000	94197000	101180000
O94804	STK10	Serine/threonine-protein kinase 10	38846000	39948000	24579000	14342000	25876000	21851000	23853000	33331000	29351000	18574000	19821000	9533700
O94822	LTN1	E3 ubiquitin-protein ligase listerin	39268000	49540000	33402000	39031000	42582000	42125000	33339000	33747000	49410000	25436000	21282000	14664000
O94826	TOMM70A	Mitochondrial import receptor subunit TOM70	181690000	188190000	140660000	163530000	130110000	149020000	114700000	120410000	157710000	117740000	113280000	60401000
O94842;O15405;Q96NM4	TOX4	TOX high mobility group box family member 4	16868000	18126000	10013000	15458000	17205000	18317000	13469000	10669000	19284000	12885000	13212000	8920600
O94855	SEC24D	Protein transport protein Sec24D	106970000	154390000	117900000	122710000	103010000	110380000	130070000	123030000	140450000	69622000	37132000	26617000
O94874	UFL1	E3 UFM1-protein ligase 1	13438000	14204000	23128000	23094000	20821000	25744000	16915000	23792000	30580000	12980000	14734000	9384600
O94880	PHF14	PHD finger protein 14	4997700	2140500	2047900	4023700	3953600	5907400	1912900	1839000	2300400	5475000	1426400	6368900
O94888	UBXN7	UBX domain-containing protein 7	225020000	215620000	166310000	179570000	147010000	182390000	180890000	175840000	188760000	173290000	189720000	49351000
O94901	SUN1	SUN domain-containing protein 1	60374000	78957000	66480000	65173000	48357000	57999000	67185000	67354000	95534000	58065000	37239000	21763000
O94903	PROSC	Proline synthase co-transcribed bacterial homolog protein	32683000	30703000	33485000	34730000	24284000	30482000	30247000	43175000	29826000	19809000	25765000	23450000
O94905	ERLIN2	Erlin-2	125840000	132610000	104070000	119180000	110500000	116880000	99553000	108110000	122500000	95432000	70348000	70599000
O94906	PRPF6	Pre-mRNA-processing factor 6	305350000	330260000	244620000	308270000	295430000	315190000	264700000	261020000	319000000	239550000	213480000	113780000
O94915	FRYL	Protein furry homolog-like	60521000	66930000	72241000	46768000	55614000	34543000	54565000	47063000	68799000	39679000	22211000	17524000
O94916	NFAT5	Nuclear factor of activated T-cells 5	17660000	13071000	14681000	13420000	10526000	12752000	10704000	12535000	13687000	8442800	2043500	2458800
O94925;Q9UI32	GLS	Glutaminase kidney isoform, mitochondrial	270820000	305950000	255060000	350140000	259240000	346040000	246360000	287540000	320560000	215040000	266660000	202460000
O94927	HAUS5	HAUS augmin-like complex subunit 5	12644000	10048000	7765900	9582400	6836800	9929600	4549700	10269000	17842000	8737500	7947300	3313300
O94964	SOGA1	Protein SOGA1;N-terminal form;C-terminal 80 kDa form	7778900	4128200	5268700	1580800	6110800	2932200	6604900	4928400	6612800	4285900	2544700	761350
O94966	USP19	Ubiquitin carboxyl-terminal hydrolase 19	28985000	20799000	22104000	11705000	14976000	12787000	18806000	15721000	26627000	22623000	0	1605200
O94967	WDR47	WD repeat-containing protein 47	1427700	3030300	1371400	2841700	2407700	19123000	815990	1589500	2003400	1921200	1137000	0
O94973	AP2A2	AP-2 complex subunit alpha-2	156780000	158430000	111470000	136360000	112650000	134500000	120620000	144650000	190250000	127210000	72110000	64436000
O94979	SEC31A	Protein transport protein Sec31A	467690000	494950000	452330000	480600000	397970000	474870000	390210000	442080000	532330000	385980000	312640000	209210000
O94992;Q96MH2	HEXIM1	Protein HEXIM1	29001000	30584000	24379000	56393000	23847000	42656000	21766000	23497000	20200000	28406000	28099000	34581000
O95067	CCNB2	G2/mitotic-specific cyclin-B2	6096000	5832600	3374900	12499000	8152200	10895000	2659600	3983900	4848800	4456400	4185800	1958400
O95071	UBR5	E3 ubiquitin-protein ligase UBR5	27689000	27519000	25076000	23828000	22423000	32340000	24136000	26307000	29982000	20277000	5486300	9916900
O95104	SCAF4	Splicing factor, arginine/serine-rich 15	79544000	78242000	58221000	78971000	78266000	85677000	66244000	69481000	86125000	63402000	41505000	39597000
O95139	NDUFB6	NADH dehydrogenase [ubiquinone] 1 beta subcomplex subunit 6	18076000	25976000	22908000	33391000	31075000	31047000	14922000	19570000	25221000	13976000	13461000	6106100
O95140	MFN2	Mitofusin-2	11710000	9349400	9366200	3574200	5979800	9668500	8124500	7717900	11684000	2007000	0	0
O95155	UBE4B	Ubiquitin conjugation factor E4 B	30014000	34740000	22159000	25267000	25264000	23805000	34557000	27237000	25361000	18769000	7885600	14634000
O95159	ZFPL1	Zinc finger protein-like 1	19449000	33894000	31582000	23551000	15439000	26488000	24090000	19344000	28595000	14677000	11585000	2570700
O95163	IKBKAP	Elongator complex protein 1	43309000	55581000	43395000	61058000	59554000	66899000	55573000	43236000	54301000	45025000	36334000	31470000
O95167	NDUFA3	NADH dehydrogenase [ubiquinone] 1 alpha subcomplex subunit 3	5118000	10955000	7714000	15501000	11552000	12143000	4489600	6133100	5834200	7219000	0	0
O95168	NDUFB4	NADH dehydrogenase [ubiquinone] 1 beta subcomplex subunit 4	5314100	5524000	4559700	6208500	5377800	6356800	4056000	4449600	5219300	10465000	9251300	6015200
O95169	NDUFB8	NADH dehydrogenase [ubiquinone] 1 beta subcomplex subunit 8, mitochondrial	3065300	0	0	8714400	8995200	9144200	2440800	2655000	9970100	6100600	5032500	3007600
O95183	VAMP5	Vesicle-associated membrane protein 5	14307000	17652000	17185000	12211000	11594000	13012000	20288000	18829000	20408000	10970000	23214000	0
O95197	RTN3	Reticulon-3	91273000	118170000	72489000	83884000	81088000	103070000	71348000	92351000	123580000	61140000	70029000	66539000
O95202	LETM1	LETM1 and EF-hand domain-containing protein 1, mitochondrial	276320000	326810000	277780000	270420000	243190000	287060000	234220000	239290000	331340000	212800000	136510000	101820000
O95208	EPN2	Epsin-2	12071000	17628000	13182000	12374000	12659000	16539000	11088000	14419000	19105000	7024400	7372800	6137300
O95218	ZRANB2	Zinc finger Ran-binding domain-containing protein 2	36422000	33644000	30570000	25319000	22018000	30384000	26713000	36225000	25052000	40490000	36325000	21352000
O95219	SNX4	Sorting nexin-4	31404000	23331000	29106000	26453000	24300000	27603000	25273000	25809000	37024000	18406000	8120500	7178200
O95229	ZWINT	ZW10 interactor	8524400	19185000	5769500	1091900	11406000	1231300	3134200	3034600	3629000	6091000	4735000	1739000
O95232	LUC7L3	Luc7-like protein 3	62369000	93144000	46360000	98377000	69636000	113220000	42395000	54703000	86325000	87945000	74965000	45083000
O95235	KIF20A	Kinesin-like protein KIF20A	14669000	21117000	14241000	41421000	33248000	44661000	17788000	15139000	18942000	21052000	8568000	6588800
O95239;Q2VIQ3;Q6ZMV9	KIF4A	Chromosome-associated kinesin KIF4A	138860000	141080000	114710000	124990000	115690000	140260000	111140000	132260000	162000000	101960000	86334000	61111000
O95248	SBF1	Myotubularin-related protein 5	1999300	851110	2264000	1626300	2632200	800580	1010400	832630	1483700	1061400	0	0
O95251	KAT7	Histone acetyltransferase KAT7	17467000	16712000	16996000	11667000	8610600	11269000	13032000	12978000	17763000	5359400	4457000	2162800
O95260	ATE1	Arginyl-tRNA--protein transferase 1	3836000	3471400	3805600	3966800	3675000	485870	3874100	4182700	2186100	5896400	2258200	0
O95292	VAPB	Vesicle-associated membrane protein-associated protein B/C	417780000	466940000	379100000	415550000	359420000	389240000	334660000	387030000	441610000	302930000	258720000	179390000
O95295	SNAPIN	SNARE-associated protein Snapin	14903000	10809000	8366100	20201000	14457000	19155000	13099000	13410000	12585000	8576100	5885100	5166600
O95297	MPZL1	Myelin protein zero-like protein 1	6026000	8047000	6725100	8956300	6415900	8377100	6166200	6759500	7712300	5616400	0	2571500
O95298;E9PQ53	NDUFC2;NDUFC2-KCTD14	NADH dehydrogenase [ubiquinone] 1 subunit C2;NADH dehydrogenase [ubiquinone] 1 subunit C2, isoform 2	84171	0	498690	0	1043200	0	651050	671390	0	301730	0	0
O95299	NDUFA10	NADH dehydrogenase [ubiquinone] 1 alpha subcomplex subunit 10, mitochondrial	25532000	23883000	7949400	25621000	9455600	26490000	7429400	20843000	12313000	26289000	22338000	20719000
O95302;Q75LS8	FKBP9	Peptidyl-prolyl cis-trans isomerase FKBP9	61102000	64696000	61744000	40195000	30301000	40119000	53724000	54602000	64737000	49463000	15906000	22397000
O95336	PGLS	6-phosphogluconolactonase	204360000	237360000	166160000	216320000	183020000	214500000	186210000	192370000	246040000	191290000	132550000	126040000
O95340	PAPSS2	Bifunctional 3-phosphoadenosine 5-phosphosulfate synthase 2;Sulfate adenylyltransferase;Adenylyl-sulfate kinase	417140000	452880000	392540000	441830000	378550000	439230000	371070000	403390000	477410000	326870000	294760000	219780000
O95347	SMC2	Structural maintenance of chromosomes protein 2	398170000	505220000	428640000	476740000	370650000	477670000	401410000	430040000	504650000	332440000	359280000	256940000
O95352	ATG7	Ubiquitin-like modifier-activating enzyme ATG7	17864000	26209000	18136000	14753000	13595000	22179000	13984000	10388000	27601000	11081000	6658400	3814500
O95365	ZBTB7A	Zinc finger and BTB domain-containing protein 7A	5808900	8100500	6098700	5626100	1532100	7243700	3350800	6189200	6330700	5195400	2938000	2831700
O95372	LYPLA2	Acyl-protein thioesterase 2	129310000	124920000	100120000	84318000	86180000	109160000	79881000	100200000	123870000	78412000	63029000	78831000
O95373	IPO7	Importin-7	580130000	666380000	591890000	633880000	609220000	664500000	545210000	566980000	722410000	623350000	541090000	378840000
O95376	ARIH2	E3 ubiquitin-protein ligase ARIH2	25827000	14129000	24977000	12853000	10163000	14668000	12304000	13532000	16331000	13304000	13362000	4609000
O95391	SLU7	Pre-mRNA-splicing factor SLU7	6879600	13393000	14576000	22151000	18921000	11784000	10429000	12074000	10797000	7662700	5331200	1326800
O95394	PGM3	Phosphoacetylglucosamine mutase	302210000	343230000	261170000	233460000	234470000	291840000	229080000	273940000	322040000	224560000	183870000	134700000
O95400	CD2BP2	CD2 antigen cytoplasmic tail-binding protein 2	43368000	53857000	46174000	50226000	50973000	61910000	42347000	46325000	47727000	46928000	18104000	24840000
O95433	AHSA1	Activator of 90 kDa heat shock protein ATPase homolog 1	455190000	506570000	343280000	394950000	319210000	462340000	270000000	411880000	500080000	358810000	312870000	261840000
O95453	PARN	Poly(A)-specific ribonuclease PARN	13616000	14494000	10456000	27354000	12278000	12447000	8170700	10137000	11143000	23456000	2976200	4678500
O95456	PSMG1	Proteasome assembly chaperone 1	26429000	29794000	4790300	26666000	21867000	27003000	18895000	21090000	24209000	6594300	23430000	16587000
O95470	SGPL1	Sphingosine-1-phosphate lyase 1	18710000	33657000	30609000	22121000	22218000	22721000	25081000	19698000	25354000	16831000	5844700	3140100
O95478	NSA2	Ribosome biogenesis protein NSA2 homolog	10447000	12862000	3628900	13710000	18480000	16091000	10407000	11377000	15913000	3467700	13367000	3987300
O95479	H6PD	GDH/6PGL endoplasmic bifunctional protein;Glucose 1-dehydrogenase;6-phosphogluconolactonase	4317300	8721900	3687100	6160900	3442100	4191400	3500700	4499000	4706400	2874200	3062200	984830
O95486	SEC24A	Protein transport protein Sec24A	71525000	79514000	63309000	66861000	70782000	74701000	64428000	58708000	81233000	60683000	45908000	33796000
O95487	SEC24B	Protein transport protein Sec24B	39484000	39770000	24040000	27289000	28574000	34164000	35506000	31471000	36934000	29699000	22080000	7437200
O95551	TDP2	Tyrosyl-DNA phosphodiesterase 2	4113100	4606500	3493300	2209100	1784700	1752100	0	1939200	4973200	0	1339500	0
O95571	ETHE1	Persulfide dioxygenase ETHE1, mitochondrial	97080000	109210000	76818000	99557000	85906000	103990000	80470000	84623000	101450000	71488000	47984000	51216000
O95573	ACSL3	Long-chain-fatty-acid--CoA ligase 3	314720000	422090000	359230000	387760000	325110000	353890000	384360000	399480000	457700000	285670000	285490000	206050000
O95602	POLR1A	DNA-directed RNA polymerase I subunit RPA1	9223700	6777900	4387300	12047000	10059000	13341000	6066500	11939000	14867000	8775200	2789200	2719700
O95619	YEATS4	YEATS domain-containing protein 4	4031800	5955900	2343800	6074000	6678000	7105500	6110000	2264300	6853300	1864900	5212600	5988300
O95628	CNOT4	CCR4-NOT transcription complex subunit 4	3186200	1433500	971370	12091000	885300	14520000	1051700	962710	1261000	849360	0	0
O95630	STAMBP	STAM-binding protein	41443000	52087000	35465000	42748000	33438000	39658000	33591000	39985000	51526000	26864000	23562000	16961000
O95671	ASMTL	N-acetylserotonin O-methyltransferase-like protein	47332000	46630000	42937000	42287000	26826000	37050000	39479000	39919000	38657000	24462000	34032000	17102000
O95674	CDS2	Phosphatidate cytidylyltransferase 2	23318000	22028000	16955000	15495000	13154000	12521000	14494000	17522000	19366000	15330000	8233400	4263900
O95714	HERC2	E3 ubiquitin-protein ligase HERC2	10839000	14250000	16590000	38544000	19814000	29962000	13053000	17785000	27365000	16534000	511350	0
O95721	SNAP29	Synaptosomal-associated protein 29	17492000	18304000	18228000	15140000	9779200	6143000	22229000	27164000	22099000	17523000	15650000	5223200
O95747	OXSR1	Serine/threonine-protein kinase OSR1	279040000	322690000	283540000	346230000	219980000	236780000	273910000	340660000	317290000	185530000	154310000	142210000
O95757	HSPA4L	Heat shock 70 kDa protein 4L	7344500	13856000	6791500	15215000	6404100	8406300	9104300	7012600	8189300	11222000	3703000	3512900
O95758	PTBP3	Polypyrimidine tract-binding protein 3	60868000	78369000	60074000	67929000	55142000	71836000	59414000	69101000	76571000	48436000	29507000	18315000
O95777	LSM8	U6 snRNA-associated Sm-like protein LSm8	82002000	77457000	80427000	53929000	63515000	57042000	65034000	72423000	69660000	76662000	33968000	30477000
O95782	AP2A1	AP-2 complex subunit alpha-1	617370000	730300000	586400000	638880000	533020000	555600000	663120000	604540000	724290000	485230000	492620000	303570000
O95793	STAU1	Double-stranded RNA-binding protein Staufen homolog 1	333360000	361150000	300530000	342500000	314580000	395440000	295910000	333940000	395630000	246180000	189510000	221160000
O95801	TTC4	Tetratricopeptide repeat protein 4	16357000	24198000	20375000	16781000	19413000	20513000	11890000	19446000	19931000	15870000	10108000	3709400
O95810	SDPR	Serum deprivation-response protein	269800000	245030000	285200000	215070000	300220000	239790000	229160000	287680000	271360000	227850000	454440000	6048000
O95816	BAG2	BAG family molecular chaperone regulator 2	37050000	74853000	59217000	48828000	52518000	68062000	59613000	61584000	72827000	25898000	51275000	47896000
O95817	BAG3	BAG family molecular chaperone regulator 3	145890000	161480000	115180000	188990000	144460000	183440000	107740000	125940000	164440000	113040000	111520000	69335000
O95819	MAP4K4	Mitogen-activated protein kinase kinase kinase kinase 4	23052000	34552000	23498000	31283000	21884000	22576000	18950000	248860000	28805000	73082000	17528000	8860200
O95825	CRYZL1	Quinone oxidoreductase-like protein 1	4838600	8823700	5097400	6791600	8375400	7911200	9349100	9579300	11387000	7520100	2743000	2015200
O95831	AIFM1	Apoptosis-inducing factor 1, mitochondrial	248710000	228820000	236320000	240700000	195270000	266930000	235560000	230590000	280310000	203650000	153700000	124170000
O95833	CLIC3	Chloride intracellular channel protein 3	6433200	7986000	5895600	7540600	3843200	4997300	5145000	6350300	8522900	2051700	2714300	0
O95834	EML2	Echinoderm microtubule-associated protein-like 2	58080000	62195000	52490000	43457000	32564000	35406000	39989000	38484000	55795000	34968000	39016000	16525000
O95861	BPNT1	3(2),5-bisphosphate nucleotidase 1	97435000	119120000	92075000	102720000	96206000	108800000	97143000	105520000	110460000	96540000	67298000	56028000
O95864	FADS2	Fatty acid desaturase 2	26709000	35243000	29995000	37079000	29540000	40066000	39290000	28693000	53545000	20459000	29074000	12632000
O95865	DDAH2	N(G),N(G)-dimethylarginine dimethylaminohydrolase 2	97911000	108430000	73202000	72765000	67090000	85662000	64261000	84404000	103280000	59806000	48382000	13305000
O95881	TXNDC12	Thioredoxin domain-containing protein 12	189260000	188940000	199440000	178720000	152770000	178250000	157330000	201090000	227200000	198660000	155600000	134990000
O95905	ECD	Protein SGT1	3598200	1941400	2694800	3548500	2465900	3248200	1763600	1826100	0	3555000	1840400	1062400
O95983	MBD3	Methyl-CpG-binding domain protein 3	64271000	59879000	50888000	42528000	35405000	52445000	38048000	45124000	63151000	52917000	42019000	7335100
O95989	NUDT3	Diphosphoinositol polyphosphate phosphohydrolase 1	5860300	0	6832000	4894300	3692300	9828200	8245500	8180700	7034300	5553700	4929700	2527400
O95999	BCL10	B-cell lymphoma/leukemia 10	0	4748000	3177800	6132500	4924900	4759800	5829400	0	3896900	3667600	4351500	4213900
O96000	NDUFB10	NADH dehydrogenase [ubiquinone] 1 beta subcomplex subunit 10	19362000	18220000	23245000	22095000	32659000	19997000	22157000	12852000	16551000	16113000	11846000	10218000
O96005	CLPTM1	Cleft lip and palate transmembrane protein 1	52868000	63015000	35501000	60685000	50586000	57562000	31742000	40545000	54981000	39120000	31045000	23515000
O96007	MOCS2	Molybdopterin synthase catalytic subunit	29965000	36026000	22227000	25251000	18998000	26300000	17075000	21492000	20325000	16657000	14279000	9384200
O96008	TOMM40	Mitochondrial import receptor subunit TOM40 homolog	298350000	340770000	245570000	312060000	215590000	297790000	211460000	242750000	314760000	270010000	187280000	104100000
O96011	PEX11B	Peroxisomal membrane protein 11B	10400000	7927900	12902000	15395000	13565000	9081000	14028000	14013000	8984600	9807700	7265900	5799600
O96013	PAK4	Serine/threonine-protein kinase PAK 4	16434000	29451000	17543000	14204000	13943000	14332000	17341000	16254000	25155000	13460000	20664000	12782000
O96019;O94805	ACTL6A	Actin-like protein 6A	232480000	287010000	194630000	220460000	157970000	264490000	209550000	229950000	261050000	177740000	155940000	134620000
O96028	WHSC1	Histone-lysine N-methyltransferase NSD2	64087000	70025000	62494000	74894000	70639000	94735000	64265000	62729000	82915000	65677000	57461000	46528000
P00156	MT-CYB	Cytochrome b	3055800	26127000	18368000	22595000	17305000	4108700	23723000	24588000	26586000	14433000	10708000	0
P00167	CYB5A	Cytochrome b5	136700000	160220000	120800000	116600000	113370000	118440000	127880000	142660000	170600000	78701000	46385000	45243000
P00338;Q6ZMR3;P07864	LDHA	L-lactate dehydrogenase A chain	12231000000	11955000000	10637000000	11129000000	10141000000	11194000000	9426400000	10341000000	12322000000	10741000000	9496600000	4975300000
P00367;P49448	GLUD1;GLUD2	Glutamate dehydrogenase 1, mitochondrial;Glutamate dehydrogenase 2, mitochondrial	856270000	839920000	762510000	855010000	753040000	833050000	782750000	841950000	906730000	570180000	557020000	394150000
P00374;Q86XF0	DHFR	Dihydrofolate reductase	172150000	192400000	127730000	163500000	144710000	170300000	118000000	134140000	159420000	124420000	93549000	50663000
P00387	CYB5R3	NADH-cytochrome b5 reductase 3;NADH-cytochrome b5 reductase 3 membrane-bound form;NADH-cytochrome b5 reductase 3 soluble form	1152100000	1359200000	1156000000	1085100000	994860000	1154900000	1097100000	1204900000	1523500000	886740000	488440000	601890000
P00390	GSR	Glutathione reductase, mitochondrial	184550000	203440000	132200000	167880000	155770000	130460000	145460000	175340000	234970000	118140000	130460000	123090000
P00395	MT-CO1	Cytochrome c oxidase subunit 1	28424000	28611000	23411000	17489000	12327000	19798000	19735000	14060000	18623000	16443000	12746000	0
P00403	MT-CO2	Cytochrome c oxidase subunit 2	115810000	163520000	135270000	148630000	112250000	144020000	104320000	117640000	176060000	93843000	69835000	61263000
P00441	SOD1	Superoxide dismutase [Cu-Zn]	726790000	734110000	631720000	729410000	594920000	769580000	557650000	667650000	875770000	511920000	436970000	335570000
P00491	PNP	Purine nucleoside phosphorylase	353860000	372430000	310830000	362890000	296990000	333460000	302020000	331860000	356430000	272680000	235390000	196760000
P00492	HPRT1	Hypoxanthine-guanine phosphoribosyltransferase	636250000	700840000	530340000	699550000	472060000	702980000	546070000	626180000	753190000	478430000	512630000	386070000
P00505	GOT2	Aspartate aminotransferase, mitochondrial	887680000	770150000	670200000	995220000	512170000	1114300000	640250000	676120000	960320000	520410000	530330000	536440000
P00533;P04626;Q15303	EGFR	Epidermal growth factor receptor	116220000	150300000	112730000	167440000	142230000	171820000	127580000	131930000	183110000	136970000	113240000	60667000
P00558;P07205	PGK1	Phosphoglycerate kinase 1	18269000000	19126000000	14725000000	18446000000	15058000000	17945000000	15724000000	17015000000	19850000000	14259000000	10320000000	10188000000
P00568	AK1	Adenylate kinase isoenzyme 1	444410000	433960000	372770000	355280000	280390000	393620000	284090000	342870000	447810000	341370000	304160000	173480000
P00813	ADA	Adenosine deaminase	28898000	21388000	25001000	15651000	10413000	22885000	19965000	19345000	33380000	18202000	13233000	3562300
P01116;P01112	KRAS;HRAS	GTPase KRas;GTPase KRas, N-terminally processed;GTPase HRas;GTPase HRas, N-terminally processed	92332000	94860000	75204000	69173000	63810000	81377000	63632000	75083000	95044000	67597000	55338000	42479000
P01889	HLA-B	HLA class I histocompatibility antigen, B-7 alpha chain	65480000	70857000	52964000	60725000	57056000	83440000	61283000	57299000	85356000	41282000	46574000	23658000
P01893	HLA-H	Putative HLA class I histocompatibility antigen, alpha chain H	5504500	4350700	8211400	4441900	3479300	6243400	8231900	7751800	6161700	6066900	0	0
P02452;CON__Q862S4	COL1A1	Collagen alpha-1(I) chain	88900000	110140000	83209000	115940000	109750000	127390000	81769000	95670000	96788000	86713000	63692000	75412000
P02462;P29400	COL4A1;COL4A5	Collagen alpha-1(IV) chain;Arresten;Collagen alpha-5(IV) chain	8838700	8257600	6427400	2121500	2707800	7749000	6345400	8042900	10075000	5062900	4936400	0
P02545	LMNA	Prelamin-A/C;Lamin-A/C	7066100000	7327100000	5629000000	7204500000	6211000000	7648600000	5418600000	6216400000	6840400000	5433900000	5343000000	3483300000
P02679	FGG	Fibrinogen gamma chain	0	714090	0	0	0	402260000	0	0	0	0	11355000	8696000
P02751	FN1	Fibronectin;Anastellin;Ugl-Y1;Ugl-Y2;Ugl-Y3	219680000	248240000	180560000	243370000	201930000	253570000	193820000	228540000	215800000	205260000	177310000	112860000
P02786	TFRC	Transferrin receptor protein 1;Transferrin receptor protein 1, serum form	307090000	388570000	359590000	340590000	351360000	339050000	354890000	311720000	436610000	299260000	239000000	198340000
P02792	FTL	Ferritin light chain	3681600	6037100	5919700	16466000	11994000	14613000	4017900	5295500	4138400	7669500	5144400	5214800
P02794	FTH1	Ferritin heavy chain;Ferritin heavy chain, N-terminally processed	4719800	2281400	3518000	5128000	4271000	5670100	2193000	5313800	0	6228100	2540100	1718600
P02795;P80297;P13640;CON__P67983;P80294;P04731;Q8N339	MT2A;MT1X;MT1G	Metallothionein-2;Metallothionein-1X;Metallothionein-1G	210500000	32433000	25511000	30106000	23888000	23411000	516080000	21823000	25313000	533920000	23572000	3921100
P03905	MT-ND4	NADH-ubiquinone oxidoreductase chain 4	2348600	5355200	6982800	7340100	7356900	7868400	7736400	5546700	10732000	4086400	6218000	4075400
P03915	MT-ND5	NADH-ubiquinone oxidoreductase chain 5	10718000	13080000	10768000	8501700	12434000	12729000	11557000	9081900	13113000	6451400	3308300	0
P03928	MT-ATP8	ATP synthase protein 8	13244000	14337000	2429500	8287300	2529300	17325000	4847500	2868900	19266000	4807700	6515400	4508300
P04040	CAT	Catalase	160890000	150420000	162620000	171840000	149530000	186530000	142990000	165050000	209510000	111580000	107300000	118970000
P04049;P10398;P15056	RAF1	RAF proto-oncogene serine/threonine-protein kinase	11436000	12044000	9483600	7041100	6276600	6421700	15140000	10170000	12522000	8992800	5013600	4064100
P04062	GBA	Glucosylceramidase	64166000	35325000	43466000	59700000	40028000	50910000	36375000	45153000	46701000	57756000	36458000	40293000
P04075;P05062	ALDOA	Fructose-bisphosphate aldolase A	13964000000	15482000000	12302000000	12342000000	11520000000	14627000000	11696000000	13330000000	15036000000	10484000000	9281900000	5057600000
P04080	CSTB	Cystatin-B	147290000	162700000	141210000	147280000	117070000	119790000	105680000	125550000	140810000	101550000	60539000	84606000
P04083	ANXA1	Annexin A1	2616600000	2987000000	2194800000	2242500000	2328200000	2164700000	1975300000	2276800000	1976700000	1925300000	1431300000	1238900000
P04150	NR3C1	Glucocorticoid receptor	17781000	19949000	15350000	25696000	9054800	21974000	13766000	20668000	17013000	6552500	11831000	3714400
P04179	SOD2	Superoxide dismutase [Mn], mitochondrial	9348200	6566800	5505000	13513000	9285100	12711000	11300000	6938800	7087900	3698700	2251400	5236600
P04181	OAT	Ornithine aminotransferase, mitochondrial;Ornithine aminotransferase, hepatic form;Ornithine aminotransferase, renal form	122200000	166350000	108700000	184310000	137300000	169770000	91993000	122260000	133080000	75513000	70825000	70486000
P04183	TK1	Thymidine kinase, cytosolic	617910000	590660000	539540000	511960000	462950000	607130000	515540000	495850000	651480000	463590000	557490000	274360000
P04216	THY1	Thy-1 membrane glycoprotein	131760000	158100000	152120000	152650000	121640000	133180000	134900000	144960000	188970000	99034000	115710000	109510000
P04406;O14556	GAPDH	Glyceraldehyde-3-phosphate dehydrogenase	22010000000	23561000000	18408000000	24353000000	20972000000	25650000000	19687000000	21756000000	23839000000	16134000000	10822000000	8554700000
P04424	ASL	Argininosuccinate lyase	10339000	8536500	8683100	7637300	8795300	10108000	9056200	9971000	11374000	5121000	4236100	0
P04439	HLA-A	HLA class I histocompatibility antigen, A-3 alpha chain	234410000	329120000	220370000	256700000	224090000	266490000	243300000	265380000	318650000	182980000	192810000	156120000
P04632;Q96L46	CAPNS1	Calpain small subunit 1	533980000	421770000	389980000	385770000	322640000	358520000	256080000	305820000	337550000	389110000	340100000	306080000
P04637	TP53	Cellular tumor antigen p53	254700000	256620000	166320000	177120000	182370000	241990000	176700000	232910000	302300000	180510000	176370000	127450000
P04732	MT1E	Metallothionein-1E	1140300	410230	283040	4045800	0	1414100	308750	252600	0	1713800	390440	0
P04792	HSPB1	Heat shock protein beta-1	2466700000	2642600000	2564000000	2871800000	2504000000	3103800000	2312800000	2561400000	3197300000	1875600000	1510800000	1348300000
P04818	TYMS	Thymidylate synthase	218560000	220840000	183380000	195600000	163100000	221860000	196550000	202060000	199880000	180900000	130000000	82930000
P04843	RPN1	Dolichyl-diphosphooligosaccharide--protein glycosyltransferase subunit 1	1224000000	1556000000	1183500000	1317400000	1152000000	1325200000	1244000000	1366200000	1806200000	936960000	983720000	793510000
P04844	RPN2	Dolichyl-diphosphooligosaccharide--protein glycosyltransferase subunit 2	1020600000	1228300000	1045100000	1036200000	927020000	1073500000	1005400000	1112800000	1360600000	996220000	653220000	488170000
P04899	GNAI2	Guanine nucleotide-binding protein G(i) subunit alpha-2	721240000	935310000	784090000	739770000	627090000	776460000	749200000	757240000	960300000	461120000	519840000	383140000
Q99878;Q96KK5;Q9BTM1;Q93077;Q7L7L0;P20671;P0C0S8;P04908;REV__Q8NB25	HIST1H2AJ;HIST1H2AH;H2AFJ;HIST1H2AC;HIST3H2A;HIST1H2AD;HIST1H2AG;HIST1H2AB	Histone H2A type 1-J;Histone H2A type 1-H;Histone H2A.J;Histone H2A type 1-C;Histone H2A type 3;Histone H2A type 1-D;Histone H2A type 1;Histone H2A type 1-B/E	6866700000	6674600000	5634600000	7096100000	6861800000	6939500000	5713200000	6372000000	6472200000	5896000000	5425000000	3456700000
P05023;P13637;P50993;Q13733;P20648	ATP1A1	Sodium/potassium-transporting ATPase subunit alpha-1	908250000	1141100000	884080000	1045400000	899330000	1156900000	936790000	951600000	1181900000	713130000	523390000	502250000
P05026	ATP1B1	Sodium/potassium-transporting ATPase subunit beta-1	52921000	68809000	53782000	63334000	37685000	71424000	52710000	58184000	56838000	39937000	27859000	17948000
P05067	APP	Amyloid beta A4 protein;N-APP;Soluble APP-alpha;Soluble APP-beta;C99;Beta-amyloid protein 42;Beta-amyloid protein 40;C83;P3(42);P3(40);C80;Gamma-secretase C-terminal fragment 59;Gamma-secretase C-terminal fragment 57;Gamma-secretase C-terminal fragment 50;C31	10263000	14329000	6793600	16298000	12249000	13033000	16067000	13790000	21709000	10791000	5866800	0
P05106	ITGB3	Integrin beta-3	16343000	19998000	11027000	12675000	11783000	13973000	13360000	18566000	25417000	10959000	1785000	1395500
P05114	HMGN1	Non-histone chromosomal protein HMG-14	49354000	58771000	42847000	46314000	39145000	46251000	34011000	42257000	52192000	32766000	48879000	878840
P05120	SERPINB2	Plasminogen activator inhibitor 2	39795000	45264000	32206000	44976000	37073000	34337000	22194000	27601000	28446000	25075000	13795000	13213000
P05121	SERPINE1	Plasminogen activator inhibitor 1	40711000	38547000	43032000	55789000	43154000	59944000	39831000	38787000	47983000	48876000	52263000	25700000
P05141;Q9H0C2	SLC25A5	ADP/ATP translocase 2;ADP/ATP translocase 2, N-terminally processed	1942100000	2499100000	1919300000	2483800000	2207000000	2673900000	2220900000	2224900000	2771800000	1759300000	1848400000	1291800000
P05161	ISG15	Ubiquitin-like protein ISG15	34351000	64050000	41634000	22615000	39723000	32524000	21701000	51182000	60796000	31289000	21505000	26218000
P05166	PCCB	Propionyl-CoA carboxylase beta chain, mitochondrial	10391000	8869200	4153200	7897200	5966700	4282200	4505900	4214800	7663200	3353900	6622000	5371200
P05198	EIF2S1	Eukaryotic translation initiation factor 2 subunit 1	887750000	794840000	603220000	835270000	827120000	995560000	673710000	782270000	741820000	617340000	684510000	594690000
P05362	ICAM1	Intercellular adhesion molecule 1	192000000	223640000	194540000	201270000	147240000	216880000	192360000	203820000	246770000	159420000	109100000	57306000
P05386	RPLP1	60S acidic ribosomal protein P1	218630000	225930000	175790000	1036100000	260950000	1105400000	163450000	179630000	875030000	146450000	504650000	137240000
P05387	RPLP2	60S acidic ribosomal protein P2	1533200000	1807100000	1438600000	1826700000	1606900000	1941500000	1408500000	1622600000	1810000000	1368600000	1367400000	1168900000
P05388;Q8NHW5	RPLP0;RPLP0P6	60S acidic ribosomal protein P0;60S acidic ribosomal protein P0-like	2165500000	2386700000	1715900000	2147400000	1890800000	1790500000	1834700000	2011300000	2379100000	1822300000	1584900000	1183600000
P05412	JUN	Transcription factor AP-1	56578000	16015000	0	14228000	0	57362000	52886000	51214000	59100000	12233000	45328000	17933000
P05455	SSB	Lupus La protein	1000100000	1155400000	832470000	1175800000	979080000	1157400000	833860000	843900000	1149400000	945770000	944470000	517020000
P05549;Q6VUC0;Q92481	TFAP2A;TFAP2E;TFAP2B	Transcription factor AP-2-alpha;Transcription factor AP-2-epsilon;Transcription factor AP-2-beta	3829700	4757100	3911400	4062300	2714500	4427900	3512000	3976500	5922200	3479500	4090700	1016100
P05556	ITGB1	Integrin beta-1	1174800000	1360300000	1109000000	1103000000	909460000	1216000000	1058300000	1215300000	1470100000	765840000	884150000	496640000
P05783;CON__H-INV:HIT000015463	KRT18	Keratin, type I cytoskeletal 18	280360000	325130000	216780000	302490000	236460000	299050000	187210000	238240000	292180000	203010000	220390000	140230000
P05976;P08590	MYL1;MYL3	Myosin light chain 1/3, skeletal muscle isoform;Myosin light chain 3	159490000	159460000	138270000	142090000	143050000	155230000	123280000	134970000	168460000	97643000	102740000	92779000
P05997	COL5A2	Collagen alpha-2(V) chain	26530000	50367000	25796000	17655000	25125000	15950000	47559000	25801000	32263000	12669000	8136100	11214000
P06132	UROD	Uroporphyrinogen decarboxylase	126130000	84694000	86598000	67390000	83330000	73589000	72123000	93272000	83573000	91016000	58246000	48688000
P06280	GLA	Alpha-galactosidase A	42170000	40321000	24883000	43020000	31661000	42334000	27251000	36023000	45651000	23743000	21075000	8661100
P06396;REV__Q6TDU7	GSN	Gelsolin	1133300000	1171100000	939720000	941330000	833580000	929920000	860250000	964380000	1175000000	709040000	607780000	386330000
P06400	RB1	Retinoblastoma-associated protein	16312000	20428000	14419000	15445000	10974000	7608000	18016000	10120000	22837000	7933500	10507000	2026200
P06454	PTMA	Prothymosin alpha;Prothymosin alpha, N-terminally processed;Thymosin alpha-1	244500000	592830000	470210000	602080000	483870000	606990000	404110000	529430000	513810000	385450000	580400000	5857800
P06493	CDK1	Cyclin-dependent kinase 1	517380000	715390000	616280000	612820000	566250000	696840000	472250000	565650000	736850000	432340000	498670000	348380000
P06576	ATP5B	ATP synthase subunit beta, mitochondrial	4560400000	4343600000	3668900000	4038400000	3342100000	4389800000	3220500000	3737000000	4389700000	3367700000	2567500000	2099400000
P06702	S100A9	Protein S100-A9	25079000	0	0	0	0	1240100	0	0	1646600	0	0	4881800
P06703	S100A6	Protein S100-A6	763240000	723800000	511940000	666390000	556690000	692900000	540340000	658720000	704490000	454430000	769180000	137370000
P06730;A6NMX2	EIF4E	Eukaryotic translation initiation factor 4E	81243000	99736000	75831000	110160000	76433000	77491000	84197000	66059000	94874000	65906000	67585000	40312000
P06733	ENO1	Alpha-enolase	26916000000	26203000000	22804000000	23508000000	22009000000	25975000000	21291000000	23627000000	27576000000	23803000000	20812000000	15799000000
P06737	PYGL	Glycogen phosphorylase, liver form	860880000	940490000	754510000	727140000	672290000	786870000	757230000	794760000	1000400000	704130000	523700000	426990000
P06744	GPI	Glucose-6-phosphate isomerase	3839800000	4233500000	3396700000	3754300000	3287100000	3954400000	3302200000	3574800000	4532100000	2993800000	2730200000	2300400000
P06746	POLB	DNA polymerase beta	15548000	15201000	8948100	14282000	9631800	13874000	7295700	8972700	13854000	9571400	7883800	8505200
P06748	NPM1	Nucleophosmin	4651200000	4979000000	3695100000	4290900000	3678300000	4977200000	3481700000	3895600000	4625500000	4070300000	4340600000	2167200000
P06753	TPM3	Tropomyosin alpha-3 chain	2234900000	2619200000	1892300000	2264200000	1908300000	2278600000	2594000000	2195200000	2904000000	1634500000	1921300000	1177800000
P06756	ITGAV	Integrin alpha-V;Integrin alpha-V heavy chain;Integrin alpha-V light chain	110540000	136230000	112140000	113170000	83274000	108940000	101180000	121530000	127700000	73620000	51756000	47927000
P06865	HEXA	Beta-hexosaminidase subunit alpha	193130000	187740000	165970000	170670000	157340000	169990000	146490000	155700000	182400000	113580000	102540000	134860000
Q16778;P33778;P23527;P06899;Q8N257;Q6DRA6;Q6DN03	HIST2H2BE;HIST1H2BB;HIST1H2BO;HIST1H2BJ;HIST3H2BB	Histone H2B type 2-E;Histone H2B type 1-B;Histone H2B type 1-O;Histone H2B type 1-J;Histone H2B type 3-B	892170000	809280000	736280000	632600000	736510000	897790000	725230000	926140000	1026300000	650740000	943040000	705100000
P07099	EPHX1	Epoxide hydrolase 1	43931000	65234000	52021000	75019000	50086000	61895000	56273000	56516000	89921000	41174000	36273000	26388000
P07108	DBI	Acyl-CoA-binding protein	177430000	132260000	157150000	161190000	130920000	124970000	157930000	151290000	211580000	120630000	87182000	75003000
P07195	LDHB	L-lactate dehydrogenase B chain	3866400000	4143100000	3110500000	4119400000	3381400000	4484400000	3116000000	3405900000	4240500000	3154900000	2842900000	1976300000
P07203	GPX1	Glutathione peroxidase 1	120260000	125970000	99460000	135430000	90119000	138110000	95881000	111970000	138780000	98918000	75455000	71640000
P07237	P4HB	Protein disulfide-isomerase	3959500000	4373100000	3506100000	3640600000	3004400000	3607800000	3460000000	3813900000	4331600000	2978800000	2843400000	1494700000
P07305	H1F0	Histone H1.0;Histone H1.0, N-terminally processed	120970000	111600000	119470000	99920000	90575000	123070000	176580000	177980000	190500000	130080000	261550000	106420000
P07311	ACYP1	Acylphosphatase-1	53893000	57343000	56062000	35758000	31557000	42308000	47114000	48914000	56582000	23219000	26059000	20896000
P07339	CTSD	Cathepsin D;Cathepsin D light chain;Cathepsin D heavy chain	720120000	774650000	578050000	608240000	459630000	684720000	535960000	551410000	794300000	488920000	393520000	332920000
P07355;A6NMY6	ANXA2;ANXA2P2	Annexin A2;Putative annexin A2-like protein	12740000000	13523000000	11014000000	11884000000	10651000000	13039000000	10507000000	11807000000	14016000000	9537200000	9664300000	6581700000
P07384	CAPN1	Calpain-1 catalytic subunit	322510000	391300000	275660000	277760000	270210000	299660000	310610000	295720000	343500000	268050000	166360000	180730000
P07437;A6NNZ2	TUBB	Tubulin beta chain	5740600000	6053800000	5501700000	5729400000	5432500000	5947300000	5169000000	5282200000	5431500000	3467400000	2230900000	2209600000
P07602	PSAP	Prosaposin;Saposin-A;Saposin-B-Val;Saposin-B;Saposin-C;Saposin-D	504790000	397660000	363330000	391170000	295970000	322110000	322900000	458410000	477800000	525380000	302080000	129700000
P07686	HEXB	Beta-hexosaminidase subunit beta;Beta-hexosaminidase subunit beta chain B;Beta-hexosaminidase subunit beta chain A	357570000	361970000	305000000	348490000	269480000	329340000	282100000	300180000	372350000	270130000	200400000	173770000
P07737;CON__P02584	PFN1	Profilin-1	6437500000	6859900000	6832900000	7336700000	5601600000	7809500000	5635800000	6416700000	8164900000	5177400000	3836200000	3385300000
P07741	APRT	Adenine phosphoribosyltransferase	307820000	301990000	239380000	177750000	155180000	198340000	215970000	243070000	291710000	236150000	182370000	119930000
P07814	EPRS	Bifunctional glutamate/proline--tRNA ligase;Glutamate--tRNA ligase;Proline--tRNA ligase	1374500000	1465100000	1161000000	1283700000	1120100000	1384000000	1114300000	1240200000	1511500000	963740000	895840000	577680000
P07858	CTSB	Cathepsin B;Cathepsin B light chain;Cathepsin B heavy chain	459190000	435920000	402520000	379350000	336150000	395400000	310880000	386440000	405510000	319490000	380550000	282000000
P07900;Q14568;Q58FG0;Q58FG1	HSP90AA1	Heat shock protein HSP 90-alpha	7708300000	8036100000	6319300000	7069400000	6026000000	7710200000	5810900000	6316200000	7599800000	5127900000	5155400000	3793100000
P07910;P0DMR1;O60812;B7ZW38;B2RXH8;Q86SE5	HNRNPC	Heterogeneous nuclear ribonucleoproteins C1/C2	2495800000	2394200000	2133800000	2553800000	2162800000	2623500000	2035300000	2239800000	2664500000	2103200000	2055800000	1368100000
P07919;A0A096LP55	UQCRH	Cytochrome b-c1 complex subunit 6, mitochondrial	96375000	106770000	101060000	104020000	102920000	96946000	87986000	87882000	113470000	97073000	78094000	59132000
P07942	LAMB1	Laminin subunit beta-1	168230000	186790000	152960000	134160000	104800000	154130000	148920000	155060000	178420000	134950000	93741000	54395000
P07947	YES1	Tyrosine-protein kinase Yes	34117000	42027000	37385000	33956000	35149000	37078000	28390000	39646000	48057000	23088000	26845000	16803000
P07951	TPM2	Tropomyosin beta chain	926460000	1054100000	781850000	748390000	638960000	784830000	771120000	860350000	906690000	548240000	554410000	535880000
P07954	FH	Fumarate hydratase, mitochondrial	582500000	665180000	450060000	542370000	522120000	626400000	500120000	580040000	716050000	446130000	317750000	220720000
P07992	ERCC1	DNA excision repair protein ERCC-1	10907000	12371000	7902000	7752500	5614000	5735700	4916900	9711700	9865200	8542600	5081800	2651100
P08133	ANXA6	Annexin A6	2004500000	2244800000	1788900000	1894900000	1684800000	1870300000	1839200000	2052900000	2390900000	1498400000	1353900000	1073400000
P08134	RHOC	Rho-related GTP-binding protein RhoC	90669000	89181000	84934000	65871000	51921000	73738000	64509000	59168000	73435000	100620000	82007000	40314000
P08195	SLC3A2	4F2 cell-surface antigen heavy chain	329680000	431600000	351640000	523260000	473430000	707000000	409850000	375300000	480340000	390920000	297470000	273350000
P08237	PFKM	ATP-dependent 6-phosphofructokinase, muscle type	407080000	500180000	360840000	367670000	349290000	428460000	364940000	403760000	503530000	268710000	257560000	185970000
P08238;Q58FF7	HSP90AB1	Heat shock protein HSP 90-beta	17647000000	17796000000	15493000000	16021000000	15164000000	17274000000	16187000000	16563000000	17843000000	13222000000	13504000000	10927000000
P08240	SRPR	Signal recognition particle receptor subunit alpha	112050000	161470000	97840000	89940000	63845000	116120000	130660000	145960000	152630000	63348000	54120000	43241000
P08243	ASNS	Asparagine synthetase [glutamine-hydrolyzing]	101960000	89866000	70862000	127510000	105510000	134100000	78258000	85054000	136360000	120200000	70325000	69773000
P08397	HMBS	Porphobilinogen deaminase	77648000	70867000	49515000	59451000	48363000	53151000	45872000	58341000	71107000	71898000	69420000	16386000
P08473	MME	Neprilysin	55486000	69803000	61427000	68091000	34307000	55067000	54538000	60829000	78902000	31663000	24646000	12954000
P08514	ITGA2B	Integrin alpha-IIb;Integrin alpha-IIb heavy chain;Integrin alpha-IIb light chain, form 1;Integrin alpha-IIb light chain, form 2	4582600	5294300	3702800	3561500	4040400	6102400	561000000	555070000	663620000	384820000	325050000	244290000
P08559;P29803	PDHA1	Pyruvate dehydrogenase E1 component subunit alpha, somatic form, mitochondrial	232950000	233240000	204990000	187550000	169790000	196310000	185710000	193720000	227280000	160300000	161860000	157950000
P08572	COL4A2	Collagen alpha-2(IV) chain;Canstatin	18922000	16378000	12709000	12512000	9540800	15494000	13559000	12709000	20590000	5382800	9115200	5195300
P08574	CYC1	Cytochrome c1, heme protein, mitochondrial	215960000	232240000	201200000	200560000	186490000	232370000	181850000	199230000	238260000	173070000	148460000	102940000
P08579	SNRPB2	U2 small nuclear ribonucleoprotein B	66894000	62586000	52318000	60904000	51134000	59498000	52935000	53765000	70935000	47610000	59985000	39351000
P08581	MET	Hepatocyte growth factor receptor	6196500	5442500	4460400	3488300	2800200	3404100	2873700	3874500	4858500	3851300	0	0
P08621	SNRNP70	U1 small nuclear ribonucleoprotein 70 kDa	375090000	425060000	337500000	412840000	342940000	430330000	358280000	387330000	448250000	283640000	185680000	126620000
P08648	ITGA5	Integrin alpha-5;Integrin alpha-5 heavy chain;Integrin alpha-5 light chain	296310000	321520000	271110000	200040000	159060000	258810000	230670000	258680000	329820000	204760000	120580000	106390000
P08651	NFIC	Nuclear factor 1 C-type	33285000	33478000	31543000	24305000	23599000	29005000	23589000	26728000	34584000	33657000	19429000	4166400
P08670;P17661;P41219;P14136;CON__Q61726;CON__P78386;P78386	VIM	Vimentin	32533000000	35606000000	28941000000	33995000000	32016000000	36155000000	25421000000	28699000000	32853000000	28108000000	28458000000	19946000000
P08708	RPS17	40S ribosomal protein S17	822440000	901180000	753830000	891300000	641020000	889600000	680680000	732720000	944000000	698240000	388040000	269920000
P08754;P09471;A8MTJ3	GNAI3	Guanine nucleotide-binding protein G(k) subunit alpha	63868000	82760000	52741000	71683000	65024000	67874000	50791000	59022000	60626000	58308000	60506000	31468000
P08758	ANXA5	Annexin A5	5177500000	5263700000	4220800000	4007700000	3859100000	4764400000	3782000000	4566100000	5217800000	3977300000	3533000000	2129100000
P08865;A0A8I5KQE6	RPSA	40S ribosomal protein SA	2006900000	2031600000	1659300000	1979800000	1681100000	1839200000	1559900000	1679200000	1924600000	1619500000	1505400000	1252400000
P08962	CD63	CD63 antigen	47163000	54794000	42197000	67800000	45643000	75820000	45134000	40052000	57822000	35294000	45437000	47000000
P09001	MRPL3	39S ribosomal protein L3, mitochondrial	33226000	39323000	29590000	39519000	32065000	38138000	30598000	34913000	41061000	21709000	20758000	17260000
P09012	SNRPA	U1 small nuclear ribonucleoprotein A	208920000	210030000	152240000	183700000	165950000	233870000	177840000	173460000	259770000	139720000	141420000	86300000
P09038	FGF2	Fibroblast growth factor 2	21669000	13710000	15037000	19571000	14226000	19332000	15077000	19501000	21093000	9214700	19141000	0
P09104;P13929	ENO2	Gamma-enolase	888520000	826300000	764610000	577390000	495190000	671240000	604340000	678420000	925210000	716720000	455720000	373080000
P09110	ACAA1	3-ketoacyl-CoA thiolase, peroxisomal	24003000	32893000	22153000	28497000	29660000	28644000	22235000	30327000	46498000	31014000	18964000	7510600
P09132	SRP19	Signal recognition particle 19 kDa protein	25562000	43868000	16657000	18100000	29360000	37107000	33280000	21200000	24858000	42806000	25451000	10171000
P09211	GSTP1	Glutathione S-transferase P	2471700000	2541700000	2012800000	2226600000	2002100000	2275900000	2007700000	2214500000	2468100000	1634200000	1321300000	1472600000
P09234	SNRPC	U1 small nuclear ribonucleoprotein C	150490000	195750000	132230000	205610000	157950000	202640000	144080000	150270000	190910000	116690000	109720000	104780000
P09382	LGALS1	Galectin-1	2983200000	2856400000	2652700000	2783400000	2626400000	3068900000	2167000000	2563400000	3260800000	2035500000	2446900000	1999100000
P09417	QDPR	Dihydropteridine reductase	59989000	67841000	48056000	56154000	38615000	55445000	37478000	42232000	58340000	25931000	39502000	33241000
P09429;B2RPK0	HMGB1;HMGB1P1	High mobility group protein B1;Putative high mobility group protein B1-like 1	1889200000	1950900000	1652700000	1680500000	1705600000	1721500000	1524400000	1697800000	1581200000	1546400000	1558000000	1230100000
P09486	SPARC	SPARC	84889000	87945000	79390000	112290000	90617000	109020000	83682000	103280000	105090000	68408000	53928000	55982000
P09493	TPM1	Tropomyosin alpha-1 chain	805840000	894110000	692310000	608870000	502590000	602760000	705070000	778230000	886730000	505880000	534480000	374940000
P09496	CLTA	Clathrin light chain A	198860000	159970000	110810000	175000000	133550000	169430000	111090000	164700000	154980000	126020000	162020000	30118000
P09497	CLTB	Clathrin light chain B	100660000	69789000	58283000	80563000	98370000	102830000	83266000	98398000	106730000	51157000	70149000	44810000
P09525	ANXA4	Annexin A4	46732000	42566000	35029000	36945000	52630000	74713000	39503000	60624000	51238000	28329000	55702000	34337000
P09543	CNP	2,3-cyclic-nucleotide 3-phosphodiesterase	159800000	183740000	154940000	149930000	137120000	154180000	132400000	137740000	185880000	119780000	136110000	99157000
P09601	HMOX1	Heme oxygenase 1	1150700	656040	568190	1595500	1219300	1396100	0	0	733580	426430	0	1704500
P09619	PDGFRB	Platelet-derived growth factor receptor beta	8429100	7157400	9108300	6755300	5853600	9736300	10739000	8957800	6506500	8327900	2308000	3751300
P09622	DLD	Dihydrolipoyl dehydrogenase, mitochondrial	419110000	420330000	343950000	329930000	311350000	411250000	313190000	387460000	412620000	279250000	251460000	164290000
P09651;Q32P51	HNRNPA1;HNRNPA1L2	Heterogeneous nuclear ribonucleoprotein A1;Heterogeneous nuclear ribonucleoprotein A1, N-terminally processed;Heterogeneous nuclear ribonucleoprotein A1-like 2	4238600000	5047900000	4041500000	5396400000	4375800000	5396200000	3822100000	4063000000	5167200000	3546100000	4072800000	1862600000
P09661	SNRPA1	U2 small nuclear ribonucleoprotein A	227530000	230420000	176960000	206310000	204920000	232610000	160500000	174510000	219560000	232740000	151580000	122080000
P09874	PARP1	Poly [ADP-ribose] polymerase 1	1728700000	1887300000	1504100000	1689200000	1307400000	1682600000	1465300000	1518500000	1874400000	1155600000	1059700000	857420000
P09884	POLA1	DNA polymerase alpha catalytic subunit	16551000	9967400	12041000	3780900	11506000	22504000	10225000	16299000	16980000	2740700	5596300	6487300
P09936	UCHL1	Ubiquitin carboxyl-terminal hydrolase isozyme L1	374510000	398810000	297970000	357390000	307400000	358370000	298440000	343680000	391370000	195290000	281000000	274690000
P09960	LTA4H	Leukotriene A-4 hydrolase	556110000	615670000	512780000	541850000	498520000	567440000	523680000	572440000	646590000	431400000	408810000	384370000
P09972	ALDOC	Fructose-bisphosphate aldolase C	1047800000	1222600000	862380000	1164100000	804300000	1035800000	917150000	981810000	1152900000	673550000	632910000	498490000
Q71UI9;P0C0S5	H2AFV;H2AFZ	Histone H2A.V;Histone H2A.Z	751790000	772490000	596360000	743240000	771680000	755400000	615410000	723630000	819760000	587190000	537920000	516260000
P0CG12	CHTF8	Chromosome transmission fidelity protein 8 homolog isoform 2	13909000	13629000	8633900	9358100	7429300	4696500	13941000	9931900	20180000	8044400	2184400	2391500
P0CG30;P0CG29	GSTT2B;GSTT2	Glutathione S-transferase theta-2B;Glutathione S-transferase theta-2	43181000	43930000	34226000	34927000	28474000	38885000	28352000	33012000	43404000	30735000	15515000	19188000
P0DMV9;P0DMV8	HSPA1B;HSPA1A	Heat shock 70 kDa protein 1B;Heat shock 70 kDa protein 1A	2745100000	2838700000	2345800000	2680100000	2463500000	2888200000	2252300000	2537700000	2935400000	2011400000	1943600000	1469400000
P0DP25;P0DP24;P0DP23;P27482;P02585	CALM3	Calmodulin-3	1949500000	2107600000	1775400000	2241000000	2097400000	2551300000	1781400000	1943200000	2756200000	1181100000	1475200000	731420000
P0DPB6	POLR1D	DNA-directed RNA polymerases I and III subunit RPAC2	0	4514100	0	4217400	2881500	5488400	0	1838300	3534200	1373600	1825600	1690900
P10155	TROVE2	60 kDa SS-A/Ro ribonucleoprotein	216610000	206600000	147920000	184150000	177880000	217330000	160070000	195700000	251500000	146380000	180080000	150580000
P10253	GAA	Lysosomal alpha-glucosidase;76 kDa lysosomal alpha-glucosidase;70 kDa lysosomal alpha-glucosidase	120770000	108140000	93811000	64497000	74897000	69610000	75776000	90308000	112550000	76970000	47760000	32064000
P10301	RRAS	Ras-related protein R-Ras	131130000	161530000	105870000	145360000	109690000	123700000	110040000	117020000	145860000	67565000	86425000	74351000
P10321	HLA-C	HLA class I histocompatibility antigen, Cw-7 alpha chain	202180000	279400000	228310000	291220000	180810000	278310000	255340000	214860000	301850000	116360000	191530000	96686000
P10412;P22492	HIST1H1E	Histone H1.4	15673000	18670000	12917000	13863000	14583000	15364000	9764200	18499000	16667000	19730000	18803000	8472100
P10515	DLAT	Dihydrolipoyllysine-residue acetyltransferase component of pyruvate dehydrogenase complex, mitochondrial	180350000	171300000	140730000	148030000	139710000	176330000	135220000	162300000	204400000	118840000	105850000	90566000
P10586	PTPRF	Receptor-type tyrosine-protein phosphatase F	7663100	12641000	8066000	4829500	4168800	2869100	4375600	4724100	5762200	4011600	1635600	0
P10599	TXN	Thioredoxin	1501900000	1355600000	1248800000	1264400000	1115300000	1161300000	992450000	1158000000	1378700000	1036600000	793080000	877360000
P10606	COX5B	Cytochrome c oxidase subunit 5B, mitochondrial	28519000	26874000	48637000	32787000	20973000	29317000	20399000	23311000	35553000	20695000	23529000	28141000
P10619	CTSA	Lysosomal protective protein;Lysosomal protective protein 32 kDa chain;Lysosomal protective protein 20 kDa chain	382960000	387330000	301100000	326730000	307000000	247980000	276550000	341150000	403070000	275260000	247350000	202600000
P10620	MGST1	Microsomal glutathione S-transferase 1	45111000	44088000	52233000	48386000	41688000	49315000	59851000	56378000	53598000	27489000	26592000	22682000
P10644;P31321	PRKAR1A	cAMP-dependent protein kinase type I-alpha regulatory subunit;cAMP-dependent protein kinase type I-alpha regulatory subunit, N-terminally processed	212190000	233990000	155540000	198570000	126640000	175520000	134980000	148420000	206950000	122170000	97784000	79809000
P10768	ESD	S-formylglutathione hydrolase	495480000	470800000	376810000	350890000	316660000	390020000	338050000	376790000	443020000	385470000	286060000	171780000
P10809	HSPD1	60 kDa heat shock protein, mitochondrial	10082000000	8465100000	6769300000	8432500000	6366300000	8349700000	6208100000	7988300000	8654000000	6989400000	5913100000	3846400000
P11021	HSPA5	78 kDa glucose-regulated protein	5765800000	6316000000	4954000000	6337100000	5114400000	6204300000	6634100000	6797700000	7805600000	5742000000	5462700000	4301300000
P11047	LAMC1	Laminin subunit gamma-1	244830000	265540000	202480000	184590000	160850000	164410000	195800000	227790000	235740000	153230000	171420000	140190000
P11117	ACP2	Lysosomal acid phosphatase	8800600	6433100	8045900	10758000	8489900	11307000	6347300	8266800	10253000	7964900	3241400	3815400
P11142	HSPA8	Heat shock cognate 71 kDa protein	11472000000	12358000000	9896100000	11601000000	10144000000	12260000000	9653900000	10512000000	12144000000	9068900000	7143200000	6247700000
P11166	SLC2A1	Solute carrier family 2, facilitated glucose transporter member 1	101490000	87684000	100350000	214420000	157910000	198550000	97092000	128330000	164470000	119320000	157120000	164550000
P11169;Q8TDB8	SLC2A3;SLC2A14	Solute carrier family 2, facilitated glucose transporter member 3;Solute carrier family 2, facilitated glucose transporter member 14	20408000	19928000	20607000	20203000	32551000	35287000	18677000	23624000	28558000	24701000	21074000	22325000
P11172	UMPS	Uridine 5-monophosphate synthase;Orotate phosphoribosyltransferase;Orotidine 5-phosphate decarboxylase	126080000	127260000	100470000	131520000	128770000	128830000	108150000	105040000	111820000	95961000	64367000	42934000
P11177	PDHB	Pyruvate dehydrogenase E1 component subunit beta, mitochondrial	238890000	272650000	207690000	254160000	193080000	240410000	183430000	218760000	269040000	199990000	83388000	111540000
P11182	DBT	Lipoamide acyltransferase component of branched-chain alpha-keto acid dehydrogenase complex, mitochondrial	10953000	7648600	14235000	9861300	8769700	13444000	6414000	11166000	12546000	5502100	7052600	2352400
P11216	PYGB	Glycogen phosphorylase, brain form	210450000	234520000	182150000	225740000	212540000	242130000	200300000	204540000	252020000	181870000	141170000	152580000
P11217	PYGM	Glycogen phosphorylase, muscle form	0	0	0	0	0	5059000	0	0	0	0	0	0
P11233	RALA	Ras-related protein Ral-A	32790000	43387000	25060000	43388000	30628000	42450000	28324000	29747000	42107000	40613000	18382000	19487000
P11234	RALB	Ras-related protein Ral-B	89227000	110210000	98245000	88277000	66559000	90057000	87806000	78522000	109140000	62655000	44161000	57023000
P11279	LAMP1	Lysosome-associated membrane glycoprotein 1	160420000	178000000	143110000	190650000	147350000	207780000	151530000	160590000	197800000	131300000	167220000	75792000
P11310	ACADM	Medium-chain specific acyl-CoA dehydrogenase, mitochondrial	111240000	104950000	91005000	112900000	91430000	109580000	92369000	93813000	105160000	105460000	73699000	46686000
P11387;Q969P6	TOP1	DNA topoisomerase 1	582220000	613590000	546310000	662920000	587740000	642090000	546570000	427880000	683990000	365830000	412970000	271100000
P11388	TOP2A	DNA topoisomerase 2-alpha	737150000	789960000	600000000	679980000	630780000	723390000	549660000	619700000	744410000	521500000	504820000	309510000
P11413	G6PD	Glucose-6-phosphate 1-dehydrogenase	1109900000	1318200000	893490000	1022300000	759080000	1095400000	906310000	978190000	1217200000	691570000	765240000	499670000
P11441	UBL4A	Ubiquitin-like protein 4A	28688000	46193000	28265000	46100000	26864000	38056000	32982000	28178000	40728000	26383000	5691700	10876000
P11474;O95718	ESRRA;ESRRB	Steroid hormone receptor ERR1;Steroid hormone receptor ERR2	2694000	2403300	2230200	817570	829370	1411300	1645400	1345000	2977500	1480900	0	154120
P11498	PC	Pyruvate carboxylase, mitochondrial	7495000	2793500	4525100	3471500	2826900	3357500	1440900	3861500	6173100	8320800	1401100	4162600
P11586	MTHFD1	C-1-tetrahydrofolate synthase, cytoplasmic;Methylenetetrahydrofolate dehydrogenase;Methenyltetrahydrofolate cyclohydrolase;Formyltetrahydrofolate synthetase;C-1-tetrahydrofolate synthase, cytoplasmic, N-terminally processed	1270600000	1375800000	1052900000	1238000000	1078300000	1323800000	1021500000	1143100000	1363900000	969120000	992190000	609750000
P11717	IGF2R	Cation-independent mannose-6-phosphate receptor	379580000	459470000	353900000	353010000	310690000	345300000	338070000	351650000	433500000	281860000	235970000	131460000
P11766	ADH5	Alcohol dehydrogenase class-3	668180000	710350000	538630000	570890000	528200000	638370000	505210000	607230000	584060000	478250000	350420000	330170000
P11802	CDK4	Cyclin-dependent kinase 4	117280000	148570000	115330000	90958000	101050000	131250000	111040000	122110000	139490000	78557000	79599000	64136000
P11908	PRPS2	Ribose-phosphate pyrophosphokinase 2	118380000	125130000	103940000	89197000	88512000	77239000	95212000	107000000	113820000	62630000	45591000	44720000
P11940;Q9H361;Q4VXU2;Q96DU9	PABPC1	Polyadenylate-binding protein 1	1254600000	1467300000	1113500000	1425800000	1350600000	1604200000	1024300000	1177800000	1326200000	976280000	986040000	839090000
P12004	PCNA	Proliferating cell nuclear antigen	1544400000	1480100000	1315200000	1603300000	1270300000	1553900000	1154400000	1257500000	1441500000	1077100000	784290000	590140000
P12081	HARS	Histidine--tRNA ligase, cytoplasmic	318080000	334600000	259590000	294700000	283540000	265090000	294390000	247870000	361430000	232900000	189220000	173470000
P12109	COL6A1	Collagen alpha-1(VI) chain	35501000	41405000	28378000	9004500	21023000	14645000	44120000	33760000	37680000	59069000	8792600	9124200
P12110	COL6A2	Collagen alpha-2(VI) chain	25333000	28365000	20870000	14074000	16195000	17071000	18042000	20339000	21222000	14700000	6330400	7272100
P12111	COL6A3	Collagen alpha-3(VI) chain	11081000	6779400	11589000	3050300	7624000	9980000	5577100	3603200	12774000	9671800	4632000	20483000
P12236	SLC25A6	ADP/ATP translocase 3;ADP/ATP translocase 3, N-terminally processed	276620000	267020000	268200000	210190000	155490000	187720000	170040000	205800000	234620000	313930000	213990000	118190000
P12268	IMPDH2	Inosine-5-monophosphate dehydrogenase 2	1422700000	1582300000	1199600000	1617700000	1294200000	1548400000	1216600000	1299100000	1582500000	1275900000	1002200000	760280000
P12270	TPR	Nucleoprotein TPR	733740000	757550000	611470000	763780000	621240000	772800000	596740000	656900000	833230000	587670000	494180000	328740000
P12277	CKB	Creatine kinase B-type	355480000	347290000	298350000	239680000	189300000	270150000	237990000	291520000	329720000	193910000	128710000	116400000
P12814;P35609;Q08043	ACTN1	Alpha-actinin-1	6522400000	7190900000	5657200000	6253100000	5301800000	6540600000	5962100000	6123900000	7564900000	4876000000	4467600000	3527200000
P12883;P13533	MYH7;MYH6	Myosin-7;Myosin-6	7917800	13918000	14815000	15125000	13323000	10461000	12686000	13404000	13629000	11008000	7389400	7913500
P12931;P06241;P07948;P08631	SRC	Proto-oncogene tyrosine-protein kinase Src	13184000	11514000	9557600	8849600	7772600	11352000	11081000	9753800	13285000	7701800	0	3995500
P12955	PEPD	Xaa-Pro dipeptidase	268970000	281400000	221220000	242770000	190640000	245100000	187880000	220450000	277170000	182250000	141850000	127910000
P12956	XRCC6	X-ray repair cross-complementing protein 6	3445500000	3583800000	2854900000	3395500000	2910600000	3529100000	2714100000	3041800000	3437100000	2852900000	2269700000	1585600000
P13010	XRCC5	X-ray repair cross-complementing protein 5	3156300000	3146200000	2885000000	2747500000	2450900000	2852700000	2208700000	2795800000	3557300000	2987700000	2103200000	1651200000
P13051	UNG	Uracil-DNA glycosylase	19269000	22070000	16838000	18833000	16106000	16150000	18759000	18652000	23547000	12535000	6646000	8875900
P13073	COX4I1	Cytochrome c oxidase subunit 4 isoform 1, mitochondrial	261940000	231820000	173520000	257850000	223190000	271470000	171150000	184610000	220040000	145920000	142770000	98873000
P13473	LAMP2	Lysosome-associated membrane glycoprotein 2	222020000	191730000	190560000	136940000	109670000	152280000	144190000	165340000	217790000	183680000	138730000	79413000
P13489	RNH1	Ribonuclease inhibitor	1481500000	1432800000	1221500000	1256500000	1082900000	1209700000	1050000000	1254900000	1424900000	1227100000	934910000	575940000
P13612	ITGA4	Integrin alpha-4	8990600	154670000	109500000	9526000	6159600	109280000	116740000	136040000	5773000	3668800	2180800	1162800
P13639	EEF2	Elongation factor 2	8166000000	8468100000	6877700000	8210700000	7702600000	8766300000	6761100000	6752100000	7839800000	7485100000	6925000000	4730500000
P13667	PDIA4	Protein disulfide-isomerase A4	1213500000	1380700000	1054100000	1246100000	1057900000	1353300000	1322100000	1461900000	1837000000	1192900000	1199200000	771450000
P13674	P4HA1	Prolyl 4-hydroxylase subunit alpha-1	1112400000	1187600000	1000300000	788900000	786840000	948780000	1001200000	1080600000	1262500000	852540000	810950000	486860000
P13693;Q56UQ5	TPT1	Translationally-controlled tumor protein	478060000	405140000	421750000	381860000	413330000	550340000	366870000	361770000	392330000	376780000	351130000	315830000
P13716	ALAD	Delta-aminolevulinic acid dehydratase	7085900	10087000	7042700	4932500	6170200	5891400	6563900	5952400	3322300	6084900	3090700	1802000
P13726	F3	Tissue factor	34786000	28153000	30640000	31038000	28680000	21571000	27381000	15261000	31845000	31793000	22336000	19554000
P13797;P13796	PLS3	Plastin-3	1769200000	1913500000	1454700000	1397100000	1191000000	1607200000	1364500000	1501900000	1910700000	1017500000	993720000	810720000
P13798	APEH	Acylamino-acid-releasing enzyme	274320000	263990000	273790000	261050000	237550000	296780000	260340000	287620000	313810000	187110000	198620000	115960000
P13804	ETFA	Electron transfer flavoprotein subunit alpha, mitochondrial	737640000	780780000	629710000	604600000	491730000	554320000	556640000	597430000	747310000	534730000	332560000	294030000
P13807;P54840	GYS1	Glycogen [starch] synthase, muscle	157370000	143910000	136750000	126620000	98715000	153840000	120430000	152710000	184560000	135780000	108240000	60291000
P13861	PRKAR2A	cAMP-dependent protein kinase type II-alpha regulatory subunit	181110000	192110000	142250000	168870000	141670000	174710000	121700000	140990000	176820000	145020000	132150000	72166000
P13928;Q5VT79	ANXA8;ANXA8L2	Annexin A8;Annexin A8-like protein 2	10667000	10925000	12737000	11691000	10285000	8949200	12552000	13819000	13778000	11243000	9829400	5013000
P13984	GTF2F2	General transcription factor IIF subunit 2	49726000	38519000	37174000	29449000	44225000	33623000	21514000	34484000	41869000	30002000	27839000	11476000
P13987	CD59	CD59 glycoprotein	106410000	120490000	98585000	110480000	93792000	96815000	93091000	102980000	122550000	76266000	101060000	62446000
P13995	MTHFD2	Bifunctional methylenetetrahydrofolate dehydrogenase/cyclohydrolase, mitochondrial;NAD-dependent methylenetetrahydrofolate dehydrogenase;Methenyltetrahydrofolate cyclohydrolase	69289000	76209000	62622000	112850000	74399000	132260000	78585000	59041000	100220000	81901000	68750000	57284000
P14174	MIF	Macrophage migration inhibitory factor	1552700000	1671300000	1517400000	1718600000	1279800000	1849100000	1403500000	1548600000	2052300000	1102300000	1072500000	1033900000
P14314	PRKCSH	Glucosidase 2 subunit beta	1286100000	1470000000	1091200000	1346300000	1084200000	1349700000	1098700000	1206200000	1376400000	950250000	889230000	680160000
P14324	FDPS	Farnesyl pyrophosphate synthase	580970000	639530000	539470000	476130000	429090000	511080000	587920000	581770000	704480000	402090000	315210000	192430000
P14406	COX7A2	Cytochrome c oxidase subunit 7A2, mitochondrial	34693000	37808000	37721000	43474000	37982000	44885000	40684000	35800000	39282000	38230000	0	0
P14550	AKR1A1	Alcohol dehydrogenase [NADP(+)]	206400000	186200000	149280000	166730000	128560000	185170000	146960000	196430000	233570000	112460000	110780000	79241000
P14618;P30613	PKM	Pyruvate kinase PKM	21786000000	21795000000	17545000000	20672000000	18175000000	20202000000	16648000000	17303000000	21116000000	16567000000	12205000000	10832000000
P14625;Q58FF3	HSP90B1	Endoplasmin	6962700000	6571500000	5448000000	5164400000	4567200000	5508000000	6382700000	7080200000	8364000000	5383800000	4827500000	3456400000
P14635	CCNB1	G2/mitotic-specific cyclin-B1	32152000	26180000	28244000	58243000	50087000	53267000	30482000	28185000	30310000	34200000	20149000	12146000
P14649	MYL6B	Myosin light chain 6B	29837000	27626000	16627000	21112000	14624000	26965000	12268000	18621000	22949000	21293000	12949000	7487300
P63162;P14678	SNRPN;SNRPB	Small nuclear ribonucleoprotein-associated protein N;Small nuclear ribonucleoprotein-associated proteins B and B	516290000	542380000	454000000	489710000	425580000	592460000	399560000	470990000	654100000	322540000	324920000	252470000
P14735	IDE	Insulin-degrading enzyme	8158400	5339300	3188700	4845100	8539000	7315400	10863000	3945400	5140100	5198300	12356000	8304200
P14854	COX6B1	Cytochrome c oxidase subunit 6B1	14171000	14052000	15055000	23562000	13446000	22487000	11687000	12683000	19753000	12475000	5188700	8773200
P14866	HNRNPL	Heterogeneous nuclear ribonucleoprotein L	2023600000	2106500000	1590000000	2098100000	1729400000	1933600000	1495900000	1723300000	2091900000	1534500000	1434800000	776160000
P14868	DARS	Aspartate--tRNA ligase, cytoplasmic	972060000	1030200000	861180000	899810000	763160000	1014800000	838670000	893840000	990120000	753400000	622850000	464860000
P14921	ETS1	Protein C-ets-1	7117200	12383000	12071000	21079000	15019000	20647000	5912300	8823500	19581000	24760000	16421000	11002000
P14927	UQCRB	Cytochrome b-c1 complex subunit 7	96221000	87556000	76409000	68808000	78881000	74328000	77884000	94898000	93375000	60163000	65397000	59850000
P15121	AKR1B1	Aldose reductase	448980000	428120000	390830000	395740000	301510000	411750000	276320000	399000000	453800000	286590000	245170000	124060000
P15144	ANPEP	Aminopeptidase N	42458000	47622000	39078000	77216000	40377000	54988000	36638000	44226000	53932000	34498000	88729000	26262000
P15151	PVR	Poliovirus receptor	39607000	49958000	37099000	38988000	31933000	42217000	38530000	42760000	48782000	38535000	42527000	9190800
P15153	RAC2	Ras-related C3 botulinum toxin substrate 2	26388000	33698000	22905000	34168000	27802000	32050000	25563000	23926000	32696000	20586000	9277600	21066000
P15170;Q8IYD1	GSPT1;GSPT2	Eukaryotic peptide chain release factor GTP-binding subunit ERF3A;Eukaryotic peptide chain release factor GTP-binding subunit ERF3B	369060000	394860000	318610000	387100000	331530000	372510000	234420000	327850000	364650000	236730000	200860000	225780000
P15311	EZR	Ezrin	1465000000	1476800000	932130000	1286600000	1162200000	1283500000	958030000	1152800000	1374800000	1015400000	1088100000	377870000
P15374	UCHL3	Ubiquitin carboxyl-terminal hydrolase isozyme L3	100050000	130870000	103970000	141170000	116860000	112640000	89929000	101410000	124660000	74231000	58213000	49616000
P15407	FOSL1	Fos-related antigen 1	30296000	27697000	30080000	39436000	32688000	43090000	24278000	36855000	35625000	46457000	26633000	9437500
P15408	FOSL2	Fos-related antigen 2	16673000	14758000	5620700	13353000	14329000	16072000	12803000	16145000	17208000	6492900	14901000	4017200
P15529	CD46	Membrane cofactor protein	25493000	34528000	23628000	32965000	29015000	34532000	25128000	27176000	35249000	23355000	13126000	12301000
P15531	NME1	Nucleoside diphosphate kinase A	822790000	979900000	704510000	914210000	810400000	941510000	667910000	804920000	996650000	686810000	686720000	370150000
P15559	NQO1	NAD(P)H dehydrogenase [quinone] 1	1013800000	1137200000	947640000	953930000	855890000	1012000000	801690000	810900000	953060000	642030000	689740000	409480000
P15586	GNS	N-acetylglucosamine-6-sulfatase	238950000	257720000	219880000	250970000	216260000	257390000	201730000	236910000	262500000	194720000	155600000	145520000
P15822	HIVEP1	Zinc finger protein 40	3368400	5924700	4052400	9213300	5849500	8341900	15218000	6034100	7173800	5311500	5812100	415710
P15880	RPS2	40S ribosomal protein S2	499110000	642640000	467520000	655330000	543820000	727720000	471240000	560600000	684280000	438090000	581030000	435200000
P15927	RPA2	Replication protein A 32 kDa subunit	269490000	297870000	239260000	242650000	250410000	305430000	219250000	247210000	325550000	190740000	151290000	106920000
P16035	TIMP2	Metalloproteinase inhibitor 2	7030500	6558500	6079000	2476800	2146400	2831200	2208500	5960600	5637100	4637900	0	0
P16070	CD44	CD44 antigen	457410000	614690000	501240000	663730000	527500000	681010000	473390000	481380000	533410000	411380000	507090000	410310000
P16104;Q96QV6	H2AFX;HIST1H2AA	Histone H2AX;Histone H2A type 1-A	523250000	416140000	392170000	71940000	199960000	183360000	281710000	335710000	437480000	784460000	474990000	259110000
P16152	CBR1	Carbonyl reductase [NADPH] 1	588820000	596890000	459330000	544060000	438880000	529580000	441640000	455000000	626050000	386940000	418380000	338310000
P16219	ACADS	Short-chain specific acyl-CoA dehydrogenase, mitochondrial	14038000	9569700	10710000	8194400	6631200	9304700	7634200	11106000	11251000	9878500	3634300	6637900
P16220	CREB1	Cyclic AMP-responsive element-binding protein 1	28466000	43787000	33292000	36978000	18477000	30434000	36420000	24173000	31494000	29139000	33783000	1772600
P16278;Q6UWU2	GLB1	Beta-galactosidase	92602000	117000000	80639000	104110000	74182000	127950000	87439000	94529000	108930000	90689000	49939000	44079000
P16333	NCK1	Cytoplasmic protein NCK1	20939000	9756400	16141000	10736000	13329000	7799100	11442000	12706000	18461000	20450000	3876900	0
P16401	HIST1H1B	Histone H1.5	496350000	598150000	487630000	501790000	435780000	533370000	439970000	656560000	695190000	553500000	644410000	413460000
P16403	HIST1H1C	Histone H1.2	1656600000	1869700000	1605300000	1387000000	1220000000	1298800000	1637200000	2132700000	2225400000	1867500000	2362200000	1764200000
P16435	POR	NADPH--cytochrome P450 reductase	95463000	126440000	86798000	99158000	87244000	85908000	78570000	90362000	100270000	82866000	63412000	47179000
P16591	FER	Tyrosine-protein kinase Fer	2489900	1525400	1335700	0	1104900	0	0	1715500	1209600	1297800	670520	190520
P16615;O14983;Q93084	ATP2A2	Sarcoplasmic/endoplasmic reticulum calcium ATPase 2	864640000	1021600000	880030000	836770000	730750000	741050000	784190000	851490000	1083300000	677840000	598840000	390360000
P16930	FAH	Fumarylacetoacetase	66489000	67520000	42405000	63408000	50208000	51965000	40158000	49156000	66656000	41496000	25936000	12010000
P16949	STMN1	Stathmin	974690000	1064100000	851290000	840310000	828310000	883100000	835200000	631670000	1106600000	735580000	722600000	683050000
P16989	YBX3	Y-box-binding protein 3	60050000	87923000	47269000	92489000	35195000	85409000	51450000	47073000	78592000	62666000	40781000	37191000
P17026	ZNF22	Zinc finger protein 22	3781400	4166400	4787200	4692000	6729700	6123700	5698800	6854100	5707700	5042900	4278100	2128700
P17028	ZNF24	Zinc finger protein 24	6299500	4102600	5791900	5996800	4633300	7961900	5463000	6198800	7056900	3846900	2729200	0
P17029	ZKSCAN1	Zinc finger protein with KRAB and SCAN domains 1	1666900	1534400	574130	750500	518950	845220	0	1478800	1651500	848490	0	0
P17036;A0A087WUV0;Q96PQ6;P17032;P51814;Q9P0L1;Q9Y473;Q5MCW4;P51508;P17027;Q6ZMS4;P10075;P0CG24;Q9HBT8;Q15937;Q86W11;P17023;Q96NG5;P58317;Q5JVG2	ZNF3;ZNF317;ZNF37A;ZNF41;ZKSCAN7;ZNF175;ZNF569;ZNF81;ZNF23;ZNF852;GLI4;ZNF883;ZNF286A;ZNF79;ZSCAN30;ZNF19;ZNF558;ZNF121;ZNF484	Zinc finger protein 3;Zinc finger protein 317;Zinc finger protein 37A;Zinc finger protein 41;Zinc finger protein with KRAB and SCAN domains 7;Zinc finger protein 175;Zinc finger protein 569;Zinc finger protein 81;Zinc finger protein 23;Zinc finger protein 852;Zinc finger protein GLI4;Zinc finger protein 883;Zinc finger protein 286A;Zinc finger protein 79;Zinc finger and SCAN domain-containing pro…	184460	1080900	2479600	3234400	2134800	948090	1922300	1308300	2063500	1248800	278080	0
P17050	NAGA	Alpha-N-acetylgalactosaminidase	31442000	36114000	27883000	33920000	29190000	29924000	23097000	16207000	26093000	17529000	16679000	13868000
P17066;P48741	HSPA6;HSPA7	Heat shock 70 kDa protein 6;Putative heat shock 70 kDa protein 7	1074000000	1054900000	742380000	0	880600000	865710000	805780000	920560000	896500000	730920000	835050000	84235000
P17096	HMGA1	High mobility group protein HMG-I/HMG-Y	453610000	500000000	393620000	403230000	396280000	412680000	389750000	476090000	460160000	468970000	514470000	214510000
P17152	TMEM11	Transmembrane protein 11, mitochondrial	12191000	22891000	14185000	17622000	16038000	24310000	4669500	19243000	17997000	10020000	8912600	16043000
P17174	GOT1	Aspartate aminotransferase, cytoplasmic	583320000	684820000	482870000	587680000	498820000	630400000	486910000	516300000	671130000	429560000	389130000	288860000
P17252;P05129	PRKCA	Protein kinase C alpha type	235960000	254960000	217030000	180700000	161610000	183470000	195440000	211780000	272730000	168190000	87719000	81717000
P17480	UBTF	Nucleolar transcription factor 1	292000000	307460000	338110000	327840000	296620000	377730000	265100000	326000000	390590000	77659000	156000000	116040000
P17535	JUND	Transcription factor jun-D	23779000	20896000	15359000	15114000	16307000	9286200	21878000	22476000	25699000	16539000	17834000	11179000
P17568	NDUFB7	NADH dehydrogenase [ubiquinone] 1 beta subcomplex subunit 7	1262500	1791100	1030700	2373000	2361000	2823300	1633300	2481300	2173000	2109100	2750200	0
P17612	PRKACA	cAMP-dependent protein kinase catalytic subunit alpha	79172000	94592000	83043000	78177000	67259000	79956000	86263000	92820000	97524000	67382000	44264000	23968000
P17655	CAPN2	Calpain-2 catalytic subunit	919800000	1024200000	784820000	895430000	709400000	890840000	733860000	699840000	945740000	661860000	540060000	468970000
P17676	CEBPB	CCAAT/enhancer-binding protein beta	13616000	14983000	26743000	33157000	25221000	29253000	29074000	26089000	32760000	20205000	19448000	21494000
P17693	HLA-G	HLA class I histocompatibility antigen, alpha chain G	26940000	30126000	26589000	21856000	19445000	24805000	0	25091000	31975000	25727000	27426000	26150000
P17706	PTPN2	Tyrosine-protein phosphatase non-receptor type 2	11159000	13577000	8123500	21065000	9776800	3376200	7250100	11657000	6733900	4020400	8253700	5644500
P17812	CTPS1	CTP synthase 1	629730000	649240000	542940000	561200000	503060000	613780000	509770000	528890000	658940000	478030000	458220000	286450000
P17813	ENG	Endoglin	52272000	58687000	65193000	78182000	70693000	64024000	46756000	60126000	57812000	62663000	39618000	34734000
P17844	DDX5	Probable ATP-dependent RNA helicase DDX5	851480000	926410000	813190000	1221800000	1178200000	1275100000	731720000	865120000	944330000	841640000	722960000	737640000
P17858	PFKL	ATP-dependent 6-phosphofructokinase, liver type	624480000	683170000	603700000	496300000	405900000	471950000	532400000	570880000	698050000	493970000	404760000	278520000
P17900	GM2A	Ganglioside GM2 activator;Ganglioside GM2 activator isoform short	6744700	6278800	5112800	3543600	4286100	2693700	6056600	6343300	3946600	4012200	10973000	8180900
P17931	LGALS3	Galectin-3	100220000	103540000	100750000	115050000	78071000	98904000	91284000	103150000	124590000	87868000	58782000	33890000
P17980	PSMC3	26S protease regulatory subunit 6A	455140000	520870000	379260000	566960000	458650000	570330000	328410000	449980000	539020000	345740000	304040000	202090000
P17987	TCP1	T-complex protein 1 subunit alpha	1670400000	1527800000	1320600000	1229000000	1170900000	1434000000	1197800000	1385200000	1652100000	1134900000	1191300000	928460000
P18031	PTPN1	Tyrosine-protein phosphatase non-receptor type 1	448640000	570740000	395210000	552450000	484030000	500420000	411440000	429590000	588130000	331260000	402470000	247910000
P18074	ERCC2	TFIIH basal transcription factor complex helicase XPD subunit	19226000	22826000	24037000	27370000	21549000	37423000	27782000	28840000	36823000	26150000	15144000	12599000
P18077	RPL35A	60S ribosomal protein L35a	250100000	278740000	219720000	260950000	236710000	309200000	248930000	242000000	284590000	177340000	270130000	82161000
P18085	ARF4	ADP-ribosylation factor 4	1751500000	1905100000	1586500000	1383000000	1191700000	1463400000	1521300000	1683800000	1950500000	1282200000	1124900000	829470000
P18124	RPL7	60S ribosomal protein L7	1060300000	1054300000	1012100000	1279100000	1204100000	1418300000	930210000	1032200000	1059700000	1086900000	1195100000	799600000
P18206	VCL	Vinculin	3011700000	3153100000	2569100000	2682300000	2272500000	2857800000	2395500000	2835700000	3357200000	2330600000	1930700000	1300800000
P18583	SON	Protein SON	227510000	219730000	193960000	248750000	222810000	228580000	192890000	199970000	249360000	186710000	136330000	83508000
P18615	NELFE	Negative elongation factor E	40918000	52425000	34557000	49089000	35520000	39426000	37003000	32486000	43913000	29316000	24696000	23673000
P18621	RPL17	60S ribosomal protein L17	687940000	659720000	581570000	670460000	653430000	736640000	573840000	548820000	745660000	513060000	445370000	427470000
P18669;P15259;Q8N0Y7	PGAM1	Phosphoglycerate mutase 1	4398600000	4550100000	3783300000	3955600000	3557400000	3741800000	3888500000	3854000000	4207200000	3312000000	2900400000	1778200000
P18754	RCC1	Regulator of chromosome condensation	547160000	534930000	429910000	472300000	408330000	490520000	361540000	458840000	617540000	425840000	328930000	282500000
P18846	ATF1	Cyclic AMP-dependent transcription factor ATF-1	3399400	2728500	0	2624800	1639500	10543000	5943000	1728700	10667000	0	4907800	0
P18858	LIG1	DNA ligase 1	205320000	232450000	273690000	290510000	234080000	278840000	176540000	205290000	256930000	186760000	52314000	35265000
P18859	ATP5J	ATP synthase-coupling factor 6, mitochondrial	37947000	57670000	42760000	62783000	47966000	57049000	39818000	50490000	62727000	35814000	20614000	19730000
P18887	XRCC1	DNA repair protein XRCC1	71825000	78140000	60305000	56702000	53746000	72806000	59521000	67986000	82136000	50018000	57710000	29030000
P19021	PAM	Peptidyl-glycine alpha-amidating monooxygenase;Peptidylglycine alpha-hydroxylating monooxygenase;Peptidyl-alpha-hydroxyglycine alpha-amidating lyase	3591800	3601100	4232000	3517700	1593100	3362500	4155100	3654900	6914500	1363600	1556500	732730
P19022	CDH2	Cadherin-2	43646000	45364000	44682000	45587000	33071000	32643000	33173000	31161000	42539000	32133000	81325000	9516500
P19087	GNAT2	Guanine nucleotide-binding protein G(t) subunit alpha-2	0	0	25067000	11429000	29464000	6546500	11843000	26349000	42069000	4299300	0	0
P19174	PLCG1	1-phosphatidylinositol 4,5-bisphosphate phosphodiesterase gamma-1	271800000	290690000	218920000	225120000	187300000	230730000	211160000	245920000	261190000	159520000	111060000	68235000
P19338	NCL	Nucleolin	2175800000	2362300000	1959000000	2085900000	2026100000	2357900000	1758600000	2566800000	2431300000	2395700000	2484800000	1462100000
P19367;Q2TB90	HK1	Hexokinase-1	1105700000	1260000000	1063700000	1159400000	1025400000	1237100000	988340000	1033000000	1327700000	979230000	865150000	721920000
P19387	POLR2C	DNA-directed RNA polymerase II subunit RPB3	77948000	73979000	62547000	75831000	63766000	55595000	40911000	51199000	61286000	81093000	67190000	36349000
P19388	POLR2E	DNA-directed RNA polymerases I, II, and III subunit RPABC1	60734000	48346000	40408000	43937000	39117000	30704000	31775000	38665000	41255000	41545000	21854000	11338000
P19404	NDUFV2	NADH dehydrogenase [ubiquinone] flavoprotein 2, mitochondrial	121420000	120970000	117080000	163920000	138140000	149760000	111100000	119870000	133500000	110090000	31896000	39203000
P19447	ERCC3	TFIIH basal transcription factor complex helicase XPB subunit	11696000	7859800	8759600	9416700	9238100	9322700	5233600	11754000	9723800	7459400	7823400	4073300
P19525	EIF2AK2	Interferon-induced, double-stranded RNA-activated protein kinase	188980000	201470000	172700000	161360000	145980000	171460000	141430000	172280000	220640000	141500000	103680000	65004000
P19623	SRM	Spermidine synthase	180770000	198390000	176700000	248620000	202460000	256260000	166370000	180630000	240830000	159740000	99125000	99524000
P19784	CSNK2A2	Casein kinase II subunit alpha	185690000	226440000	153410000	224390000	181070000	208700000	128900000	155390000	213880000	151250000	133680000	128070000
P19838	NFKB1	Nuclear factor NF-kappa-B p105 subunit;Nuclear factor NF-kappa-B p50 subunit	3520500	4936100	7097400	5031700	7259100	3407600	6024600	4989300	1143900	2145300	0	1483000
P20020;Q01814	ATP2B1	Plasma membrane calcium-transporting ATPase 1	39230000	40031000	37236000	28090000	32841000	26003000	35306000	27926000	82492000	38879000	25744000	21933000
P20042	EIF2S2	Eukaryotic translation initiation factor 2 subunit 2	423680000	482950000	347420000	492190000	440330000	511790000	420250000	345360000	452340000	350370000	319320000	221900000
P20073	ANXA7	Annexin A7	204590000	263980000	191470000	272210000	230000000	293580000	188490000	204450000	265960000	159850000	174520000	135770000
P20248	CCNA2	Cyclin-A2	11384000	14586000	10243000	16481000	12021000	14523000	11065000	11349000	12473000	9818600	2394500	3730200
P20290	BTF3	Transcription factor BTF3	431390000	501880000	327970000	422380000	305700000	499150000	252820000	309120000	517820000	310620000	274950000	173800000
P20336	RAB3A	Ras-related protein Rab-3A	2348300	42152000	34462000	34261000	30637000	31869000	35854000	32192000	42436000	0	10870000	16868000
P20337	RAB3B	Ras-related protein Rab-3B	93972000	97436000	96413000	57620000	52456000	55437000	72409000	75458000	97988000	73465000	43781000	20160000
P20339	RAB5A	Ras-related protein Rab-5A	70651000	83911000	67734000	85895000	71315000	78226000	76764000	86110000	92203000	41124000	30611000	30108000
P20340;Q9NRW1;Q14964	RAB6A;RAB6B	Ras-related protein Rab-6A;Ras-related protein Rab-6B	340700000	469380000	343630000	366980000	300160000	374590000	124860000	377310000	469860000	277390000	288110000	270120000
P20585	MSH3	DNA mismatch repair protein Msh3	13155000	3189900	3477800	7799700	8710900	12301000	10904000	14067000	11947000	16686000	3389200	1587900
P20618	PSMB1	Proteasome subunit beta type-1	385510000	412560000	302650000	392210000	303980000	401990000	315420000	330590000	421010000	285990000	211820000	231920000
P20645	M6PR	Cation-dependent mannose-6-phosphate receptor	74111000	83577000	67542000	81821000	63766000	85218000	75994000	82799000	91805000	52058000	52794000	44056000
P20674	COX5A	Cytochrome c oxidase subunit 5A, mitochondrial	99761000	101270000	104810000	120100000	103580000	121530000	85912000	96054000	127510000	90609000	74120000	61831000
P20700	LMNB1	Lamin-B1	1936600000	1985000000	1586600000	1684100000	1350200000	1829800000	1518600000	1748300000	1793700000	1443800000	1770100000	1094300000
P20810	CAST	Calpastatin	327410000	358280000	281200000	372680000	316870000	351050000	285830000	285730000	376240000	245520000	294640000	124580000
P20839	IMPDH1	Inosine-5-monophosphate dehydrogenase 1	19678000	17818000	10288000	27300000	24319000	25270000	8096400	9776700	6340500	22232000	14349000	10710000
P20936	RASA1	Ras GTPase-activating protein 1	14861000	22400000	13252000	11148000	12494000	18296000	12978000	20738000	15361000	10300000	3272000	7300300
P20962	PTMS	Parathymosin	1837800	2227300	111360000	1065600	1603300	1377000	108010000	127980000	1486900	1941000	84593	59453000
P21127;Q9UQ88;Q13882	CDK11B;CDK11A	Cyclin-dependent kinase 11B;Cyclin-dependent kinase 11A	44118000	68704000	40387000	41695000	42010000	52808000	51827000	58885000	56175000	32952000	23583000	25358000
P21266;P46439;P28161	GSTM3	Glutathione S-transferase Mu 3	138530000	140230000	119270000	109180000	85186000	106040000	106640000	101540000	134650000	73955000	78564000	54848000
P21281;P15313	ATP6V1B2	V-type proton ATPase subunit B, brain isoform	637380000	632960000	529060000	487430000	421800000	528550000	477230000	501650000	612220000	481110000	422240000	276210000
P21283;Q8NEY4	ATP6V1C1	V-type proton ATPase subunit C 1	145040000	153540000	125730000	116070000	119130000	135210000	111110000	106210000	150180000	109930000	95340000	61246000
P21291	CSRP1	Cysteine and glycine-rich protein 1	1512100000	1458800000	956000000	1199600000	1205800000	1240100000	1413100000	1402600000	1652200000	962650000	952410000	801300000
P21333	FLNA	Filamin-A	16516000000	18889000000	14878000000	16496000000	14106000000	16958000000	15424000000	16168000000	20294000000	12122000000	11482000000	7970800000
P21359	NF1	Neurofibromin;Neurofibromin truncated	9830000	14882000	8945600	6877500	8090600	8126900	9686200	10309000	14128000	9574300	2493400	3547200
P21399	ACO1	Cytoplasmic aconitate hydratase	313480000	312750000	262970000	295860000	231740000	289560000	211870000	260170000	297280000	281290000	153540000	156020000
P21589	NT5E	5-nucleotidase	287060000	339880000	219160000	230660000	215410000	245260000	222130000	239680000	292980000	145180000	148900000	116450000
P21796	VDAC1	Voltage-dependent anion-selective channel protein 1	2093800000	2063400000	1666900000	1827600000	1638600000	1909200000	1646200000	1822300000	2078500000	1635500000	1584400000	1509100000
P21912	SDHB	Succinate dehydrogenase [ubiquinone] iron-sulfur subunit, mitochondrial	73108000	67701000	64659000	99173000	65995000	91005000	67667000	77510000	77702000	66804000	74208000	37648000
P21926	CD9	CD9 antigen	29840000	29211000	16962000	19370000	23076000	19203000	30757000	28303000	28162000	23171000	25117000	11264000
P21953	BCKDHB	2-oxoisovalerate dehydrogenase subunit beta, mitochondrial	9362600	1929800	1494200	8196800	7163900	8266300	5651600	4894200	9715900	10744000	10216000	5895900
P21964	COMT	Catechol O-methyltransferase	435590000	492900000	423070000	433580000	376640000	422830000	356710000	423420000	545800000	425300000	280890000	231200000
P21980	TGM2	Protein-glutamine gamma-glutamyltransferase 2	20864000	28511000	16860000	30258000	20231000	16908000	10726000	21369000	39391000	13977000	6381700	7130700
P22033	MUT	Methylmalonyl-CoA mutase, mitochondrial	105770000	111030000	96663000	85005000	67690000	89424000	94130000	92978000	97870000	82880000	71798000	63251000
P22059	OSBP	Oxysterol-binding protein 1	161210000	177490000	143290000	166330000	252540000	188060000	152010000	147970000	189780000	194560000	121430000	74767000
P22061	PCMT1	Protein-L-isoaspartate(D-aspartate) O-methyltransferase	363900000	409970000	349130000	343580000	326350000	370740000	278660000	330620000	450260000	291080000	183590000	128240000
P22087	FBL	rRNA 2-O-methyltransferase fibrillarin	72907000	76924000	67685000	109960000	57881000	104820000	56165000	67063000	91397000	72052000	93457000	114190000
P22102	GART	Trifunctional purine biosynthetic protein adenosine-3;Phosphoribosylamine--glycine ligase;Phosphoribosylformylglycinamidine cyclo-ligase;Phosphoribosylglycinamide formyltransferase	1163700000	1214000000	933620000	1053800000	882800000	1096900000	898960000	961700000	1182700000	799550000	669490000	404750000
P22234	PAICS	Multifunctional protein ADE2;Phosphoribosylaminoimidazole-succinocarboxamide synthase;Phosphoribosylaminoimidazole carboxylase	1012100000	996750000	823360000	750790000	740340000	852950000	726230000	839140000	1019700000	868090000	677310000	607610000
P22307	SCP2	Non-specific lipid-transfer protein	259670000	270760000	240840000	275920000	183490000	268720000	197210000	217450000	269860000	222870000	184850000	151720000
P22314	UBA1	Ubiquitin-like modifier-activating enzyme 1	2226600000	2170000000	1600900000	1751500000	1537300000	1748300000	1507500000	1623300000	2101700000	1476200000	949850000	900090000
P22392	NME2	Nucleoside diphosphate kinase B	3121300000	3255400000	2271100000	3063600000	2522200000	3068400000	2265300000	2538700000	3306400000	2375800000	2381300000	2096100000
P22570	FDXR	NADPH:adrenodoxin oxidoreductase, mitochondrial	35961000	97273000	71431000	75586000	56781000	34936000	79168000	86632000	35372000	71805000	12618000	38994000
P22612	PRKACG	cAMP-dependent protein kinase catalytic subunit gamma	23996000	21954000	18807000	20373000	20759000	21294000	14559000	20716000	19444000	15072000	9100700	0
P22626	HNRNPA2B1	Heterogeneous nuclear ribonucleoproteins A2/B1	5069800000	5725800000	4523700000	5592900000	4826800000	6000700000	4274500000	4946700000	5765300000	3968400000	4754700000	3873000000
P22681	CBL	E3 ubiquitin-protein ligase CBL	25597000	31487000	24826000	20203000	20710000	31752000	19476000	27050000	32707000	15335000	9017700	11337000
P22694	PRKACB	cAMP-dependent protein kinase catalytic subunit beta	6129000	8098300	4830100	3782300	2136400	8012700	4456500	6536200	9111100	5302200	3259700	0
P22695	UQCRC2	Cytochrome b-c1 complex subunit 2, mitochondrial	627250000	646190000	520610000	746350000	589860000	690630000	575610000	607780000	661450000	498050000	453210000	387060000
P22830	FECH	Ferrochelatase, mitochondrial	2570000	2668400	2470100	5746900	0	7666700	1899400	3550400	2087000	4261000	0	3059600
P23193;Q15560	TCEA1	Transcription elongation factor A protein 1	270880000	278060000	226840000	285910000	175070000	265720000	211090000	227360000	291080000	165920000	144290000	102650000
P23229	ITGA6	Integrin alpha-6;Integrin alpha-6 heavy chain;Integrin alpha-6 light chain;Processed integrin alpha-6	84203000	102780000	77744000	74534000	60195000	74172000	68753000	76281000	105820000	45701000	39491000	33700000
P23246	SFPQ	Splicing factor, proline- and glutamine-rich	1284500000	1539700000	1172000000	1923000000	1555600000	2168700000	1231500000	1283400000	1717100000	1282500000	1780500000	767380000
P23258;Q9NRH3	TUBG1;TUBG2	Tubulin gamma-1 chain;Tubulin gamma-2 chain	166320000	152280000	118210000	142780000	114770000	145970000	109070000	137080000	185060000	98041000	80758000	60752000
P23284	PPIB	Peptidyl-prolyl cis-trans isomerase B	1082300000	1213700000	912880000	1232600000	1039000000	1236100000	1057100000	1089400000	1266600000	927640000	1036000000	960400000
P23368	ME2	NAD-dependent malic enzyme, mitochondrial	75279000	39831000	80619000	54472000	39369000	65835000	73260000	49965000	80800000	62906000	37439000	34995000
P23381	WARS	Tryptophan--tRNA ligase, cytoplasmic;T1-TrpRS;T2-TrpRS	356150000	339690000	267630000	363550000	318300000	389900000	264640000	311780000	381540000	344810000	232780000	139000000
P23396	RPS3	40S ribosomal protein S3	2126200000	2035700000	2010400000	2417600000	2268600000	2365200000	2077100000	2007900000	2329300000	1972000000	1692600000	1692300000
P23434	GCSH	Glycine cleavage system H protein, mitochondrial	42231000	54283000	42384000	45603000	50554000	54848000	40949000	41682000	46196000	44618000	20479000	17071000
P23497;Q9H930	SP100	Nuclear autoantigen Sp-100	94405000	91654000	65491000	82655000	76555000	81440000	70324000	77264000	86956000	61862000	55065000	18642000
P23526	AHCY	Adenosylhomocysteinase	1316300000	1404900000	1180400000	1399000000	1174100000	1253500000	1111200000	1202400000	1392800000	1021200000	1008200000	766180000
P23528	CFL1	Cofilin-1	8567600000	8248300000	6765300000	7213700000	6173400000	7365100000	5938900000	7050500000	8102200000	5313200000	5262500000	3662900000
P23588	EIF4B	Eukaryotic translation initiation factor 4B	233990000	252720000	190220000	219730000	207530000	274810000	196580000	206250000	248180000	167560000	170790000	24150000
P23610	F8A1	Factor VIII intron 22 protein	7092200	3996000	7393200	1514700	2698200	2061600	5095300	1571600	6861900	8675700	7288000	1414300
P23634;Q16720	ATP2B4	Plasma membrane calcium-transporting ATPase 4	130740000	127350000	129450000	127840000	121920000	165810000	133720000	114130000	136250000	94122000	84949000	64877000
P23743	DGKA	Diacylglycerol kinase alpha	21849000	18126000	14763000	17627000	13560000	19455000	17750000	18681000	18759000	12379000	13808000	6803000
P23786	CPT2	Carnitine O-palmitoyltransferase 2, mitochondrial	46081000	52896000	38621000	22576000	25741000	53722000	37923000	28265000	30213000	38328000	36554000	4278000
P23919	DTYMK	Thymidylate kinase	276610000	287040000	224820000	254900000	233930000	272820000	214550000	245840000	276630000	206480000	213920000	83553000
P23921	RRM1	Ribonucleoside-diphosphate reductase large subunit	434650000	454220000	418990000	348340000	352310000	427010000	373090000	413790000	450520000	328910000	274780000	216190000
P24043	LAMA2	Laminin subunit alpha-2	8093700	10176000	9064200	0	14764000	15108000	0	11520000	10920000	10518000	0	0
P24386	CHM	Rab proteins geranylgeranyltransferase component A 1	9036900	12656000	6805700	6975700	6196300	13205000	7260600	11064000	15216000	3848600	2714800	1919000
P24390	KDELR1	ER lumen protein-retaining receptor 1	50945000	62729000	49921000	50120000	38943000	46925000	38224000	49757000	59682000	34631000	15273000	20244000
P24468;P10589	NR2F2;NR2F1	COUP transcription factor 2;COUP transcription factor 1	82366000	87718000	65338000	65416000	41588000	71927000	77604000	76280000	97880000	67627000	55865000	22087000
P24534	EEF1B2	Elongation factor 1-beta	867890000	967300000	758140000	1056000000	870920000	1057000000	698830000	791500000	1049200000	726010000	668090000	576990000
P24539	ATP5F1	ATP synthase F(0) complex subunit B1, mitochondrial	161410000	247510000	187010000	224900000	153900000	214130000	196950000	190530000	285410000	169110000	111170000	64934000
P24666	ACP1	Low molecular weight phosphotyrosine protein phosphatase	123830000	120670000	105270000	133150000	90004000	128920000	91637000	109440000	122620000	95660000	59570000	62995000
P24752	ACAT1	Acetyl-CoA acetyltransferase, mitochondrial	242190000	302430000	219390000	280150000	250910000	300060000	123840000	112760000	342660000	113310000	98302000	66565000
P24844	MYL9	Myosin regulatory light polypeptide 9	252190000	293810000	214610000	258560000	219970000	270730000	206600000	258370000	318500000	133810000	143070000	125040000
P24928	POLR2A	DNA-directed RNA polymerase II subunit RPB1	129980000	158340000	166690000	161370000	117420000	156880000	93967000	109020000	125650000	106480000	81754000	49715000
P24941	CDK2	Cyclin-dependent kinase 2	126530000	192250000	111560000	140320000	117050000	145640000	122830000	118250000	197420000	119930000	60916000	83793000
P25098	ADRBK1	Beta-adrenergic receptor kinase 1	3782700	6021600	1916700	2012500	2110000	3481500	3635500	3700600	5869600	1337900	683640	1847400
P25205	MCM3	DNA replication licensing factor MCM3	925680000	933580000	782700000	1066900000	940550000	1063000000	706640000	795410000	885810000	758480000	608330000	425240000
P25208	NFYB	Nuclear transcription factor Y subunit beta	9954700	9786800	8361300	18497000	21192000	14464000	9540300	11012000	13772000	21722000	0	0
P25325	MPST	3-mercaptopyruvate sulfurtransferase	33433000	38086000	46505000	30986000	23050000	36858000	35668000	37001000	41523000	26871000	31198000	29197000
P25398	RPS12	40S ribosomal protein S12	1027900000	1150400000	985960000	1210700000	995710000	1317400000	764480000	1029500000	1289400000	764690000	797430000	588560000
P25440	BRD2	Bromodomain-containing protein 2	1872600	3759400	693140	691170	383110	487050	0	1682100	890230	2277700	5069200	3441500
P25490;Q96MM3	YY1	Transcriptional repressor protein YY1	57766000	64741000	57384000	56520000	44802000	66462000	49078000	53604000	66632000	43492000	45216000	29448000
P25685	DNAJB1	DnaJ homolog subfamily B member 1	230810000	249190000	154290000	200320000	203310000	234450000	178060000	195050000	232410000	174980000	101200000	73853000
P25705	ATP5A1	ATP synthase subunit alpha, mitochondrial	2860500000	3391700000	2712300000	2797900000	2388600000	2945800000	2311400000	2762400000	3194800000	2325700000	2114900000	1942000000
P25786	PSMA1	Proteasome subunit alpha type-1	605830000	652390000	464490000	488480000	442400000	540500000	475170000	503950000	574940000	479740000	488560000	313220000
P25787	PSMA2	Proteasome subunit alpha type-2	547910000	506590000	455180000	386010000	377430000	471990000	384890000	462440000	521340000	448770000	383330000	153680000
P25788	PSMA3	Proteasome subunit alpha type-3	321810000	369960000	255210000	374260000	256010000	381290000	270170000	292380000	382210000	233880000	244100000	206650000
P25789	PSMA4	Proteasome subunit alpha type-4	535020000	432910000	431510000	475620000	396320000	468460000	358100000	491750000	485680000	387780000	385870000	298730000
P26006	ITGA3	Integrin alpha-3;Integrin alpha-3 heavy chain;Integrin alpha-3 light chain	271950000	340220000	327030000	309050000	277640000	303770000	273470000	343790000	343360000	171210000	197940000	91838000
P26038	MSN	Moesin	3892100000	4004900000	3159200000	3750700000	3002200000	3844300000	2964500000	3378000000	3861400000	2756400000	2664200000	1392300000
P26196	DDX6	Probable ATP-dependent RNA helicase DDX6	395880000	419540000	340920000	394860000	349300000	402190000	324730000	349250000	432990000	323870000	308470000	235200000
P26232	CTNNA2	Catenin alpha-2	13824000	17250000	19765000	23808000	21026000	29980000	20195000	18946000	32982000	19551000	19970000	15627000
P26358	DNMT1	DNA (cytosine-5)-methyltransferase 1	841160000	1000400000	697330000	925330000	763720000	888200000	716370000	777350000	959580000	469540000	486600000	92742000
P26368	U2AF2	Splicing factor U2AF 65 kDa subunit	675870000	815520000	626080000	834030000	752650000	863830000	666650000	742250000	865430000	580110000	455500000	380730000
P26373	RPL13	60S ribosomal protein L13	715900000	774010000	658070000	889710000	736610000	898670000	684830000	732180000	844080000	611180000	523290000	494520000
P26440	IVD	Isovaleryl-CoA dehydrogenase, mitochondrial	29111000	35389000	33928000	31879000	21352000	46702000	28905000	30946000	45323000	21177000	20693000	23744000
P26572	MGAT1	Alpha-1,3-mannosyl-glycoprotein 2-beta-N-acetylglucosaminyltransferase	14029000	20548000	14732000	15339000	12705000	16192000	13547000	17484000	19842000	14212000	7711700	4322600
P26583	HMGB2	High mobility group protein B2	942190000	1016900000	841360000	862030000	792370000	846740000	743650000	807770000	920700000	615970000	656370000	301810000
P26599	PTBP1	Polypyrimidine tract-binding protein 1	2417900000	2612600000	2244500000	2092000000	1762400000	2282700000	1914000000	2115300000	2896600000	2296200000	1803600000	906940000
P26639;A2RTX5	TARS	Threonine--tRNA ligase, cytoplasmic	828210000	856130000	735010000	909140000	776730000	1005400000	650850000	687980000	916480000	727940000	648960000	407560000
P26640	VARS	Valine--tRNA ligase	474320000	557450000	421810000	395850000	393740000	474600000	389360000	408930000	548370000	385200000	359250000	249740000
P26641	EEF1G	Elongation factor 1-gamma	3000400000	3024100000	2642900000	3115200000	2787300000	3271700000	2387200000	2533000000	2927100000	2427100000	1984900000	1694500000
P26885	FKBP2	Peptidyl-prolyl cis-trans isomerase FKBP2	105460000	144620000	84623000	108240000	94294000	111890000	78994000	96681000	145060000	74225000	55769000	49816000
P27105	STOM	Erythrocyte band 7 integral membrane protein	137000000	144430000	131810000	132540000	90391000	114360000	82036000	68318000	132850000	97561000	76537000	41876000
P27144	AK4	Adenylate kinase 4, mitochondrial	207630000	214210000	146010000	217850000	192230000	212800000	177220000	184440000	204800000	124690000	155560000	95179000
P27348	YWHAQ	14-3-3 protein theta	2084600000	2318600000	1752100000	1974200000	1629400000	1997100000	1444800000	1729600000	1942400000	1483500000	1301300000	973220000
P27361;Q16659	MAPK3	Mitogen-activated protein kinase 3	52088000	65438000	35093000	54106000	41868000	47349000	40574000	54764000	46997000	18745000	18981000	22470000
P27448;Q96L34;Q9P0L2	MARK3	MAP/microtubule affinity-regulating kinase 3	4259600	3487900	3104900	2037300	2599600	1509400	2757400	6478300	2723100	3225200	1281200	970330
P27540	ARNT	Aryl hydrocarbon receptor nuclear translocator	10253000	8022600	8713200	1627000	9936700	2050900	11369000	9255700	5213100	8244400	5701500	1306500
P27635;Q96L21	RPL10	60S ribosomal protein L10	453890000	517480000	378110000	494230000	483800000	607980000	426580000	457110000	632240000	358720000	441630000	148400000
P27694	RPA1	Replication protein A 70 kDa DNA-binding subunit;Replication protein A 70 kDa DNA-binding subunit, N-terminally processed	645310000	728060000	569210000	640530000	505120000	637990000	474340000	507690000	710250000	456790000	371320000	293240000
P27695	APEX1	DNA-(apurinic or apyrimidinic site) lyase;DNA-(apurinic or apyrimidinic site) lyase, mitochondrial	601600000	653580000	561040000	641350000	644310000	736790000	546190000	574020000	738900000	584930000	608060000	344210000
P27707	DCK	Deoxycytidine kinase	45054000	43869000	44705000	35519000	84393000	38913000	75346000	104930000	42613000	96928000	129770000	73523000
P27708	CAD	CAD protein;Glutamine-dependent carbamoyl-phosphate synthase;Aspartate carbamoyltransferase;Dihydroorotase	762150000	836670000	737270000	757230000	666490000	733920000	676930000	662350000	878680000	563770000	466770000	380240000
P27797	CALR	Calreticulin	4565200000	4778200000	3685300000	3704600000	3246000000	3579400000	3809000000	4096600000	4893300000	3304500000	2954900000	1744100000
P27816	MAP4	Microtubule-associated protein 4	2308900000	2330700000	1949500000	1863700000	1666300000	1999500000	1712900000	1774300000	2160700000	1630700000	1470700000	924040000
P27824	CANX	Calnexin	1238000000	1497400000	1231000000	1384600000	1295700000	1574600000	1562200000	1354500000	1882000000	1243600000	1342200000	1019600000
P28062	PSMB8	Proteasome subunit beta type-8	72775000	103590000	70025000	81098000	67409000	79661000	74337000	66115000	82105000	61383000	56584000	55955000
P28065	PSMB9	Proteasome subunit beta type-9	36469000	41315000	32334000	32082000	29417000	32120000	25609000	37008000	30401000	24629000	0	7377000
P28066	PSMA5	Proteasome subunit alpha type-5	531590000	515660000	427260000	464160000	428160000	476670000	426180000	437960000	489740000	399030000	349210000	289380000
P28070	PSMB4	Proteasome subunit beta type-4	342010000	309510000	270930000	277880000	227810000	297590000	224830000	287620000	333460000	241580000	194410000	139370000
P28072	PSMB6	Proteasome subunit beta type-6	188460000	166640000	160190000	156070000	131500000	172680000	126870000	173050000	193680000	157550000	103940000	78676000
P28074	PSMB5	Proteasome subunit beta type-5	255570000	241050000	229150000	229850000	264120000	259470000	253380000	259380000	311960000	214940000	261820000	107140000
P28288	ABCD3	ATP-binding cassette sub-family D member 3	86587000	106980000	122530000	93052000	62773000	86670000	102270000	93756000	120250000	113910000	52785000	37416000
P28300	LOX	Protein-lysine 6-oxidase	70878000	60909000	47489000	80147000	71493000	97725000	53219000	41720000	64747000	83768000	65354000	28204000
P28331	NDUFS1	NADH-ubiquinone oxidoreductase 75 kDa subunit, mitochondrial	100560000	118700000	101260000	206350000	184450000	209950000	100170000	112050000	137150000	135070000	87244000	77973000
P28340	POLD1	DNA polymerase delta catalytic subunit	96704000	124980000	83880000	80590000	78525000	82238000	78639000	96787000	121420000	80550000	37004000	51786000
P28347;Q15561;Q99594;Q15562	TEAD1;TEAD4;TEAD3;TEAD2	Transcriptional enhancer factor TEF-1;Transcriptional enhancer factor TEF-3;Transcriptional enhancer factor TEF-5;Transcriptional enhancer factor TEF-4	13561000	11378000	9095900	7900600	10033000	13960000	8406600	10091000	15804000	14160000	3361500	2673700
P28370	SMARCA1	Probable global transcription activator SNF2L1	164120000	184590000	113850000	148800000	124340000	176060000	130770000	164300000	202140000	80107000	108880000	78819000
P28482	MAPK1	Mitogen-activated protein kinase 1	413760000	487450000	366770000	420710000	414080000	573850000	407170000	408540000	493110000	345920000	261950000	205300000
P28676	GCA	Grancalcin	30811000	35830000	27568000	27642000	22010000	28321000	24252000	25710000	34636000	18114000	14342000	10639000
P28702;P19793;P48443	RXRB;RXRA	Retinoic acid receptor RXR-beta;Retinoic acid receptor RXR-alpha	40021000	15109000	25570000	11963000	19817000	10970000	22534000	25178000	19742000	21486000	15757000	15724000
P28799	GRN	Granulins;Acrogranin;Paragranulin;Granulin-1;Granulin-2;Granulin-3;Granulin-4;Granulin-5;Granulin-6;Granulin-7	13027000	12932000	14792000	8275500	11173000	10357000	11598000	10792000	10861000	10368000	5335100	2231400
P28838	LAP3	Cytosol aminopeptidase	382620000	337680000	254320000	336340000	297660000	412940000	290630000	303020000	400310000	237160000	220160000	162890000
P29083	GTF2E1	General transcription factor IIE subunit 1	25479000	26774000	25244000	33046000	23455000	29859000	24089000	28688000	36917000	17047000	16530000	4580400
P29084	GTF2E2	Transcription initiation factor IIE subunit beta	29445000	32811000	26657000	20572000	16623000	20692000	18112000	19502000	32863000	24553000	12915000	4633900
P29144	TPP2	Tripeptidyl-peptidase 2	156930000	160190000	125430000	136050000	126780000	161090000	119670000	125720000	166040000	96714000	84144000	79240000
P29218	IMPA1	Inositol monophosphatase 1	97320000	85702000	79906000	88582000	88508000	81123000	72979000	84886000	84112000	67184000	51136000	46180000
P29317;Q15375;Q9UF33;Q06187;P54764;P29322;P54756	EPHA2	Ephrin type-A receptor 2	170620000	191320000	176020000	212050000	163760000	211860000	145670000	167490000	187780000	129470000	77225000	81232000
P29353;P98077;Q6S5L8	SHC1	SHC-transforming protein 1	31020000	34966000	19509000	34964000	22831000	20361000	24673000	25968000	39675000	21859000	19770000	16907000
P29372	MPG	DNA-3-methyladenine glycosylase	18487000	19365000	15860000	9931400	7366300	10902000	17427000	17208000	18123000	8926900	8722500	3925400
P29373	CRABP2	Cellular retinoic acid-binding protein 2	7388500	6828400	1178900	6789300	5943000	2156100	4800700	5284900	1346700	5697300	1090000	2052000
P29401	TKT	Transketolase	3664400000	3612300000	3027400000	3231900000	2724100000	3488500000	2994500000	3158600000	4067900000	2982500000	2586200000	1664600000
P29558;Q6XE24	RBMS1	RNA-binding motif, single-stranded-interacting protein 1	24256000	27894000	23436000	26486000	19995000	21990000	23007000	22276000	29352000	16216000	15890000	15145000
P29590	PML	Protein PML	74038000	102740000	73631000	98987000	90910000	97680000	59653000	89320000	99310000	76375000	43950000	26182000
P29692	EEF1D	Elongation factor 1-delta	1575400000	1512600000	1278100000	1478900000	1147800000	1579300000	1230300000	1257700000	1455700000	1255500000	1034500000	830640000
P29762	CRABP1	Cellular retinoic acid-binding protein 1	64154000	61442000	41302000	47624000	41056000	53226000	32381000	47653000	49349000	38424000	27244000	15395000
P29966	MARCKS	Myristoylated alanine-rich C-kinase substrate	1100300000	1227200000	817180000	1188500000	938300000	1111100000	896720000	938510000	1071100000	738530000	894190000	219150000
P29992;O95837;P19086	GNA11	Guanine nucleotide-binding protein subunit alpha-11	105570000	126940000	112090000	116310000	93686000	112840000	109580000	108770000	149960000	82041000	76796000	50459000
P30040	ERP29	Endoplasmic reticulum resident protein 29	408280000	366450000	305340000	352310000	301740000	362310000	342930000	368000000	415040000	376750000	308890000	227340000
P30041	PRDX6	Peroxiredoxin-6	2931500000	2828600000	2468900000	2556400000	2213300000	2722800000	2239100000	2457200000	2878000000	2022300000	1872400000	1766800000
P30043	BLVRB	Flavin reductase (NADPH)	282030000	299430000	223270000	245580000	196400000	245320000	210370000	236770000	292520000	171050000	151410000	83337000
P30044	PRDX5	Peroxiredoxin-5, mitochondrial	599580000	783230000	531410000	894270000	659300000	724520000	701110000	793640000	957210000	554100000	671810000	482960000
P30046;A6NHG4	DDT;DDTL	D-dopachrome decarboxylase;D-dopachrome decarboxylase-like protein	190300000	174730000	144200000	162710000	150790000	182350000	132500000	148540000	177480000	135020000	121460000	98015000
P30048	PRDX3	Thioredoxin-dependent peroxide reductase, mitochondrial	885270000	1067500000	792120000	944360000	798390000	988960000	773110000	818680000	1054000000	556800000	524630000	503340000
P30049	ATP5D	ATP synthase subunit delta, mitochondrial	97150000	98905000	76447000	105560000	88482000	86783000	69996000	91451000	102890000	92055000	78063000	51988000
P30050	RPL12	60S ribosomal protein L12	1214300000	1257100000	1102600000	1321300000	1254100000	1264500000	1062200000	1131800000	1241300000	1065400000	822760000	824960000
P30084	ECHS1	Enoyl-CoA hydratase, mitochondrial	704770000	656360000	533860000	593290000	468320000	627700000	433720000	576710000	631240000	516380000	388200000	212580000
P30085	CMPK1	UMP-CMP kinase	272440000	273780000	235210000	220310000	189590000	225330000	203200000	222010000	270410000	211330000	187340000	137700000
P30086	PEBP1	Phosphatidylethanolamine-binding protein 1;Hippocampal cholinergic neurostimulating peptide	1243900000	1501100000	1085900000	1323100000	1061300000	1377600000	1042300000	1109200000	1319800000	898750000	720230000	461680000
P30101	PDIA3	Protein disulfide-isomerase A3	3764400000	4001500000	3391100000	3619100000	3204200000	3887600000	3429500000	3985600000	4692300000	3230000000	2447400000	2009300000
P30153	PPP2R1A	Serine/threonine-protein phosphatase 2A 65 kDa regulatory subunit A alpha isoform	1780400000	1868400000	1455500000	1466800000	1311300000	1671100000	1372000000	1523200000	1990500000	1428100000	1273600000	695290000
P30154	PPP2R1B	Serine/threonine-protein phosphatase 2A 65 kDa regulatory subunit A beta isoform	72394000	93649000	76589000	71383000	84222000	96863000	67682000	86513000	99801000	79268000	56790000	25235000
P30260	CDC27	Cell division cycle protein 27 homolog	9088500	13088000	8591100	14794000	11329000	14602000	11517000	10741000	15314000	11889000	14236000	9167700
P30405	PPIF	Peptidyl-prolyl cis-trans isomerase F, mitochondrial	99468000	153160000	124070000	115880000	109810000	121490000	81378000	128500000	164210000	86904000	156410000	104030000
P30419	NMT1	Glycylpeptide N-tetradecanoyltransferase 1	311050000	308250000	235080000	322640000	228120000	274610000	225440000	205720000	302530000	219260000	208320000	94237000
P30519	HMOX2	Heme oxygenase 2	99924000	120950000	91959000	107610000	93457000	90636000	99637000	93855000	115280000	66255000	44860000	35850000
P30520;Q8N142	ADSS	Adenylosuccinate synthetase isozyme 2	213510000	208480000	189240000	181840000	146590000	203470000	169260000	152470000	178470000	158450000	147360000	81916000
P30530	AXL	Tyrosine-protein kinase receptor UFO	38526000	50337000	35421000	51358000	54232000	58410000	36532000	36423000	48794000	34732000	27155000	23267000
P30533	LRPAP1	Alpha-2-macroglobulin receptor-associated protein	45440000	28941000	35212000	40169000	31062000	36416000	37911000	38872000	42423000	19744000	33558000	11815000
P30536	TSPO	Translocator protein	34145000	33768000	75688000	28948000	24137000	33702000	58617000	28127000	110700000	28285000	11267000	8603600
P30566	ADSL	Adenylosuccinate lyase	156230000	182260000	136860000	147560000	115670000	189480000	139550000	147090000	172620000	131960000	137400000	94731000
P30622	CLIP1	CAP-Gly domain-containing linker protein 1	91306000	95945000	76465000	82128000	67576000	82371000	57204000	76057000	93017000	77313000	44470000	46640000
P30626	SRI	Sorcin	124400000	131420000	104100000	104930000	96869000	115980000	107270000	118560000	151600000	71553000	47115000	41759000
P30740	SERPINB1	Leukocyte elastase inhibitor	95925000	77300000	87374000	63223000	48423000	62871000	85420000	78810000	101900000	50226000	47762000	119680000
P30825;P52569	SLC7A1	High affinity cationic amino acid transporter 1	4870200	7172700	10104000	17756000	15311000	18158000	17390000	11271000	14343000	4592600	11495000	0
P30837	ALDH1B1	Aldehyde dehydrogenase X, mitochondrial	58659000	76048000	56426000	68831000	50950000	69071000	57690000	61014000	56987000	41694000	31709000	27983000
P30876	POLR2B	DNA-directed RNA polymerase II subunit RPB2	120020000	148770000	139810000	164040000	149690000	147980000	135680000	122030000	159150000	107220000	112950000	92258000
P31040	SDHA	Succinate dehydrogenase [ubiquinone] flavoprotein subunit, mitochondrial	796480000	735000000	609460000	631170000	528480000	720940000	527710000	694210000	764580000	532510000	432420000	244910000
P31146	CORO1A	Coronin-1A	7156200	6338200	6496400	3121400	4347200	2766600	5020300	5312500	5720100	3455500	3346500	0
P31150	GDI1	Rab GDP dissociation inhibitor alpha	747270000	769650000	599250000	591750000	443670000	591230000	529960000	585370000	764380000	418120000	329510000	256420000
P31151;Q86SG5	S100A7;S100A7A	Protein S100-A7;Protein S100-A7A	34598000	2351000	1098200	4981200	0	4867500	2047600	4436600	4712100	0	3900600	1129300
P31153;Q00266	MAT2A	S-adenosylmethionine synthase isoform type-2	415030000	458200000	335200000	464700000	415360000	497180000	337640000	382290000	453120000	310090000	262070000	302000000
P31323	PRKAR2B	cAMP-dependent protein kinase type II-beta regulatory subunit	2529800	2719800	1657600	2736300	1684800	2075100	1089400	1312300	2418000	2041200	0	0
P31327	CPS1	Carbamoyl-phosphate synthase [ammonia], mitochondrial	6420500	6031300	4044200	7502300	7461600	8727900	5720400	5892300	8775100	6465700	5607600	5889700
P31350	RRM2	Ribonucleoside-diphosphate reductase subunit M2	478210000	504990000	429850000	593700000	557010000	649380000	402590000	418270000	481520000	411910000	346540000	330030000
P31431	SDC4	Syndecan-4	8320600	8496100	5974600	8270000	6849500	6790000	4160300	6679900	6593300	7439700	6618100	0
P31483	TIA1	Nucleolysin TIA-1 isoform p40	64741000	85835000	68419000	62140000	43051000	49103000	60629000	71694000	55350000	48947000	41314000	7123200
P31689	DNAJA1	DnaJ homolog subfamily A member 1	363970000	402510000	305540000	409450000	379070000	446120000	351840000	313550000	458430000	309830000	247910000	211820000
P31749	AKT1	RAC-alpha serine/threonine-protein kinase	64074000	74659000	67703000	58703000	58087000	67607000	60945000	69485000	84219000	55115000	27010000	18422000
P31751	AKT2	RAC-beta serine/threonine-protein kinase	3197100	7408200	5084500	5435400	5537000	7418800	7459800	7707900	8258300	3946400	0	0
P31930	UQCRC1	Cytochrome b-c1 complex subunit 1, mitochondrial	752650000	851500000	669620000	829220000	652290000	754170000	640050000	648740000	832300000	602300000	508510000	474020000
P31937	HIBADH	3-hydroxyisobutyrate dehydrogenase, mitochondrial	81913000	92795000	77548000	83894000	70745000	81665000	70066000	85618000	92924000	55177000	57013000	39388000
P31939	ATIC	Bifunctional purine biosynthesis protein PURH;Phosphoribosylaminoimidazolecarboxamide formyltransferase;IMP cyclohydrolase	1087000000	1049500000	836920000	995590000	839000000	1033600000	795840000	869330000	1107800000	790250000	642310000	459390000
P31942	HNRNPH3	Heterogeneous nuclear ribonucleoprotein H3	822610000	852680000	699320000	937010000	748980000	939270000	684490000	784370000	874560000	637170000	576390000	460500000
P31943	HNRNPH1	Heterogeneous nuclear ribonucleoprotein H;Heterogeneous nuclear ribonucleoprotein H, N-terminally processed	2205800000	2363100000	1909000000	2515800000	2165300000	2457900000	1713100000	2062700000	2230400000	1738700000	1602000000	1466200000
P31946	YWHAB	14-3-3 protein beta/alpha;14-3-3 protein beta/alpha, N-terminally processed	3342400000	3038100000	2756100000	2823300000	2423300000	2911700000	2219400000	2679100000	2765800000	2600300000	2381600000	950860000
P31947	SFN	14-3-3 protein sigma	28581000	461990000	416460000	456360000	419210000	528070000	366770000	521990000	569980000	297960000	746490000	1145700
P31948	STIP1	Stress-induced-phosphoprotein 1	1972200000	2247700000	1637100000	2103700000	1723400000	2040300000	1609700000	1797300000	2101900000	1398600000	1248300000	844060000
P31949	S100A11	Protein S100-A11;Protein S100-A11, N-terminally processed	303760000	328320000	296480000	383440000	381450000	462040000	376040000	335420000	482240000	240300000	424290000	102070000
P32004	L1CAM	Neural cell adhesion molecule L1	162050000	210940000	151930000	146700000	117500000	149480000	148660000	146240000	201850000	90995000	72189000	69540000
P32019	INPP5B	Type II inositol 1,4,5-trisphosphate 5-phosphatase	2454100	2474700	173030	462470	518110	555290	891350	954050	2480900	0	769200	0
P32119	PRDX2	Peroxiredoxin-2	505920000	538310000	384960000	483200000	399840000	504490000	364860000	427050000	518950000	351430000	315900000	239540000
P32121	ARRB2	Beta-arrestin-2	11085000	9802700	9652400	14975000	10478000	9384600	8654800	10189000	10441000	9636400	5505800	3192600
P32321	DCTD	Deoxycytidylate deaminase	48336000	44131000	31554000	34619000	28942000	42081000	30661000	33669000	44555000	21063000	14095000	17327000
P32322	PYCR1	Pyrroline-5-carboxylate reductase 1, mitochondrial	179580000	176820000	159980000	141510000	130620000	181570000	157150000	164380000	217700000	127260000	124070000	89833000
P32455;Q9H0R5	GBP1	Interferon-induced guanylate-binding protein 1	113140000	129260000	97497000	101500000	80399000	101480000	97761000	106830000	130330000	102270000	99946000	47376000
P32780	GTF2H1	General transcription factor IIH subunit 1	4668200	6168900	5338100	11057000	7178900	6661300	7205400	4151900	7245600	4710300	6100800	1719400
P32856	STX2	Syntaxin-2	6618000	4336700	6408700	4820600	3046400	4914100	5388600	2616200	5890900	4003700	4390800	1859600
P32969	RPL9	60S ribosomal protein L9	1125500000	938430000	917190000	698670000	593430000	658660000	698350000	792560000	940150000	1085900000	970060000	493280000
P33176	KIF5B	Kinesin-1 heavy chain	711590000	791360000	573660000	648460000	545050000	693960000	489350000	581880000	687480000	486570000	394150000	280960000
P33240	CSTF2	Cleavage stimulation factor subunit 2	131210000	153740000	133910000	163140000	150960000	143370000	126150000	142600000	167840000	112410000	111790000	88487000
P33316	DUT	Deoxyuridine 5-triphosphate nucleotidohydrolase, mitochondrial	469090000	509730000	450820000	502330000	400170000	578090000	369070000	436370000	545550000	320030000	275080000	288360000
P33527	ABCC1	Multidrug resistance-associated protein 1	36099000	44243000	37859000	31913000	36060000	36320000	39457000	26636000	46244000	32816000	18370000	11002000
P33947	KDELR2	ER lumen protein-retaining receptor 2	91984000	108360000	75061000	82153000	63709000	74578000	65731000	82117000	93652000	63709000	66262000	99221
P33981	TTK	Dual specificity protein kinase TTK	13882000	14157000	8185000	13197000	10791000	13761000	7374600	6437300	7851000	4976600	4423000	2490100
P33991;Q9UJA3	MCM4	DNA replication licensing factor MCM4	844660000	885690000	634540000	963240000	801160000	997760000	536660000	633800000	811980000	683590000	638380000	505980000
P33992	MCM5	DNA replication licensing factor MCM5	546560000	604170000	478660000	681610000	586710000	726920000	466230000	492290000	568400000	500460000	402610000	405270000
P33993	MCM7	DNA replication licensing factor MCM7	799010000	810370000	629280000	900090000	759460000	891920000	613280000	635530000	775860000	682620000	564140000	492910000
P34059	GALNS	N-acetylgalactosamine-6-sulfatase	2315300	5684000	5998000	10083000	10462000	7496500	2526300	6085200	9313500	4188300	4292400	3281900
P34896	SHMT1	Serine hydroxymethyltransferase, cytosolic	110450000	98437000	87598000	74145000	65868000	93035000	89065000	104080000	99664000	78222000	64734000	48671000
P34897	SHMT2	Serine hydroxymethyltransferase, mitochondrial	1069800000	1137800000	930330000	1092000000	915530000	1132800000	878440000	867190000	1169300000	893010000	724480000	701640000
P34932	HSPA4	Heat shock 70 kDa protein 4	1899600000	1970300000	1625400000	1896500000	1749800000	1936800000	1565600000	1558700000	1794600000	1534900000	1217200000	958180000
P34949	MPI	Mannose-6-phosphate isomerase	81875000	90794000	71214000	71171000	50544000	65909000	64938000	68157000	105520000	45632000	28627000	21772000
P35080	PFN2	Profilin-2	236070000	234540000	180050000	196170000	132120000	193090000	150840000	161220000	172080000	119390000	91348000	83471000
P35221;Q9UI47	CTNNA1	Catenin alpha-1	294150000	312080000	246590000	279720000	270240000	328030000	238460000	250500000	344910000	217070000	197730000	151060000
P35222	CTNNB1	Catenin beta-1	119110000	159030000	99615000	145050000	103170000	171260000	108030000	119090000	157540000	81649000	83387000	61610000
P35232	PHB	Prohibitin	1033600000	953290000	803660000	892670000	625110000	812480000	725560000	723540000	902700000	969410000	754160000	527190000
P35237	SERPINB6	Serpin B6	271060000	245840000	201310000	188680000	175810000	225430000	221540000	214990000	264950000	183250000	120560000	64508000
P35240	NF2	Merlin	7026500	7448600	7456800	9010800	5050500	6894000	8547700	9350300	12028000	5134300	0	0
P35241	RDX	Radixin	242750000	238570000	199740000	208240000	176740000	243450000	194870000	189040000	253680000	180190000	161600000	70103000
P35244	RPA3	Replication protein A 14 kDa subunit	183980000	173950000	153180000	178240000	170200000	173880000	129900000	160050000	185760000	143870000	107900000	90592000
P35249	RFC4	Replication factor C subunit 4	310530000	380410000	231710000	256940000	251220000	242020000	249350000	261240000	310230000	220960000	140480000	139500000
P35250	RFC2	Replication factor C subunit 2	248820000	259530000	193170000	208940000	177470000	221390000	184100000	187260000	191180000	182280000	140800000	92738000
P35251	RFC1	Replication factor C subunit 1	171520000	189690000	148150000	165190000	157940000	154880000	137500000	146500000	187520000	148040000	77548000	72657000
P35268	RPL22	60S ribosomal protein L22	638600000	685760000	560150000	655390000	532950000	649060000	524500000	573570000	667080000	746680000	682110000	437720000
P35269	GTF2F1	General transcription factor IIF subunit 1	33062000	39723000	32521000	34150000	34808000	51681000	42851000	43553000	52495000	18117000	37349000	18786000
P35270	SPR	Sepiapterin reductase	22006000	19802000	17319000	21571000	13535000	19639000	14383000	16082000	14692000	15538000	14383000	6517000
P35442	THBS2	Thrombospondin-2	13184000	15049000	6151900	9531700	9115400	10128000	10339000	11987000	8572000	13451000	6101800	0
P35573	AGL	Glycogen debranching enzyme;4-alpha-glucanotransferase;Amylo-alpha-1,6-glucosidase	7812900	14527000	9475000	1894300	10514000	14287000	13897000	13275000	16055000	10735000	6158600	5265000
P35579;Q9UKX3;Q9Y623;P12882;P11055;Q9UKX2	MYH9	Myosin-9	32741000000	36718000000	29476000000	30415000000	26871000000	31600000000	28095000000	30241000000	36621000000	22918000000	20875000000	14736000000
P35580	MYH10	Myosin-10	555380000	666480000	500260000	535430000	445850000	574410000	670800000	491120000	626350000	426950000	323430000	190520000
P35606	COPB2	Coatomer subunit beta	696580000	731540000	625590000	617330000	494590000	693930000	519020000	594180000	701750000	447710000	394200000	339290000
P35610	SOAT1	Sterol O-acyltransferase 1	18798000	24598000	22080000	26229000	25367000	31768000	22646000	19764000	32934000	18941000	20723000	9993200
P35611	ADD1	Alpha-adducin	81565000	119150000	88382000	99540000	79909000	78481000	83569000	77243000	95093000	61238000	57999000	45473000
P35613	BSG	Basigin	516060000	593310000	505510000	556940000	468330000	566580000	534510000	520640000	584810000	422500000	381010000	341400000
P35637	FUS	RNA-binding protein FUS	948410000	1032500000	838490000	1254600000	954440000	1184700000	663970000	780950000	943910000	912640000	987740000	574400000
P35658	NUP214	Nuclear pore complex protein Nup214	294010000	317490000	233560000	312090000	263750000	299140000	229830000	248950000	338130000	204220000	143620000	103070000
P35659	DEK	Protein DEK	313360000	352830000	294160000	189540000	224790000	241390000	275400000	418650000	310140000	266100000	330990000	180180000
P35749	MYH11	Myosin-11	10738000	8502600	11083000	9439900	8271200	6837900	7733100	10631000	7055400	11731000	11385000	0
P35754	GLRX	Glutaredoxin-1	123360000	134650000	141570000	140500000	99107000	121920000	131120000	146340000	174600000	127950000	132730000	95077000
P35813	PPM1A	Protein phosphatase 1A	22293000	14097000	23571000	15154000	9300800	13448000	20941000	21586000	19855000	16236000	25018000	12433000
P35914;Q8TB92	HMGCL	Hydroxymethylglutaryl-CoA lyase, mitochondrial	72883000	76105000	56632000	46471000	39238000	39818000	53017000	59603000	65499000	40394000	42604000	19348000
P35998	PSMC2	26S protease regulatory subunit 7	588870000	595720000	486750000	566110000	567170000	601010000	487240000	516580000	573450000	461060000	484400000	247540000
P36404	ARL2	ADP-ribosylation factor-like protein 2	44714000	38195000	27200000	28554000	20108000	23356000	28380000	33471000	25123000	14145000	11363000	12694000
P36405	ARL3	ADP-ribosylation factor-like protein 3	192880000	210340000	165670000	191300000	150950000	196420000	125740000	178640000	222160000	128230000	101590000	73458000
P36507	MAP2K2	Dual specificity mitogen-activated protein kinase kinase 2	65054000	68192000	46894000	85816000	69107000	71589000	45670000	54376000	74237000	60434000	37735000	24748000
P36542	ATP5C1	ATP synthase subunit gamma, mitochondrial	350930000	369820000	296850000	405770000	301030000	406410000	289940000	297750000	384840000	239500000	272890000	184170000
P36543;Q96A05	ATP6V1E1	V-type proton ATPase subunit E 1	98013000	90288000	78627000	86531000	65112000	73946000	65201000	92265000	55452000	109100000	69660000	51549000
P36551	CPOX	Oxygen-dependent coproporphyrinogen-III oxidase, mitochondrial	229970000	286090000	219830000	269820000	236190000	263310000	189110000	213260000	254500000	161720000	110880000	118460000
P36578	RPL4	60S ribosomal protein L4	2075700000	2914100000	2018500000	3216800000	2653000000	3417300000	2171000000	2323600000	3219800000	2190200000	2038100000	1272600000
P36639	NUDT1	7,8-dihydro-8-oxoguanine triphosphatase	84267000	92651000	70142000	66976000	37501000	84269000	63609000	75148000	87107000	53139000	44427000	25582000
P36776	LONP1	Lon protease homolog, mitochondrial	320300000	318080000	308590000	251890000	233180000	302740000	265490000	285600000	364270000	237480000	166370000	105450000
P36871	PGM1	Phosphoglucomutase-1	533860000	563680000	535860000	444770000	431560000	496270000	472840000	496690000	617070000	489160000	429420000	254340000
P36873	PPP1CC	Serine/threonine-protein phosphatase PP1-gamma catalytic subunit	52282000	56515000	49677000	55756000	45031000	45986000	39288000	29192000	44817000	34860000	41206000	38065000
P36915	GNL1	Guanine nucleotide-binding protein-like 1	188060000	203590000	162470000	149130000	139920000	168660000	161810000	160550000	181720000	114470000	111510000	86608000
P36954	POLR2I	DNA-directed RNA polymerase II subunit RPB9	11218000	13568000	8674600	7833000	11770000	8126000	6775900	11213000	12284000	2997900	6080000	1819100
P36957	DLST	Dihydrolipoyllysine-residue succinyltransferase component of 2-oxoglutarate dehydrogenase complex, mitochondrial	336420000	389470000	301780000	361690000	279900000	373720000	315860000	341940000	396160000	230020000	250780000	177870000
P36969	GPX4	Phospholipid hydroperoxide glutathione peroxidase, mitochondrial	65852000	69779000	52181000	79136000	52417000	78365000	74230000	61583000	63393000	44779000	36340000	33469000
P37108	SRP14	Signal recognition particle 14 kDa protein	355290000	373890000	314010000	304140000	300010000	341340000	317480000	320310000	380190000	282330000	227020000	126200000
P37198	NUP62	Nuclear pore glycoprotein p62	190770000	153630000	153340000	166190000	141110000	158370000	124390000	143170000	165260000	126230000	135580000	85921000
P37235;P84074;P61601	HPCAL1;HPCA	Hippocalcin-like protein 1;Neuron-specific calcium-binding protein hippocalcin	189470000	216240000	163540000	186290000	150410000	207630000	164180000	146110000	180110000	131210000	86266000	73359000
P37268	FDFT1	Squalene synthase	428810000	514620000	407260000	340640000	350260000	383410000	444470000	472050000	660960000	253760000	241540000	179500000
P37802	TAGLN2	Transgelin-2	3627400000	3567100000	3068800000	3328400000	2670600000	3609400000	2744400000	3116800000	3970000000	2913200000	3001700000	1715400000
P37837	TALDO1	Transaldolase	489060000	660150000	441440000	587820000	411040000	561800000	473820000	445330000	632420000	312590000	482390000	324080000
P37840	SNCA	Alpha-synuclein	34674000	20742000	25463000	17516000	14736000	17073000	40147000	19262000	21817000	14645000	15082000	13550000
P38117	ETFB	Electron transfer flavoprotein subunit beta	387680000	438610000	337770000	387610000	322370000	404920000	322750000	362960000	471240000	283090000	272200000	238480000
P38159;O75526;Q75N03;Q8N7X1	RBMX	RNA-binding motif protein, X chromosome;RNA-binding motif protein, X chromosome, N-terminally processed	540550000	748690000	631060000	858640000	590530000	893980000	567660000	647050000	894480000	466430000	712670000	322150000
P38398	BRCA1	Breast cancer type 1 susceptibility protein	4702300	5160000	3478300	322710	0	0	0	3201300	0	2239900	4773700	1862200
P38432	COIL	Coilin	31573000	36103000	27289000	30559000	21934000	25298000	22518000	31479000	36019000	28969000	20641000	11372000
P38606	ATP6V1A	V-type proton ATPase catalytic subunit A	528790000	563880000	463020000	480900000	408930000	467670000	373430000	452190000	536150000	350050000	378020000	284890000
P38646	HSPA9	Stress-70 protein, mitochondrial	1684500000	1849200000	1411000000	1889500000	1641400000	2040200000	1387500000	1514900000	1833400000	1337900000	1194000000	850720000
P38919	EIF4A3	Eukaryotic initiation factor 4A-III;Eukaryotic initiation factor 4A-III, N-terminally processed	1358500000	1465000000	1137200000	1337800000	1166500000	1446500000	1054300000	1176200000	1407100000	1238400000	1095700000	833610000
P38935	IGHMBP2	DNA-binding protein SMUBP-2	1740900	2287500	532710	721370	554180	708410	780120	827250	942000	412310	469450	0
P39019	RPS19	40S ribosomal protein S19	739850000	802840000	686240000	916480000	811730000	946250000	614520000	743640000	890640000	532120000	650900000	518600000
P39023;Q92901	RPL3	60S ribosomal protein L3	1902100000	1858500000	1532400000	2002100000	1668200000	2105900000	1443900000	1548300000	1999100000	1397400000	1243600000	929120000
P39210	MPV17	Protein Mpv17	10888000	8305900	15676000	7409000	1787100	4366600	4328400	4144100	13177000	10330000	7355700	5637400
P39656	DDOST	Dolichyl-diphosphooligosaccharide--protein glycosyltransferase 48 kDa subunit	611930000	691110000	623910000	475690000	442250000	498170000	570140000	590290000	763600000	484350000	344320000	220100000
P39687;O95626;O43423	ANP32A	Acidic leucine-rich nuclear phosphoprotein 32 family member A	917150000	1171300000	668890000	1109300000	898570000	1110300000	744880000	812520000	1039500000	683600000	638670000	435300000
P39748	FEN1	Flap endonuclease 1	745980000	802750000	637470000	730920000	682010000	754530000	597430000	678460000	738660000	594660000	437430000	398330000
P39880	CUX1	Homeobox protein cut-like 1	14092000	14704000	8654800	10194000	10732000	9836600	4794600	11282000	14099000	5472800	6906000	623900
P40121	CAPG	Macrophage-capping protein	461570000	486560000	375300000	479110000	367890000	434400000	365910000	385220000	469090000	296640000	286020000	119030000
P40123	CAP2	Adenylyl cyclase-associated protein 2	167770000	171160000	157460000	127330000	156150000	180710000	140070000	160440000	213600000	101050000	85851000	60238000
P40222	TXLNA	Alpha-taxilin	141800000	145700000	111190000	120950000	101710000	117120000	94156000	98340000	100730000	94490000	88431000	58834000
P40227;Q92526	CCT6A	T-complex protein 1 subunit zeta	1896600000	1864800000	1598400000	1479000000	1303400000	1567200000	1245800000	1518100000	1854600000	1649600000	1239300000	831870000
P40261	NNMT	Nicotinamide N-methyltransferase	353090000	282800000	265260000	214050000	225210000	195890000	252770000	258500000	285040000	315110000	246810000	189180000
P40306	PSMB10	Proteasome subunit beta type-10	20527000	13779000	10795000	20380000	13745000	21491000	15322000	18005000	20617000	10743000	6666200	6053700
P40425;Q9BYU1;P40426	PBX2;PBX4;PBX3	Pre-B-cell leukemia transcription factor 2;Pre-B-cell leukemia transcription factor 4;Pre-B-cell leukemia transcription factor 3	4574600	6370000	3692100	3550200	2333800	7070600	4358000	4149600	3662300	4126100	0	0
P40429;Q6NVV1	RPL13A;RPL13AP3	60S ribosomal protein L13a;Putative 60S ribosomal protein L13a protein RPL13AP3	410830000	380300000	411360000	492250000	442090000	516210000	360100000	390020000	479040000	368620000	443660000	397090000
P40616	ARL1	ADP-ribosylation factor-like protein 1	94330000	108050000	85763000	74737000	69630000	94794000	91530000	91283000	125500000	78512000	60721000	55604000
P40763	STAT3	Signal transducer and activator of transcription 3	154640000	182540000	149480000	161220000	128270000	250870000	137250000	167500000	172590000	138680000	100020000	67814000
P40818	USP8	Ubiquitin carboxyl-terminal hydrolase 8	37528000	27245000	22444000	37336000	29620000	32071000	30553000	21697000	33750000	28264000	20472000	7635200
P40855	PEX19	Peroxisomal biogenesis factor 19	58035000	60636000	50254000	38643000	35465000	37803000	37666000	50406000	49105000	40888000	26329000	20610000
P40925	MDH1	Malate dehydrogenase, cytoplasmic	1259200000	1329500000	993090000	1126600000	992790000	1161800000	973380000	1061300000	1228000000	935230000	904060000	705400000
P40926	MDH2	Malate dehydrogenase, mitochondrial	2199500000	2170500000	1972400000	2327800000	1834500000	2296700000	1830100000	2054100000	2469800000	1771100000	1632700000	1056500000
P40937	RFC5	Replication factor C subunit 5	177690000	209070000	161910000	174610000	171270000	193260000	167130000	186640000	214350000	138200000	122760000	100920000
P40938	RFC3	Replication factor C subunit 3	256040000	297120000	204800000	269260000	227620000	264040000	235120000	246350000	307590000	191300000	126210000	93328000
P40939	HADHA	Trifunctional enzyme subunit alpha, mitochondrial;Long-chain enoyl-CoA hydratase;Long chain 3-hydroxyacyl-CoA dehydrogenase	1386800000	2015900000	1521800000	1201200000	1599600000	1184800000	966370000	1088600000	1821400000	1025600000	921610000	602330000
P41091;Q2VIR3	EIF2S3;EIF2S3L	Eukaryotic translation initiation factor 2 subunit 3;Putative eukaryotic translation initiation factor 2 subunit 3-like protein	643530000	738030000	545900000	706520000	575400000	700870000	511950000	485610000	661430000	541980000	476090000	368180000
P41208	CETN2	Centrin-2	64707000	66600000	57043000	48698000	43758000	43280000	47398000	54875000	56257000	43524000	30463000	6576800
P41214	EIF2D	Eukaryotic translation initiation factor 2D	35923000	33993000	35842000	40223000	36704000	31467000	33674000	30106000	38582000	29260000	13097000	9378000
Q9H1J7;P41221	WNT5B;WNT5A	Protein Wnt-5b;Protein Wnt-5a	0	0	782180	0	0	0	809830	0	2890100	0	1227700	0
P41223	BUD31	Protein BUD31 homolog	64490000	68381000	54746000	78769000	66033000	72595000	50226000	49843000	56879000	59099000	35402000	25508000
P41227;Q9BSU3	NAA10	N-alpha-acetyltransferase 10	100880000	106980000	91324000	122910000	104200000	128420000	86818000	94142000	115190000	74603000	81242000	48637000
P41236;Q6NXS1	PPP1R2;PPP1R2P3	Protein phosphatase inhibitor 2;Protein phosphatase inhibitor 2-like protein 3	29386000	34867000	28266000	41700000	26974000	41515000	27947000	45662000	57760000	17688000	53026000	14971000
P41240;P42679	CSK	Tyrosine-protein kinase CSK	78212000	100270000	68259000	64041000	65133000	64430000	65300000	75803000	84193000	63716000	54504000	50066000
P41250	GARS	Glycine--tRNA ligase	766900000	775310000	628560000	752520000	639390000	779990000	602160000	668250000	827590000	678820000	550920000	342710000
P41252	IARS	Isoleucine--tRNA ligase, cytoplasmic	408970000	506530000	413200000	462300000	417780000	474530000	411330000	420580000	542210000	330400000	264360000	239000000
P41567;O60739	EIF1;EIF1B	Eukaryotic translation initiation factor 1;Eukaryotic translation initiation factor 1b	155500000	171760000	134990000	257320000	215040000	246630000	133250000	145660000	151960000	194890000	134100000	143210000
P41743	PRKCI	Protein kinase C iota type	47618000	61133000	58091000	56591000	50315000	63439000	49723000	61664000	59069000	35051000	21054000	20058000
P42025	ACTR1B	Beta-centractin	70401000	72427000	57990000	58629000	42723000	59043000	58670000	65318000	72083000	49112000	39492000	43544000
P42126	ECI1	Enoyl-CoA delta isomerase 1, mitochondrial	147760000	180130000	126030000	146390000	118010000	185230000	128750000	146030000	214630000	101060000	91521000	28021000
P42166	TMPO	Lamina-associated polypeptide 2, isoform alpha;Thymopoietin;Thymopentin	1158700000	1243100000	1015300000	1088500000	1060300000	1158100000	948100000	1054200000	1254300000	942340000	816470000	624070000
P42167	TMPO	Lamina-associated polypeptide 2, isoforms beta/gamma;Thymopoietin;Thymopentin	364130000	474630000	310330000	423740000	319730000	439150000	348220000	388730000	446280000	260560000	222520000	229710000
P42224	STAT1	Signal transducer and activator of transcription 1-alpha/beta	321920000	373890000	357920000	387190000	269830000	327260000	321860000	282390000	374060000	260480000	240550000	182380000
P42226	STAT6	Signal transducer and activator of transcription 6	16025000	24215000	17839000	20124000	18304000	22190000	17222000	17919000	20620000	11598000	11773000	4141900
P42285	SKIV2L2	Superkiller viralicidic activity 2-like 2	268710000	325260000	239810000	356420000	282910000	336240000	251070000	282480000	372070000	197220000	181060000	114810000
P42330	AKR1C3	Aldo-keto reductase family 1 member C3	3403800	4985800	1415600	0	1311700	1753700	1428700	1510100	2034300	918010	928400	2184500
P42345	MTOR	Serine/threonine-protein kinase mTOR	34437000	54084000	35359000	31059000	31294000	34415000	39897000	41056000	52840000	33700000	17422000	10811000
P42356;A4QPH2	PI4KA	Phosphatidylinositol 4-kinase alpha	14282000	12219000	9399300	9133100	8587900	7541000	8930800	10087000	6479000	18330000	7357700	1607300
P42566	EPS15	Epidermal growth factor receptor substrate 15	37992000	46741000	31401000	40973000	28711000	32135000	30669000	34610000	33873000	41160000	25909000	24914000
P42574	CASP3	Caspase-3;Caspase-3 subunit p17;Caspase-3 subunit p12	46085000	39812000	45493000	57576000	38025000	59411000	27256000	42603000	49276000	33272000	26387000	13070000
P42575	CASP2	Caspase-2;Caspase-2 subunit p18;Caspase-2 subunit p13;Caspase-2 subunit p12	9305600	16802000	5077000	17330000	12988000	18167000	5050600	10595000	7806700	2688800	4306000	2875000
P42677	RPS27	40S ribosomal protein S27	367490000	390710000	304240000	418850000	354640000	424990000	280910000	346120000	379160000	265130000	370990000	145950000
P42694	HELZ	Probable helicase with zinc finger domain	8518200	16170000	4447200	7218400	9436100	7627000	9703100	6084300	13386000	6659600	1106400	2044600
P42695	NCAPD3	Condensin-2 complex subunit D3	35162000	30770000	34996000	27956000	28678000	34189000	31975000	34593000	28479000	43143000	25525000	10391000
P42696	RBM34	RNA-binding protein 34	7239200	8560600	5801900	11846000	7124500	9785200	5026700	4601800	8583400	6051800	2251700	4047600
P42704	LRPPRC	Leucine-rich PPR motif-containing protein, mitochondrial	673220000	726660000	588170000	708010000	687960000	755170000	566880000	615390000	812920000	530960000	450850000	318350000
P42765	ACAA2	3-ketoacyl-CoA thiolase, mitochondrial	231160000	211170000	215580000	211620000	168460000	204440000	206470000	205650000	217020000	157170000	155950000	92654000
P42766	RPL35	60S ribosomal protein L35	366000000	430860000	305810000	445150000	362650000	532250000	327560000	349670000	489630000	268620000	375850000	195840000
P42771;P42772	CDKN2A	Cyclin-dependent kinase inhibitor 2A	98980000	117120000	98842000	157700000	142510000	161100000	90679000	109950000	121620000	84302000	102300000	129220000
P42785	PRCP	Lysosomal Pro-X carboxypeptidase	48342000	48155000	38536000	41376000	27741000	38249000	31792000	42813000	42531000	33967000	17784000	11907000
P42858	HTT	Huntingtin	24949000	41702000	24601000	30942000	26560000	30020000	25938000	27786000	34108000	22903000	13523000	8610700
P42892	ECE1	Endothelin-converting enzyme 1	76813000	86145000	83121000	69965000	66164000	78844000	64027000	84871000	87555000	64547000	49423000	50351000
P43034	PAFAH1B1	Platelet-activating factor acetylhydrolase IB subunit alpha	464780000	483800000	359770000	413140000	394960000	423220000	375160000	393530000	499600000	344970000	358330000	316640000
P43121	MCAM	Cell surface glycoprotein MUC18	29397000	42566000	28019000	29883000	23934000	27096000	27806000	26902000	42192000	13089000	8898100	3376500
P43155	CRAT	Carnitine O-acetyltransferase	55729000	65238000	47270000	55040000	35942000	37046000	33167000	46262000	60544000	34370000	32045000	26520000
P43243	MATR3	Matrin-3	1901500000	1986500000	1726400000	2130700000	1605800000	2155400000	1548900000	1779300000	2174500000	1626500000	1650400000	1055800000
P43246	MSH2	DNA mismatch repair protein Msh2	498100000	448530000	384680000	361850000	338640000	407210000	317600000	378480000	478180000	371790000	269480000	219510000
P43304	GPD2	Glycerol-3-phosphate dehydrogenase, mitochondrial	308890000	303880000	270480000	262280000	208630000	303340000	203200000	276250000	315640000	215810000	175350000	145030000
P43307	SSR1	Translocon-associated protein subunit alpha	124530000	136390000	141110000	135480000	72801000	115050000	100770000	109810000	134460000	103160000	105040000	56572000
P43487;Q9C010	RANBP1	Ran-specific GTPase-activating protein	995350000	1163900000	906890000	1111200000	930340000	1126000000	800380000	936380000	980710000	677370000	737050000	661500000
P43490	NAMPT	Nicotinamide phosphoribosyltransferase	681890000	731410000	565620000	614310000	536590000	669950000	515420000	587160000	665340000	569720000	412520000	356020000
P43686	PSMC4	26S protease regulatory subunit 6B	537200000	550450000	480990000	552200000	451870000	538260000	412210000	470670000	538740000	425060000	316790000	233250000
P43897	TSFM	Elongation factor Ts, mitochondrial	129510000	169200000	79408000	177240000	112320000	158140000	129090000	131270000	147020000	82315000	69477000	47099000
P45877	PPIC	Peptidyl-prolyl cis-trans isomerase C	30883000	36622000	30439000	36561000	29314000	39625000	40032000	39597000	48763000	28079000	29454000	16162000
P45880	VDAC2	Voltage-dependent anion-selective channel protein 2	1255000000	1222500000	1154400000	1038800000	1018400000	1138200000	1026500000	1091300000	1009900000	894640000	790070000	782210000
P45954	ACADSB	Short/branched chain specific acyl-CoA dehydrogenase, mitochondrial	0	2195200	1483200	1771000	0	0	1472500	0	0	0	0	0
P45973	CBX5	Chromobox protein homolog 5	310360000	386620000	276390000	351360000	268710000	305360000	293520000	320900000	358530000	262560000	245060000	175450000
P45974	USP5	Ubiquitin carboxyl-terminal hydrolase 5	668750000	638210000	499190000	515920000	438620000	502690000	432500000	491070000	588090000	475490000	354110000	202950000
P45983	MAPK8	Mitogen-activated protein kinase 8	7633700	6249700	6123200	6159100	5228000	5958300	5248600	7135500	7069600	3967500	4492400	4006200
P45984;P53779	MAPK9	Mitogen-activated protein kinase 9	10535000	6262600	7713100	9551800	4030800	7049100	4569800	5151700	10096000	6069500	2902300	2388800
P45985	MAP2K4	Dual specificity mitogen-activated protein kinase kinase 4	3858600	8095600	4260800	7289600	6791600	8520900	6953800	4933200	7406000	2340400	5891700	6961500
P46013	MKI67	Antigen KI-67	38501000	55034000	42425000	76107000	52679000	84198000	30549000	25100000	37596000	36426000	19875000	7614500
P46060	RANGAP1	Ran GTPase-activating protein 1	490350000	611390000	468930000	659730000	601330000	678250000	431610000	390880000	398710000	393440000	425710000	323530000
P46063	RECQL	ATP-dependent DNA helicase Q1	452050000	542370000	415300000	557300000	414140000	531220000	389560000	412340000	531060000	367900000	335280000	303200000
P46087	NOP2	Probable 28S rRNA (cytosine(4447)-C(5))-methyltransferase	90075000	97595000	86894000	122760000	113770000	147440000	95577000	90112000	113900000	93145000	99095000	90516000
P46100	ATRX	Transcriptional regulator ATRX	28225000	32902000	21736000	22811000	21552000	25969000	20741000	28977000	28861000	22634000	16504000	6448600
P46108	CRK	Adapter molecule crk	145420000	158780000	134370000	146250000	125200000	150970000	112770000	130840000	165400000	120170000	89497000	40229000
P46109	CRKL	Crk-like protein	265440000	272690000	249980000	287580000	222480000	280410000	220390000	264360000	290550000	237240000	120540000	123240000
P46199	MTIF2	Translation initiation factor IF-2, mitochondrial	13039000	11990000	8365000	4593800	11180000	16010000	8207800	9021500	16240000	6668500	1539800	0
P46379	BAG6	Large proline-rich protein BAG6	246590000	227710000	195710000	248520000	195340000	249260000	196280000	209160000	253050000	174220000	91840000	68632000
P46459	NSF	Vesicle-fusing ATPase	371820000	403620000	324590000	297230000	263890000	307570000	265150000	353040000	384280000	252290000	251550000	167990000
P46734;P52564	MAP2K3	Dual specificity mitogen-activated protein kinase kinase 3	57128000	71302000	54209000	64335000	39238000	45407000	49244000	57523000	63899000	46500000	32849000	15317000
P46736	BRCC3	Lys-63-specific deubiquitinase BRCC36	17954000	19666000	15475000	4058100	14586000	14280000	8161000	10830000	13317000	8962400	5962700	7272700
P46776	RPL27A	60S ribosomal protein L27a	212370000	228040000	175710000	207590000	222530000	218740000	199690000	176660000	211230000	177670000	107020000	163900000
P46777	RPL5	60S ribosomal protein L5	1154500000	1294800000	1039000000	1352800000	1255500000	1520500000	997560000	1117900000	1431600000	840340000	857550000	614460000
P46778	RPL21	60S ribosomal protein L21	317000000	422640000	290270000	541390000	386150000	495270000	312260000	330750000	431470000	215400000	221210000	213270000
P46779	RPL28	60S ribosomal protein L28	273090000	335410000	266420000	398500000	320590000	407070000	291950000	294760000	391460000	227960000	348350000	1618200
P46781	RPS9	40S ribosomal protein S9	552260000	470960000	428490000	676090000	626330000	667310000	403930000	378850000	437070000	508360000	639200000	468190000
P46782	RPS5	40S ribosomal protein S5;40S ribosomal protein S5, N-terminally processed	971080000	895720000	798690000	808510000	834310000	955190000	683710000	786270000	905710000	911140000	541820000	416870000
P46783;Q9NQ39	RPS10;RPS10P5	40S ribosomal protein S10;Putative 40S ribosomal protein S10-like	659160000	804720000	599330000	875110000	703680000	884280000	622980000	600400000	854100000	589230000	585980000	300900000
P46821	MAP1B	Microtubule-associated protein 1B;MAP1B heavy chain;MAP1 light chain LC1	1293500000	1360200000	1061800000	1020200000	888020000	994850000	1040000000	1054200000	1332000000	780660000	697660000	518990000
P46926	GNPDA1	Glucosamine-6-phosphate isomerase 1	261850000	299630000	230790000	206160000	196520000	253870000	210250000	234140000	293810000	181360000	143960000	124990000
P46934	NEDD4	E3 ubiquitin-protein ligase NEDD4	33829000	41310000	34737000	44399000	35195000	34800000	28594000	24501000	40748000	24293000	20354000	9488100
P46937	YAP1	Transcriptional coactivator YAP1	90742000	125240000	93590000	118450000	93157000	77993000	75819000	87345000	107520000	66543000	56013000	29382000
P46939;Q13474;P11532	UTRN	Utrophin	132270000	152710000	110820000	57513000	97929000	75352000	90606000	108700000	122500000	59419000	42891000	23482000
P46940	IQGAP1	Ras GTPase-activating-like protein IQGAP1	3149100000	3363900000	2968300000	3030400000	2613700000	3120500000	2637700000	2753900000	3284300000	2299400000	1995300000	1695900000
P46976	GYG1	Glycogenin-1	56501000	37883000	52251000	35680000	23981000	35152000	46009000	29990000	44616000	35605000	40173000	38207000
P46977	STT3A	Dolichyl-diphosphooligosaccharide--protein glycosyltransferase subunit STT3A	222410000	825910000	237940000	285710000	228410000	265980000	268090000	250470000	288550000	192680000	176000000	98594000
P47755	CAPZA2	F-actin-capping protein subunit alpha-2	349370000	386410000	309560000	345470000	281640000	331190000	280840000	329500000	387160000	233590000	149880000	155630000
P47756	CAPZB	F-actin-capping protein subunit beta	843190000	950780000	708890000	793250000	690330000	816840000	767960000	796310000	901430000	677200000	623200000	357920000
P47813;O14602	EIF1AX;EIF1AY	Eukaryotic translation initiation factor 1A, X-chromosomal;Eukaryotic translation initiation factor 1A, Y-chromosomal	126770000	67427000	109350000	92063000	84369000	108400000	87191000	84189000	121200000	113180000	95106000	44888000
P47897	QARS	Glutamine--tRNA ligase	652010000	688470000	626240000	672020000	587290000	756960000	639900000	661290000	748380000	558700000	423040000	352460000
P47914	RPL29	60S ribosomal protein L29	289540000	268140000	258310000	165630000	277160000	271400000	207280000	325070000	277480000	265640000	274170000	149010000
P47985;P0C7P4	UQCRFS1;UQCRFS1P1	Cytochrome b-c1 complex subunit Rieske, mitochondrial;Cytochrome b-c1 complex subunit 11;Putative cytochrome b-c1 complex subunit Rieske-like protein 1	152800000	241390000	230740000	163670000	131050000	180430000	228880000	165180000	234260000	218480000	97310000	42756000
P48047	ATP5O	ATP synthase subunit O, mitochondrial	275190000	269920000	274090000	319800000	350730000	313670000	291980000	286870000	356850000	250110000	217690000	167700000
P48059	LIMS1	LIM and senescent cell antigen-like-containing domain protein 1	84398000	91391000	70905000	83693000	77132000	83070000	63719000	78124000	89768000	76944000	55214000	44758000
P48060	GLIPR1	Glioma pathogenesis-related protein 1	8092900	8707400	2242200	9866700	1987700	11246000	1483600	1928100	11653000	4586400	0	1508100
P48147	PREP	Prolyl endopeptidase	179710000	232490000	173950000	170890000	170510000	189670000	158280000	186930000	217670000	140080000	90391000	77163000
P48163	ME1	NADP-dependent malic enzyme	53870000	41559000	44223000	23533000	20141000	35145000	35880000	44268000	49964000	43533000	21647000	15326000
P48382	RFX5	DNA-binding protein RFX5	797910	842770	0	1160500	776250	826810	734360	814740	1023600	0	9584800	4315500
P48426	PIP4K2A	Phosphatidylinositol 5-phosphate 4-kinase type-2 alpha	13642000	7585900	4916100	23362000	7679900	6272200	19789000	22460000	6950000	26186000	23227000	3353000
P48444	ARCN1	Coatomer subunit delta	553380000	619860000	482270000	501640000	405990000	533940000	416930000	459280000	569920000	385170000	367580000	244230000
P48449	LSS	Lanosterol synthase	47635000	61811000	54275000	60015000	49234000	59615000	50673000	64549000	92519000	34452000	29938000	19575000
P48506	GCLC	Glutamate--cysteine ligase catalytic subunit	13486000	14873000	10426000	14891000	10261000	9329500	16794000	13954000	15203000	10400000	6289800	3146700
P48507	GCLM	Glutamate--cysteine ligase regulatory subunit	42500000	59048000	51132000	51433000	40506000	67098000	47972000	51187000	58461000	25508000	23229000	23903000
P48509	CD151	CD151 antigen	60879000	74829000	63118000	57717000	47565000	56279000	62563000	64987000	75453000	45077000	42417000	10651000
P48556	PSMD8	26S proteasome non-ATPase regulatory subunit 8	182780000	166430000	151760000	151770000	127240000	159390000	137770000	147960000	169910000	120960000	70854000	64001000
P48634	PRRC2A	Protein PRRC2A	93828000	97358000	67130000	123710000	100200000	74398000	71670000	68808000	85661000	80734000	80530000	49913000
P48637	GSS	Glutathione synthetase	370790000	366320000	276790000	240450000	216560000	262840000	256560000	252960000	309230000	191060000	158830000	99854000
P48643	CCT5	T-complex protein 1 subunit epsilon	2040200000	2155000000	1715100000	2166100000	1756000000	2225900000	1578200000	1712400000	2073100000	1645600000	1331700000	995110000
P48651	PTDSS1	Phosphatidylserine synthase 1	21761000	26154000	19157000	23982000	22820000	24968000	21306000	19736000	26316000	14866000	9220600	10164000
P48723	HSPA13	Heat shock 70 kDa protein 13	21698000	21899000	17192000	22453000	21896000	23008000	14768000	14032000	21570000	17209000	5029300	7740100
P48729;Q8N752	CSNK1A1	Casein kinase I isoform alpha	45448000	50586000	39273000	48050000	43153000	40060000	41413000	35888000	33986000	41220000	22780000	15116000
P48730	CSNK1D	Casein kinase I isoform delta	9161300	9233400	4406800	4707900	8080900	10743000	2735300	8702300	9289000	4956400	3534300	3545700
P48735	IDH2	Isocitrate dehydrogenase [NADP], mitochondrial	1063500000	1113600000	850500000	792060000	700500000	767810000	793430000	950070000	1095300000	628410000	595620000	500220000
P48739	PITPNB	Phosphatidylinositol transfer protein beta isoform	308100000	351230000	265410000	342440000	287730000	361090000	266380000	284960000	367360000	228910000	205510000	131530000
P48960	CD97	CD97 antigen;CD97 antigen subunit alpha;CD97 antigen subunit beta	17176000	17252000	12945000	12940000	10450000	18476000	8109100	7608200	18571000	9137800	8163700	4788000
P49005	POLD2	DNA polymerase delta subunit 2	71219000	89333000	59576000	61459000	57414000	67738000	64251000	60791000	93383000	48695000	24575000	17836000
P49006	MARCKSL1	MARCKS-related protein	31120000	55429000	47483000	44547000	54570000	65564000	49765000	52218000	55649000	41650000	54189000	11263000
P49023	PXN	Paxillin	274160000	294770000	211080000	261040000	203900000	255950000	193920000	214940000	304760000	208580000	219050000	118140000
P49184	DNASE1L1	Deoxyribonuclease-1-like 1	6014400	7552600	7642100	1058100	2225900	1644700	2488400	6026900	8977200	2412200	0	0
P49189	ALDH9A1	4-trimethylaminobutyraldehyde dehydrogenase	234410000	207430000	208760000	155320000	156170000	173680000	206170000	129220000	165440000	191620000	106360000	111960000
P49207	RPL34	60S ribosomal protein L34	185820000	196660000	161250000	218850000	185510000	232580000	177440000	173780000	214010000	138120000	201890000	165080000
P49247	RPIA	Ribose-5-phosphate isomerase	13436000	15949000	13128000	12993000	11290000	15194000	15121000	15623000	15143000	5738900	7465600	7567200
P49257	LMAN1	Protein ERGIC-53	424560000	465350000	349250000	381460000	294090000	310540000	334300000	345470000	488630000	285330000	226740000	217520000
P49321	NASP	Nuclear autoantigenic sperm protein	1548300000	1474100000	1203100000	1405800000	1122400000	1407100000	1047500000	1258700000	1417800000	1217600000	1058300000	705760000
P49327	FASN	Fatty acid synthase;[Acyl-carrier-protein] S-acetyltransferase;[Acyl-carrier-protein] S-malonyltransferase;3-oxoacyl-[acyl-carrier-protein] synthase;3-oxoacyl-[acyl-carrier-protein] reductase;3-hydroxyacyl-[acyl-carrier-protein] dehydratase;Enoyl-[acyl-carrier-protein] reductase;Oleoyl-[acyl-carrier-protein] hydrolase	3458600000	3914000000	3480300000	3065200000	2823500000	3205600000	3247500000	3506200000	4188800000	2700200000	2249400000	1850800000
P49354	FNTA	Protein farnesyltransferase/geranylgeranyltransferase type-1 subunit alpha	47542000	42503000	42630000	37566000	35592000	36071000	33590000	40084000	45005000	34513000	17654000	10923000
P49366	DHPS	Deoxyhypusine synthase	303550000	186410000	154580000	128730000	115860000	146470000	124930000	150790000	178400000	139720000	14974000	10653000
P49368	CCT3	T-complex protein 1 subunit gamma	1884100000	1911700000	1644100000	2132100000	1779600000	2184100000	1671200000	1711600000	2065300000	1491500000	1429700000	1026800000
P49406	MRPL19	39S ribosomal protein L19, mitochondrial	12403000	14925000	16416000	9643500	8651400	16942000	11695000	12544000	20906000	9346500	9220900	2252400
P49407	ARRB1	Beta-arrestin-1	4019800	2921300	0	1203300	1613800	1211500	2726000	4492900	2543500	0	0	0
P49411	TUFM	Elongation factor Tu, mitochondrial	1861800000	2192200000	1719900000	1944800000	1604100000	2139400000	1703800000	1935600000	2302100000	1329900000	1414200000	712780000
P49419	ALDH7A1	Alpha-aminoadipic semialdehyde dehydrogenase	554280000	575350000	476970000	420200000	379020000	467290000	437100000	512370000	639640000	366190000	318440000	237400000
P49441	INPP1	Inositol polyphosphate 1-phosphatase	13576000	9910500	15856000	21865000	10378000	11578000	13835000	12716000	25051000	16395000	6589300	4488900
P49454	CENPF	Centromere protein F	17175000	14097000	16921000	45850000	24064000	36237000	9978100	19612000	23411000	22182000	24909000	8056500
P49458	SRP9	Signal recognition particle 9 kDa protein	228540000	268230000	248520000	277750000	211920000	309070000	219030000	227520000	318580000	165270000	152890000	131200000
P49459	UBE2A	Ubiquitin-conjugating enzyme E2 A	33844000	23297000	18983000	38638000	19673000	20563000	35097000	16551000	19405000	19358000	34997000	35278000
P49585;Q9Y5K3	PCYT1A	Choline-phosphate cytidylyltransferase A	80974000	75797000	45585000	60863000	56024000	70121000	41070000	54920000	81114000	57553000	52991000	43482000
P49588	AARS	Alanine--tRNA ligase, cytoplasmic	1174400000	1260400000	1039800000	1160000000	966200000	1217300000	897450000	1103100000	1322700000	1131600000	998650000	550980000
P49589	CARS	Cysteine--tRNA ligase, cytoplasmic	271120000	263950000	222210000	263640000	220840000	297740000	223780000	242480000	296800000	189960000	144440000	131330000
P49590	HARS2	Probable histidine--tRNA ligase, mitochondrial	20114000	15821000	45437000	9448200	32316000	5536100	38888000	37777000	52265000	38675000	29724000	22079000
P49591	SARS	Serine--tRNA ligase, cytoplasmic	413210000	449480000	344640000	425540000	370670000	422430000	368760000	422770000	510470000	321510000	329290000	271700000
P49593	PPM1F	Protein phosphatase 1F	124030000	113950000	102540000	82250000	80002000	110780000	88441000	102210000	131740000	117490000	66539000	51491000
P49642	PRIM1	DNA primase small subunit	9143700	7225400	10792000	16311000	15018000	16465000	9302000	10716000	9623700	11590000	10693000	12597000
P49643	PRIM2	DNA primase large subunit	27376000	27736000	23994000	28939000	25680000	41179000	20812000	26697000	33873000	18632000	10236000	12021000
P49662;P51878	CASP4	Caspase-4;Caspase-4 subunit 1;Caspase-4 subunit 2	37366000	40215000	28533000	29482000	23987000	19982000	27212000	27840000	29621000	17607000	10896000	4644300
P49674	CSNK1E	Casein kinase I isoform epsilon	25098000	39628000	26252000	37940000	22438000	27998000	25110000	32510000	37316000	21473000	10736000	4812200
P49711;Q8NI51	CTCF	Transcriptional repressor CTCF	32586000	39115000	38304000	37679000	33048000	41472000	33253000	36729000	39707000	23993000	9224400	4859300
P49720	PSMB3	Proteasome subunit beta type-3	332350000	318270000	262940000	290060000	256330000	322370000	258290000	329130000	364010000	246970000	152640000	190280000
P49721	PSMB2	Proteasome subunit beta type-2	310200000	300840000	205750000	272080000	223000000	310860000	200930000	240900000	311070000	215130000	191980000	133960000
P49736	MCM2	DNA replication licensing factor MCM2	716080000	708390000	613580000	729280000	734970000	796790000	486490000	653310000	692440000	556600000	484190000	441050000
P49748	ACADVL	Very long-chain specific acyl-CoA dehydrogenase, mitochondrial	1534400000	1593500000	1231200000	1375300000	1226900000	1375000000	1186900000	1427200000	1687300000	1099500000	955900000	663740000
P49750	YLPM1	YLP motif-containing protein 1	110580000	100210000	108650000	112450000	110670000	164030000	98312000	108820000	128550000	99638000	70275000	25292000
P49755	TMED10	Transmembrane emp24 domain-containing protein 10	300880000	342220000	286660000	320990000	295310000	323020000	236120000	388950000	331480000	248810000	227850000	171190000
P49756	RBM25	RNA-binding protein 25	216220000	286640000	187250000	265500000	246020000	325270000	171370000	201450000	226120000	177160000	147070000	108050000
P49757	NUMB	Protein numb homolog	85354000	90375000	82025000	77464000	70245000	84274000	69976000	73429000	89526000	46554000	56963000	39708000
P49761	CLK3	Dual specificity protein kinase CLK3	4653900	1375300	1321900	1847600	1611900	1204100	1746000	2493700	2610000	2027100	1252700	0
P49768;P49810	PSEN1;PSEN2	Presenilin-1;Presenilin-1 NTF subunit;Presenilin-1 CTF subunit;Presenilin-1 CTF12;Presenilin-2;Presenilin-2 NTF subunit;Presenilin-2 CTF subunit	4242000	2630700	5902600	8447800	4326800	7844900	4155600	3474900	3016600	3779500	1698000	283280
P49770	EIF2B2	Translation initiation factor eIF-2B subunit beta	25781000	31598000	27884000	34522000	26879000	44394000	24097000	26812000	16939000	24556000	25769000	5277000
P49773	HINT1	Histidine triad nucleotide-binding protein 1	287450000	343180000	336260000	309950000	274700000	357770000	205750000	318070000	385610000	206210000	132940000	146150000
P49790	NUP153	Nuclear pore complex protein Nup153	170060000	174400000	122940000	138170000	129570000	146700000	115440000	128950000	160590000	118110000	81750000	49923000
P49792;P0DJD0;P0DJD1	RANBP2	E3 SUMO-protein ligase RanBP2	415510000	426080000	334980000	425960000	383640000	446560000	343690000	347600000	433670000	341410000	268820000	211990000
P49815	TSC2	Tuberin	4277500	5402200	4099800	5385400	4225300	6779400	7805600	30525000	4292800	2533000	3057400	391040
P49821	NDUFV1	NADH dehydrogenase [ubiquinone] flavoprotein 1, mitochondrial	56076000	56599000	32957000	76697000	64574000	58968000	31338000	56817000	70396000	60252000	33869000	23764000
P49840	GSK3A	Glycogen synthase kinase-3 alpha	14935000	28931000	19668000	23529000	19324000	28890000	14027000	15138000	28050000	17100000	10955000	11134000
P49841	GSK3B	Glycogen synthase kinase-3 beta	84400000	84403000	55132000	54938000	54789000	61448000	49766000	49386000	85323000	56303000	57082000	36222000
P49848	TAF6	Transcription initiation factor TFIID subunit 6	80610000	94889000	72859000	92554000	64453000	94341000	66297000	71885000	94679000	55439000	45793000	41972000
P49902	NT5C2	Cytosolic purine 5-nucleotidase	75893000	104780000	89551000	59075000	55272000	86109000	77975000	77371000	101180000	87835000	56041000	31839000
P49903	SEPHS1	Selenide, water dikinase 1	57148000	66762000	46247000	68395000	48789000	78641000	57083000	63742000	67787000	44184000	32732000	45473000
P49914	MTHFS	5-formyltetrahydrofolate cyclo-ligase	8843000	17255000	14808000	8415000	9252300	11808000	13143000	17198000	14196000	8170800	10722000	8679800
P49915	GMPS	GMP synthase [glutamine-hydrolyzing]	1074000000	1020100000	881350000	904450000	736740000	976940000	798600000	959900000	1085600000	918890000	713690000	536080000
P49916	LIG3	DNA ligase 3	20690000	20614000	17933000	18681000	15866000	15574000	20677000	19314000	23684000	13913000	8157100	6365000
P49959	MRE11A	Double-strand break repair protein MRE11A	122180000	136440000	109350000	70137000	96590000	112750000	109460000	113050000	129740000	57138000	43358000	30748000
P50148	GNAQ	Guanine nucleotide-binding protein G(q) subunit alpha	6498400	12861000	7567700	7926200	5018500	6410400	3378200	8329200	7935000	4747000	4094100	3402400
P50213	IDH3A	Isocitrate dehydrogenase [NAD] subunit alpha, mitochondrial	169690000	191650000	144400000	202110000	145190000	168310000	128790000	151030000	174660000	109280000	84954000	56576000
P50238	CRIP1	Cysteine-rich protein 1	35053000	30637000	43119000	33623000	40476000	30401000	29280000	40589000	36069000	29971000	27197000	5830000
P50336	PPOX	Protoporphyrinogen oxidase	17507000	16645000	13290000	7687100	5380000	7610400	5971500	8487400	11115000	11797000	8150000	1908500
P50395	GDI2	Rab GDP dissociation inhibitor beta	2189000000	2266500000	1711200000	1995900000	1695300000	2071000000	1738100000	1875400000	2060100000	1727100000	1555800000	1008700000
P50402	EMD	Emerin	201740000	192720000	142930000	175070000	156360000	177600000	147440000	162940000	204600000	130050000	140670000	83157000
P50416	CPT1A	Carnitine O-palmitoyltransferase 1, liver isoform	69920000	77182000	81107000	55850000	74978000	73931000	65324000	69636000	93005000	58835000	50419000	40043000
P50452	SERPINB8	Serpin B8	20654000	27418000	13746000	37428000	31071000	33119000	20224000	21058000	36823000	21352000	18455000	10189000
P50453	SERPINB9	Serpin B9	5991500	7688900	5834200	6727100	5563600	7125000	7303400	7064300	6504100	5654700	7601500	5143600
P50454	SERPINH1	Serpin H1	2497100000	2401200000	1871200000	2128200000	1830400000	2300900000	2506900000	2630800000	2306700000	1933600000	1498600000	1424300000
P50479	PDLIM4	PDZ and LIM domain protein 4	112330000	120480000	64535000	92676000	76239000	120080000	92095000	93008000	232220000	104900000	100510000	79341000
P50502;Q8IZP2;Q8NFI4	ST13;ST13P4;ST13P5	Hsc70-interacting protein;Putative protein FAM10A4;Putative protein FAM10A5	609580000	691520000	489680000	680010000	540430000	672750000	480020000	577610000	734120000	419770000	543490000	545720000
P50548	ERF	ETS domain-containing transcription factor ERF	8481800	9690600	5464900	11304000	10746000	10242000	11213000	8449900	7202800	7515200	7245200	7260200
P50552	VASP	Vasodilator-stimulated phosphoprotein	184980000	204340000	156860000	169170000	150690000	220980000	136580000	164170000	210720000	103670000	109150000	47263000
P50570	DNM2	Dynamin-2	415680000	466330000	391050000	405890000	393540000	437120000	337570000	370140000	440100000	286080000	253180000	191230000
P50579	METAP2	Methionine aminopeptidase 2	152370000	3452200000	3562500000	139800000	2999600000	142470000	3093100000	3440400000	1341400000	94661000	67562000	49413000
P50583	NUDT2	Bis(5-nucleosyl)-tetraphosphatase [asymmetrical]	39737000	42297000	38912000	43868000	35675000	42753000	32057000	41804000	58418000	26354000	31751000	19366000
P50613	CDK7	Cyclin-dependent kinase 7	14957000	16921000	14287000	13827000	10979000	19879000	10495000	16001000	21050000	12159000	4740600	1481300
P50748	KNTC1	Kinetochore-associated protein 1	51290000	59077000	54319000	68547000	69035000	78472000	58986000	69502000	89507000	54460000	24103000	30705000
P50750	CDK9	Cyclin-dependent kinase 9	22123000	22891000	19640000	16387000	15990000	20580000	18850000	19158000	29512000	14430000	3230000	2841400
P50851	LRBA	Lipopolysaccharide-responsive and beige-like anchor protein	25663000	35108000	25203000	29277000	22283000	31492000	23309000	28662000	25035000	13277000	9643700	7007100
P50895	BCAM	Basal cell adhesion molecule	59553000	65114000	54324000	44578000	42276000	50687000	49226000	57835000	58365000	30701000	32652000	23353000
P50897	PPT1	Palmitoyl-protein thioesterase 1	186320000	207660000	140890000	171610000	139350000	132150000	96923000	147930000	145290000	135440000	63978000	77741000
P50914	RPL14	60S ribosomal protein L14	458930000	494330000	412660000	621200000	465190000	565160000	458940000	401110000	522590000	432750000	386560000	368650000
P50990	CCT8	T-complex protein 1 subunit theta	2101000000	2603100000	1905900000	2322500000	2094800000	2479200000	1915200000	2067800000	2619600000	1659800000	1466100000	1330600000
P50991	CCT4	T-complex protein 1 subunit delta	1334600000	1384800000	1025200000	1313600000	1198900000	1521400000	1100800000	1224600000	1474800000	1097900000	972570000	811740000
P50995;P27216	ANXA11	Annexin A11	457620000	508800000	392220000	487710000	395190000	490490000	346330000	420570000	547440000	283240000	282740000	224220000
P51003;Q9NRJ5;Q9BWT3	PAPOLA	Poly(A) polymerase alpha	77807000	97132000	62840000	83577000	74177000	83305000	66229000	60016000	92852000	52098000	42918000	40814000
P51114	FXR1	Fragile X mental retardation syndrome-related protein 1	587360000	599190000	471100000	479800000	418410000	450670000	438670000	502160000	585190000	336940000	412160000	244010000
P51116	FXR2	Fragile X mental retardation syndrome-related protein 2	125660000	147830000	110550000	98189000	109490000	118160000	82598000	120130000	146570000	81865000	78469000	54518000
P51148	RAB5C	Ras-related protein Rab-5C	418030000	525190000	431710000	502480000	440250000	562910000	453130000	495110000	615570000	267700000	260730000	227340000
P51149	RAB7A	Ras-related protein Rab-7a	741640000	888100000	733960000	892620000	746290000	824710000	746370000	768480000	915390000	689100000	575850000	578760000
P51153	RAB13	Ras-related protein Rab-13	69336000	101710000	65518000	114270000	86399000	119760000	30673000	28504000	27385000	67346000	38486000	44870000
P51398	DAP3	28S ribosomal protein S29, mitochondrial	67230000	62129000	57393000	56253000	56579000	60701000	37617000	55903000	70954000	58441000	32440000	15994000
P51452	DUSP3	Dual specificity protein phosphatase 3	71111000	57944000	57429000	51647000	44522000	59263000	39313000	48249000	53205000	57475000	53577000	40492000
P51532	SMARCA4	Transcription activator BRG1	120290000	160460000	117260000	104750000	107130000	111040000	124030000	106840000	135480000	101460000	66119000	64990000
P51553	IDH3G	Isocitrate dehydrogenase [NAD] subunit gamma, mitochondrial	69010000	86002000	55306000	62647000	55834000	91733000	43169000	65284000	56397000	47326000	32902000	30681000
P51570	GALK1	Galactokinase	222960000	224550000	207580000	182920000	143100000	160250000	167960000	153240000	188600000	163250000	132700000	78842000
P51571	SSR4	Translocon-associated protein subunit delta	236550000	241090000	211680000	209970000	200770000	235980000	186030000	216860000	232770000	207410000	159580000	106890000
P51572	BCAP31	B-cell receptor-associated protein 31	241580000	311410000	224210000	304060000	266430000	359420000	259330000	253460000	324760000	228330000	186210000	114180000
P51580	TPMT	Thiopurine S-methyltransferase	25445000	27296000	23469000	25527000	21241000	24364000	22240000	30379000	27775000	20648000	11212000	10201000
P51608	MECP2	Methyl-CpG-binding protein 2	34548000	26048000	24597000	38220000	24821000	41648000	22273000	25000000	43674000	23848000	21996000	5866600
P51610;Q9Y5Z7	HCFC1	Host cell factor 1;HCF N-terminal chain 1;HCF N-terminal chain 2;HCF N-terminal chain 3;HCF N-terminal chain 4;HCF N-terminal chain 5;HCF N-terminal chain 6;HCF C-terminal chain 1;HCF C-terminal chain 2;HCF C-terminal chain 3;HCF C-terminal chain 4;HCF C-terminal chain 5;HCF C-terminal chain 6	350670000	394550000	346520000	377200000	294410000	383060000	322030000	334670000	407530000	293480000	296860000	192000000
P51617	IRAK1	Interleukin-1 receptor-associated kinase 1	1079500	0	1017100	0	1052100	1240900	0	1162100	1261400	0	1801700	0
P51636	CAV2	Caveolin-2	3018800	3601800	1704900	4693300	9834600	15576000	2106000	2485700	3361800	9093900	6084100	6992700
P51648;P48448;P30838;P43353	ALDH3A2	Fatty aldehyde dehydrogenase	27067000	27763000	26672000	30702000	25794000	29098000	28116000	28310000	33135000	23160000	18040000	15859000
P51659	HSD17B4	Peroxisomal multifunctional enzyme type 2;(3R)-hydroxyacyl-CoA dehydrogenase;Enoyl-CoA hydratase 2	619610000	597190000	555140000	474790000	435180000	553400000	501610000	605530000	699150000	463260000	364120000	318160000
P51665	PSMD7	26S proteasome non-ATPase regulatory subunit 7	339140000	360470000	271730000	384520000	295050000	415100000	281470000	326350000	413530000	268970000	236240000	187040000
P51692;P42229	STAT5B;STAT5A	Signal transducer and activator of transcription 5B;Signal transducer and activator of transcription 5A	5439300	11072000	3410500	5644100	3425400	2860900	1911500	7856300	10030000	5065600	6481900	1382200
P51784	USP11	Ubiquitin carboxyl-terminal hydrolase 11	61776000	60868000	41533000	45806000	35090000	38005000	36460000	48881000	66671000	32024000	22283000	15494000
P51798	CLCN7	H(+)/Cl(-) exchange transporter 7	17313000	12657000	20790000	12392000	16087000	14555000	29155000	10622000	11021000	19539000	3852600	1458400
P51808	DYNLT3	Dynein light chain Tctex-type 3	17151000	15975000	12154000	16710000	12634000	17185000	13728000	16987000	13387000	8335200	11874000	9407500
P51809	VAMP7	Vesicle-associated membrane protein 7	25442000	33876000	23275000	25112000	20994000	29397000	27378000	27600000	36762000	13366000	13712000	16073000
P51812;Q9UK32;O60307;Q9Y2H9;Q6P0Q8;O15021	RPS6KA3	Ribosomal protein S6 kinase alpha-3	35917000	36384000	31417000	32967000	24472000	29082000	31236000	33609000	46980000	24007000	9220700	8455200
P51858	HDGF	Hepatoma-derived growth factor	566530000	630940000	511000000	543090000	457070000	561540000	461420000	494000000	610280000	472060000	295500000	260380000
P51911	CNN1	Calponin-1	39965000	45760000	31319000	26708000	15925000	27416000	13095000	33304000	37343000	16838000	17847000	15458000
P51946	CCNH	Cyclin-H	15555000	16945000	13224000	16217000	15136000	13976000	10797000	11764000	15070000	11690000	6406700	5074700
P51948	MNAT1	CDK-activating kinase assembly factor MAT1	10427000	3829700	2787300	7334800	4465400	3572300	4608800	3565500	9820900	7329500	4531900	3241000
P51965	UBE2E1	Ubiquitin-conjugating enzyme E2 E1	6346600	0	5305100	5183400	9039300	0	6690300	6838600	0	5959100	3704100	3199700
P51970	NDUFA8	NADH dehydrogenase [ubiquinone] 1 alpha subcomplex subunit 8	40168000	37721000	25469000	36382000	23030000	47291000	31904000	33616000	37552000	17917000	11327000	18873000
P51991	HNRNPA3	Heterogeneous nuclear ribonucleoprotein A3	1568300000	1725200000	1320100000	1619700000	1420500000	1763100000	1230100000	1468300000	1852700000	1162500000	1273400000	751380000
P52209	PGD	6-phosphogluconate dehydrogenase, decarboxylating	651090000	686210000	569270000	595700000	600270000	652130000	534460000	588540000	647860000	523700000	362710000	224990000
P52272	HNRNPM	Heterogeneous nuclear ribonucleoprotein M	2232400000	2421400000	2008700000	2598900000	2258800000	2717400000	2001600000	2083600000	2500100000	1803200000	2032500000	1298600000
P52292	KPNA2	Importin subunit alpha-1	749300000	740120000	565530000	1112900000	977740000	1152300000	470870000	544470000	663380000	722920000	602600000	541020000
P52294	KPNA1	Importin subunit alpha-5;Importin subunit alpha-5, N-terminally processed	49151000	53891000	48555000	47405000	50612000	52966000	47496000	56309000	66865000	47111000	55285000	18648000
P52306	RAP1GDS1	Rap1 GTPase-GDP dissociation stimulator 1	143110000	163900000	100230000	121570000	93950000	106590000	95972000	115000000	149030000	103010000	72640000	53122000
P52434	POLR2H	DNA-directed RNA polymerases I, II, and III subunit RPABC3	109730000	103640000	81780000	73823000	80087000	106060000	77796000	85693000	105060000	79183000	49742000	39713000
P52565	ARHGDIA	Rho GDP-dissociation inhibitor 1	1133900000	1305900000	979290000	1173400000	902410000	1126500000	867590000	1026300000	1225600000	884140000	832460000	691080000
P52566	ARHGDIB	Rho GDP-dissociation inhibitor 2	17905000	21475000	18754000	16192000	10530000	13513000	9295300	11918000	14295000	9962700	13356000	10130000
P52594	AGFG1	Arf-GAP domain and FG repeat-containing protein 1	101270000	96954000	68356000	106720000	70410000	78884000	66428000	78495000	102280000	64606000	54214000	39720000
P52597	HNRNPF	Heterogeneous nuclear ribonucleoprotein F;Heterogeneous nuclear ribonucleoprotein F, N-terminally processed	572260000	550820000	449690000	582090000	416320000	599810000	354730000	424710000	589620000	388060000	319070000	252440000
P52630	STAT2	Signal transducer and activator of transcription 2	59513000	71187000	58185000	42888000	41852000	61575000	55517000	97355000	78938000	41388000	22966000	23964000
P52655	GTF2A1	Transcription initiation factor IIA subunit 1;Transcription initiation factor IIA alpha chain;Transcription initiation factor IIA beta chain	17293000	15615000	14730000	7884100	6694000	8422100	8506900	11444000	14000000	6324400	0	0
P52701	MSH6	DNA mismatch repair protein Msh6	484610000	491490000	415210000	431770000	401440000	504600000	381880000	422340000	511840000	320970000	241840000	174640000
P52732	KIF11	Kinesin-like protein KIF11	219910000	232470000	178930000	248110000	221200000	318900000	159360000	196780000	238530000	188990000	162760000	112860000
P52735	VAV2	Guanine nucleotide exchange factor VAV2	55388000	35063000	48497000	20778000	12523000	14932000	23050000	18697000	22520000	50206000	9096300	3813400
P52747	ZNF143	Zinc finger protein 143	3696300	11254000	2312500	10274000	3468800	9600700	0	9174300	9954500	2384100	3332100	3053700
P52758	HRSP12	Ribonuclease UK114	13922000	17799000	13849000	15044000	12001000	19729000	13076000	13704000	17779000	15382000	9713100	5855100
P52788	SMS	Spermine synthase	577150000	566590000	390160000	393730000	323560000	469320000	329020000	381820000	538210000	300970000	216790000	174200000
P52789;P52790	HK2	Hexokinase-2	135320000	154810000	122600000	240020000	202230000	228420000	114590000	122770000	172450000	215210000	147290000	122120000
P52815	MRPL12	39S ribosomal protein L12, mitochondrial	125420000	127510000	103310000	144250000	108270000	132050000	90812000	97860000	119460000	98339000	90207000	78688000
P52888	THOP1	Thimet oligopeptidase	88873000	106380000	62418000	76754000	83557000	96729000	76467000	76362000	109750000	73126000	66787000	56252000
P52907	CAPZA1	F-actin-capping protein subunit alpha-1	1405900000	1596200000	1165500000	1314400000	1032500000	1260000000	1166400000	1107800000	1325300000	947210000	848920000	885450000
P52926	HMGA2	High mobility group protein HMGI-C	28941000	38390000	17239000	38425000	24129000	34635000	20619000	35294000	35797000	28283000	31006000	9004700
P52943	CRIP2	Cysteine-rich protein 2	71752000	78937000	61007000	65359000	48613000	60021000	54164000	64314000	74793000	46584000	40878000	27379000
P52948	NUP98	Nuclear pore complex protein Nup98-Nup96;Nuclear pore complex protein Nup98;Nuclear pore complex protein Nup96	123670000	130280000	103200000	127140000	112590000	131440000	91251000	180580000	139000000	168820000	125560000	54059000
P53004	BLVRA	Biliverdin reductase A	159260000	157180000	130760000	135520000	102960000	127730000	113500000	118150000	141240000	84317000	88874000	78096000
P53007	SLC25A1	Tricarboxylate transport protein, mitochondrial	195540000	219400000	188420000	171190000	123200000	161020000	153180000	178770000	227580000	118750000	132610000	67025000
P53041	PPP5C	Serine/threonine-protein phosphatase 5	151770000	182060000	135860000	151770000	131160000	160520000	114620000	132570000	158790000	112020000	57921000	47534000
P53350	PLK1	Serine/threonine-protein kinase PLK1	0	5567200	0	25251000	2890400	19361000	3606900	0	5833600	4560400	8992300	10807000
P53365	ARFIP2	Arfaptin-2	13910000	16866000	9167000	5954900	7090100	10095000	9105500	9893900	9268500	7481900	8593700	2637700
P53367	ARFIP1	Arfaptin-1	46813000	36709000	37441000	36422000	29774000	47194000	40296000	40969000	28754000	30562000	24479000	22402000
P53384	NUBP1	Cytosolic Fe-S cluster assembly factor NUBP1	46029000	43067000	48453000	43582000	36234000	44374000	40481000	46127000	55789000	36809000	21318000	14770000
P53396	ACLY	ATP-citrate synthase	2904600000	2913900000	2747400000	2572900000	2300600000	2687800000	2606100000	2807700000	3344300000	2174200000	1814100000	1628200000
P53582	METAP1	Methionine aminopeptidase 1	232720000	211470000	163090000	171870000	127920000	185010000	170520000	162920000	236070000	133750000	161800000	115630000
P53597	SUCLG1	Succinyl-CoA ligase [ADP/GDP-forming] subunit alpha, mitochondrial	199840000	220820000	170490000	179990000	151030000	188050000	152490000	163840000	214480000	135870000	128270000	80327000
P53602	MVD	Diphosphomevalonate decarboxylase	98033000	153850000	83366000	80072000	121760000	158600000	80638000	140690000	189710000	68212000	59942000	35564000
P53611	RABGGTB	Geranylgeranyl transferase type-2 subunit beta	5380400	5597400	4012600	5466000	4899000	6347500	5280400	5043500	5946000	4259900	6369500	1080600
P53618	COPB1	Coatomer subunit beta	614630000	751610000	656100000	611310000	529930000	604440000	567310000	628790000	799680000	538580000	420260000	336820000
P53621	COPA	Coatomer subunit alpha;Xenin;Proxenin	1050200000	1232600000	1047300000	1116700000	1028700000	1156800000	1006300000	1067400000	1416600000	820980000	744930000	569440000
P53634	CTSC	Dipeptidyl peptidase 1;Dipeptidyl peptidase 1 exclusion domain chain;Dipeptidyl peptidase 1 heavy chain;Dipeptidyl peptidase 1 light chain	56103000	64342000	33708000	66011000	46445000	52637000	35582000	54891000	49975000	35589000	16531000	12205000
P53675	CLTCL1	Clathrin heavy chain 2	0	0	0	0	0	0	0	0	32359000	36429000	20981000	28398000
P53680	AP2S1	AP-2 complex subunit sigma	132890000	140320000	94168000	119170000	98912000	107380000	103000000	124460000	139610000	55048000	57241000	75558000
P53701	HCCS	Cytochrome c-type heme lyase	47501000	50539000	35971000	40711000	31323000	29246000	34411000	33632000	39060000	25165000	13211000	4528800
P53814	SMTN	Smoothelin	114840000	133480000	102220000	196470000	148590000	185600000	87492000	106300000	127570000	110430000	137170000	68762000
P53985	SLC16A1	Monocarboxylate transporter 1	54106000	59410000	46956000	76994000	50541000	63995000	44746000	46122000	71778000	45604000	55785000	30531000
P53990	IST1	IST1 homolog	122970000	122300000	94189000	104000000	100770000	128470000	91379000	86058000	115510000	93410000	73085000	48515000
P53992	SEC24C	Protein transport protein Sec24C	452840000	546410000	375840000	446470000	365330000	461280000	392090000	404570000	491630000	338570000	200380000	193690000
P53999	SUB1	Activated RNA polymerase II transcriptional coactivator p15	405300000	445960000	377250000	444270000	414700000	482350000	355050000	505660000	470750000	435990000	407660000	414010000
P54105	CLNS1A	Methylosome subunit pICln	48181000	38155000	36743000	45253000	43816000	49109000	32218000	39250000	23638000	29047000	10988000	9289500
P54132	BLM	Bloom syndrome protein	27989000	36572000	22467000	33492000	27616000	39481000	27382000	24265000	31586000	20529000	21009000	21516000
P54136	RARS	Arginine--tRNA ligase, cytoplasmic	759520000	925650000	779630000	923180000	755270000	953650000	759400000	809100000	999410000	720180000	527370000	461980000
P54252	ATXN3	Ataxin-3	10677000	8185300	4825300	5719900	4421000	7280300	6916000	7895000	8295600	0	2231200	0
P54577	YARS	Tyrosine--tRNA ligase, cytoplasmic;Tyrosine--tRNA ligase, cytoplasmic, N-terminally processed	660140000	702190000	571430000	656160000	525380000	641160000	600490000	617840000	739160000	522780000	449830000	399840000
P54578	USP14	Ubiquitin carboxyl-terminal hydrolase 14	557990000	619110000	488540000	620530000	504840000	628660000	508290000	514790000	612820000	420660000	387060000	220100000
P54619	PRKAG1	5-AMP-activated protein kinase subunit gamma-1	36287000	64512000	42912000	60624000	41754000	61057000	43618000	50097000	54892000	55678000	44072000	30650000
P54652	HSPA2	Heat shock-related 70 kDa protein 2	344600000	377640000	305930000	232060000	212530000	249710000	283960000	322940000	378700000	189490000	166160000	140860000
P54687	BCAT1	Branched-chain-amino-acid aminotransferase, cytosolic	190060000	190670000	134260000	176160000	172740000	194180000	142940000	176350000	239180000	167450000	113190000	71094000
P54709	ATP1B3	Sodium/potassium-transporting ATPase subunit beta-3	116800000	163890000	125160000	134510000	133570000	158280000	128590000	130300000	167840000	107400000	39823000	60175000
P54725	RAD23A	UV excision repair protein RAD23 homolog A	116050000	101700000	89628000	71504000	62653000	77956000	78221000	88193000	86357000	75924000	54561000	29471000
P54727	RAD23B	UV excision repair protein RAD23 homolog B	479930000	500880000	436060000	472210000	387710000	489450000	395230000	429600000	513000000	357100000	286250000	186830000
P54760;P54753	EPHB4;EPHB3	Ephrin type-B receptor 4;Ephrin type-B receptor 3	1656200	2509700	2682200	1536000	0	1558700	3011400	1940000	3747200	1027200	0	0
P54819	AK2	Adenylate kinase 2, mitochondrial;Adenylate kinase 2, mitochondrial, N-terminally processed	346150000	315780000	284440000	292500000	206570000	303540000	261350000	267610000	372950000	268480000	186890000	134270000
P54886	ALDH18A1	Delta-1-pyrroline-5-carboxylate synthase;Glutamate 5-kinase;Gamma-glutamyl phosphate reductase	475180000	495420000	383630000	414680000	376280000	442180000	375640000	415420000	514700000	346580000	337330000	255430000
P54920;Q9H115	NAPA	Alpha-soluble NSF attachment protein	304890000	282070000	245960000	278180000	238840000	268900000	239590000	260350000	266770000	189070000	175940000	168800000
P55010	EIF5	Eukaryotic translation initiation factor 5	280410000	299950000	219870000	359900000	310970000	361210000	206340000	239830000	282030000	251680000	271580000	169270000
P55036	PSMD4	26S proteasome non-ATPase regulatory subunit 4	337120000	328380000	259270000	277340000	266030000	342780000	241190000	270520000	277370000	227860000	196360000	157240000
P55039	DRG2	Developmentally-regulated GTP-binding protein 2	44114000	49092000	40368000	45843000	40426000	47392000	38853000	42694000	52974000	35267000	27838000	17141000
P55060	CSE1L	Exportin-2	2862000000	2913400000	2732500000	2973300000	2633800000	3002500000	2603900000	7231300000	7381200000	2744800000	2361000000	1598400000
P55061	TMBIM6	Bax inhibitor 1	8340500	9395100	8187100	11878000	8351400	10037000	4730000	2144100	11331000	6141900	4201300	0
P55072	VCP	Transitional endoplasmic reticulum ATPase	4730900000	4795200000	3887900000	4538800000	3963600000	4751900000	3694300000	4241600000	4831700000	3298100000	2985200000	2280400000
P55081	MFAP1	Microfibrillar-associated protein 1	49478000	64414000	47273000	54140000	43727000	56647000	46023000	51308000	60656000	37836000	38044000	19797000
P55084	HADHB	Trifunctional enzyme subunit beta, mitochondrial;3-ketoacyl-CoA thiolase	551450000	656530000	478800000	604860000	484290000	646690000	429960000	505550000	679340000	287990000	383750000	268880000
P55145	MANF	Mesencephalic astrocyte-derived neurotrophic factor	234300000	265030000	143690000	232040000	162290000	251930000	205960000	249380000	334000000	196330000	198800000	102750000
P55196	MLLT4	Afadin	37052000	42571000	30445000	26668000	25657000	37921000	30106000	30921000	44712000	22087000	15405000	9647200
P55199	ELL	RNA polymerase II elongation factor ELL	1895200	3636000	2690900	5349100	1919100	3042200	1256100	2744800	1797100	2508900	1404700	724500
P55209	NAP1L1	Nucleosome assembly protein 1-like 1	1832200000	1467000000	1508500000	1819000000	1637900000	1970300000	1318500000	1484100000	1742100000	1196300000	1110800000	944400000
P55210	CASP7	Caspase-7;Caspase-7 subunit p20;Caspase-7 subunit p11	14542000	19204000	12377000	10524000	11000000	10636000	16282000	13260000	19417000	12312000	13305000	3528100
P55212	CASP6	Caspase-6;Caspase-6 subunit p18;Caspase-6 subunit p11	5880200	0	9357400	5273000	4296900	1851800	0	0	2533500	4457600	1825100	3040700
P55263	ADK	Adenosine kinase	477540000	509710000	407670000	361670000	309870000	409770000	358510000	392390000	476060000	334820000	279410000	198740000
P55265	ADAR	Double-stranded RNA-specific adenosine deaminase	270060000	328100000	284140000	289340000	283490000	312810000	301950000	303700000	342320000	220920000	209670000	128500000
P55268	LAMB2	Laminin subunit beta-2	16524000	19739000	13156000	7132400	4471300	10534000	16669000	7260300	16617000	4649200	3976500	40948000
P55290	CDH13	Cadherin-13	12138000	13116000	16772000	8467800	9049900	7634700	15964000	14285000	19456000	3284300	6539500	0
P55735	SEC13	Protein SEC13 homolog	308550000	339080000	226270000	254870000	250800000	270600000	248440000	278720000	341050000	193180000	156350000	140650000
P55769	NHP2L1	NHP2-like protein 1;NHP2-like protein 1, N-terminally processed	181690000	243590000	132220000	277060000	169420000	285620000	144660000	161750000	240250000	124610000	177210000	151260000
P55786;A6NEC2	NPEPPS	Puromycin-sensitive aminopeptidase	1005400000	1153100000	922020000	1002300000	818960000	991010000	896020000	901970000	1184400000	801630000	604160000	454010000
P55789	GFER	FAD-linked sulfhydryl oxidase ALR	2449600	3382100	1908400	1975700	2280300	3081400	2907600	2781800	2900700	1182800	925640	0
P55795	HNRNPH2	Heterogeneous nuclear ribonucleoprotein H2	173750000	170800000	151990000	168690000	205850000	190930000	148440000	141050000	175200000	132810000	182650000	94129000
P55809	OXCT1	Succinyl-CoA:3-ketoacid coenzyme A transferase 1, mitochondrial	168460000	171520000	143580000	148030000	111000000	139520000	113110000	112360000	152280000	109340000	95274000	49645000
P55884	EIF3B	Eukaryotic translation initiation factor 3 subunit B	795720000	941660000	662020000	986190000	832630000	972900000	666280000	763710000	938920000	629770000	667950000	510910000
P55957	BID	BH3-interacting domain death agonist;BH3-interacting domain death agonist p15;BH3-interacting domain death agonist p13;BH3-interacting domain death agonist p11	62025000	85409000	50209000	67006000	54770000	53983000	47288000	80685000	71480000	34700000	51424000	14306000
P56134	ATP5J2	ATP synthase subunit f, mitochondrial	22066000	28116000	29930000	28079000	98285000	36234000	27229000	25188000	124480000	24696000	44684000	40644000
P56182	RRP1	Ribosomal RNA processing protein 1 homolog A	33779000	52997000	38916000	55564000	37974000	46323000	34484000	36107000	43581000	29181000	41636000	39778000
P56192	MARS	Methionine--tRNA ligase, cytoplasmic	398620000	467370000	340290000	469380000	357120000	428510000	378730000	367930000	477870000	302930000	298310000	210980000
P56211	ARPP19	cAMP-regulated phosphoprotein 19	11356000	11600000	11559000	8829600	6206300	8989000	11844000	7501600	9172500	8820100	7348900	1919200
P56270	MAZ	Myc-associated zinc finger protein	13651000	11977000	8287800	9626200	7595100	9247100	12132000	10958000	6597900	5600500	9688200	1189400
P56282	POLE2	DNA polymerase epsilon subunit 2	9055700	5672800	2932300	6723300	7799300	5699400	4824000	3989800	2015400	6328000	3001500	2150500
P56377	AP1S2	AP-1 complex subunit sigma-2	3429300	3113200	0	3576800	1960800	0	0	2279400	0	0	0	1210300
P56385	ATP5I	ATP synthase subunit e, mitochondrial	84202000	100390000	73894000	87557000	71887000	113680000	70158000	82690000	106150000	65659000	38771000	29619000
P56537	EIF6	Eukaryotic translation initiation factor 6	563420000	593170000	539910000	654040000	550160000	622640000	378630000	524840000	624770000	521530000	479270000	384280000
P56545	CTBP2	C-terminal-binding protein 2	86246000	87701000	67590000	79403000	66528000	82490000	79713000	79931000	79719000	63240000	56965000	47507000
P56556	NDUFA6	NADH dehydrogenase [ubiquinone] 1 alpha subcomplex subunit 6	9631300	13630000	10377000	16120000	14392000	17040000	11702000	11383000	14631000	12206000	6040900	4697000
P56589	PEX3	Peroxisomal biogenesis factor 3	0	1916600	1293400	6824000	4964100	5974900	1563600	1241300	0	0	2788500	0
P56945	BCAR1	Breast cancer anti-estrogen resistance protein 1	69836000	73659000	48979000	94223000	77617000	99462000	40784000	44908000	57428000	55728000	58800000	55121000
P57076	C21orf59	UPF0769 protein C21orf59	17244000	6840500	12141000	0	2069300	4550700	8742000	7900700	4789100	5398400	1653500	0
P57081	WDR4	tRNA (guanine-N(7)-)-methyltransferase non-catalytic subunit WDR4	5687400	9518900	5929000	10794000	9546600	7657900	5007300	5890700	6314800	8646600	3494600	7109900
P57088	TMEM33	Transmembrane protein 33	42323000	61930000	56973000	58328000	55090000	59159000	73106000	55647000	53034000	43042000	46163000	29909000
P57105	SYNJ2BP	Synaptojanin-2-binding protein	31385000	51584000	41511000	118060000	22350000	94054000	33490000	31370000	47702000	35073000	174020000	30157000
P57678	GEMIN4	Gem-associated protein 4	34736000	38848000	27867000	46734000	31546000	46668000	38971000	33615000	44397000	28779000	15315000	26477000
P57721	PCBP3	Poly(rC)-binding protein 3	50499000	50579000	39959000	53247000	37526000	57533000	34560000	47343000	64893000	49960000	3915700	1568900
P57737	CORO7	Coronin-7	51424000	52466000	44567000	53858000	44558000	52909000	37431000	37551000	60142000	41587000	16063000	15386000
P57740	NUP107	Nuclear pore complex protein Nup107	70431000	71567000	81229000	47242000	44120000	59851000	62672000	65731000	64305000	65523000	78381000	44202000
P57764	GSDMD	Gasdermin-D	31373000	26090000	29389000	12805000	12834000	25338000	16992000	27127000	30499000	29696000	26991000	9953400
P57768	SNX16	Sorting nexin-16	1860600	0	1818000	1186900	1388100	2573000	2470400	1501800	973910	669630	0	0
P57772	EEFSEC	Selenocysteine-specific elongation factor	20205000	15055000	18379000	15309000	8473700	14701000	16231000	18620000	19937000	13629000	13500000	9547000
P58107	EPPK1	Epiplakin	15831000	17944000	12305000	22100000	14423000	18404000	13576000	14292000	16812000	13309000	4841900	0
P58546	MTPN	Myotrophin	82016000	101060000	80585000	145270000	76804000	73193000	118830000	117090000	137290000	112450000	120450000	103690000
P59998	ARPC4	Actin-related protein 2/3 complex subunit 4	206560000	244740000	180520000	195740000	185710000	195830000	168360000	204270000	262020000	164220000	185630000	187620000
P60033	CD81	CD81 antigen	94512000	136120000	78706000	128370000	86232000	114100000	78659000	89857000	133740000	61568000	40153000	42319000
P60174	TPI1	Triosephosphate isomerase	16426000000	18233000000	16485000000	20704000000	15869000000	19556000000	15365000000	17422000000	21834000000	14618000000	12105000000	6804900000
P60228	EIF3E	Eukaryotic translation initiation factor 3 subunit E	433550000	529410000	400550000	484730000	339540000	425020000	411490000	423300000	523630000	363120000	315990000	216040000
P60468	SEC61B	Protein transport protein Sec61 subunit beta	147760000	179670000	99997000	164590000	117930000	144350000	105170000	122220000	167650000	98731000	134570000	39614000
P60510	PPP4C	Serine/threonine-protein phosphatase 4 catalytic subunit	55731000	62392000	57786000	160430000	51260000	66759000	46456000	48051000	85351000	50911000	46778000	29801000
P60520;Q9H0R8;O95166	GABARAPL2	Gamma-aminobutyric acid receptor-associated protein-like 2	38316000	52795000	38393000	41815000	28084000	43805000	40655000	45561000	57887000	22133000	24732000	3183800
P60604	UBE2G2	Ubiquitin-conjugating enzyme E2 G2	9373100	12847000	8286800	5834200	9479900	12710000	7819200	8393700	10258000	6799400	9547000	8122500
P60660	MYL6	Myosin light polypeptide 6	3287700000	3037300000	2760700000	2636700000	2788900000	2044400000	2459600000	2881200000	3105000000	2237400000	1705700000	1405700000
P60842	EIF4A1	Eukaryotic initiation factor 4A-I	3612600000	3544000000	2972400000	3565600000	3134400000	3780000000	2654800000	3157400000	3498100000	3228300000	2666000000	2201400000
P60866	RPS20	40S ribosomal protein S20	645320000	763010000	664650000	785840000	823090000	789750000	702470000	638950000	791680000	550130000	706320000	531880000
P60891	PRPS1	Ribose-phosphate pyrophosphokinase 1	1146300000	993360000	876510000	744070000	678160000	850530000	779910000	843110000	938210000	578680000	661950000	329590000
P60900	PSMA6	Proteasome subunit alpha type-6	596170000	681470000	520070000	606410000	516670000	671490000	496880000	578470000	716600000	492100000	370540000	362590000
P60903	S100A10	Protein S100-A10	218640000	302860000	232270000	217540000	182080000	279050000	172630000	233520000	264740000	206510000	258010000	112540000
P60953;P17081;Q9H4E5	CDC42	Cell division control protein 42 homolog	458170000	470490000	414240000	540060000	436500000	484490000	430220000	373330000	479050000	456110000	420880000	108840000
P60981	DSTN	Destrin	477920000	436890000	375280000	313310000	248380000	326310000	307600000	340370000	442570000	295910000	211040000	92283000
P60983;O60234	GMFB	Glia maturation factor beta	68308000	41876000	42912000	34728000	31568000	50471000	46080000	41503000	51422000	45697000	39187000	22199000
P61006	RAB8A	Ras-related protein Rab-8A	54878000	65481000	56497000	73964000	73848000	77815000	50383000	59486000	78787000	47307000	37477000	33961000
P61009	SPCS3	Signal peptidase complex subunit 3	34970000	62152000	32672000	39128000	55098000	44121000	41869000	55140000	73565000	46275000	30700000	25347000
P61011	SRP54	Signal recognition particle 54 kDa protein	152870000	141930000	112370000	139760000	118220000	151900000	100290000	114320000	144630000	120020000	44702000	43965000
P61019	RAB2A	Ras-related protein Rab-2A	294260000	435300000	360940000	356530000	296890000	365990000	357190000	381800000	442470000	265990000	234770000	228050000
P61020	RAB5B	Ras-related protein Rab-5B	68730000	98892000	84972000	72626000	64338000	83005000	79995000	81311000	95633000	56493000	36760000	22331000
P61024	CKS1B	Cyclin-dependent kinases regulatory subunit 1	43136000	44190000	24505000	63728000	50956000	69772000	17231000	27077000	50320000	21349000	10946000	22142000
P61026	RAB10	Ras-related protein Rab-10	331150000	431670000	305520000	359700000	345560000	326650000	295310000	328530000	366550000	315020000	295560000	183850000
P61077;P62837;Q9Y2X8	UBE2D3;UBE2D2	Ubiquitin-conjugating enzyme E2 D3;Ubiquitin-conjugating enzyme E2 D2	199190000	171280000	146050000	95407000	110260000	119430000	134360000	161610000	160320000	200590000	145330000	105700000
P61081	UBE2M	NEDD8-conjugating enzyme Ubc12	205880000	202430000	151400000	192920000	160810000	207860000	158360000	176750000	203780000	152630000	170830000	83524000
P61086	UBE2K	Ubiquitin-conjugating enzyme E2 K	275510000	252330000	219220000	203650000	186580000	190210000	207020000	226230000	264820000	206700000	136510000	135580000
P61088;Q5JXB2	UBE2N;UBE2NL	Ubiquitin-conjugating enzyme E2 N;Putative ubiquitin-conjugating enzyme E2 N-like	686450000	717630000	533590000	666750000	526350000	648120000	511680000	564140000	656220000	514100000	445300000	276580000
P61106	RAB14	Ras-related protein Rab-14	221000000	271220000	240080000	212700000	236610000	302400000	236580000	245890000	282570000	193100000	178130000	108650000
P61158;Q9P1U1;Q9C0K3	ACTR3	Actin-related protein 3	863750000	1031100000	740850000	850750000	788660000	937800000	704610000	807060000	1003800000	727170000	425210000	342260000
P61160	ACTR2	Actin-related protein 2	577510000	632590000	535530000	586600000	481170000	678410000	499980000	549090000	666210000	391030000	342550000	390100000
P61163	ACTR1A	Alpha-centractin	425190000	480640000	369930000	378190000	295780000	376590000	344530000	372360000	445350000	339840000	328080000	233320000
P61201	COPS2	COP9 signalosome complex subunit 2	171190000	169250000	121910000	164180000	157480000	187470000	132670000	148250000	176930000	100370000	86519000	86478000
P61221	ABCE1	ATP-binding cassette sub-family E member 1	402480000	404910000	300590000	384980000	337740000	385920000	306130000	311470000	392380000	341590000	286210000	248950000
P61224;A6NIZ1	RAP1B	Ras-related protein Rap-1b;Ras-related protein Rap-1b-like protein	522740000	528180000	465580000	459960000	380260000	459920000	425190000	456740000	523260000	418880000	364720000	254670000
P61225	RAP2B	Ras-related protein Rap-2b	30820000	38190000	28946000	49610000	42570000	50236000	23992000	30286000	43090000	33587000	20988000	22029000
P61247	RPS3A	40S ribosomal protein S3a	1633100000	1724600000	1379100000	2014700000	1557900000	2015700000	1243500000	1260900000	1915400000	1234600000	1288000000	712060000
P61254	RPL26	60S ribosomal protein L26	292060000	343440000	288540000	384160000	308480000	451890000	351830000	279830000	412880000	229600000	313670000	67542000
P61289	PSME3	Proteasome activator complex subunit 3	405330000	397550000	357830000	332500000	377350000	395110000	288700000	285080000	375270000	394510000	242170000	257790000
P61313	RPL15	60S ribosomal protein L15	453610000	485740000	450870000	605590000	472850000	585880000	424400000	496570000	523140000	344020000	346470000	191250000
P61326;Q96A72	MAGOH;MAGOHB	Protein mago nashi homolog;Protein mago nashi homolog 2	316360000	282850000	251170000	284240000	234850000	282140000	223020000	241440000	289960000	265040000	201000000	179910000
P61353	RPL27	60S ribosomal protein L27	554990000	528440000	568580000	543060000	567850000	775690000	596100000	603470000	649150000	483840000	444620000	396790000
P61421	ATP6V0D1	V-type proton ATPase subunit d 1	72620000	42925000	51147000	52085000	27363000	54082000	41973000	43121000	60805000	45674000	42769000	26019000
P61513;A6NKH3	RPL37A	60S ribosomal protein L37a	310950000	301720000	251320000	262120000	288320000	337650000	243070000	260900000	324210000	221640000	278630000	185740000
P61578	ERVK-16	Endogenous retrovirus group K member 16 Rec protein	3207700	3811500	2721900	8365000	2509200	2377400	0	0	2672700	2061700	1884600	0
P61586	RHOA	Transforming protein RhoA	678330000	719270000	659430000	681810000	530350000	599650000	575430000	611420000	783710000	655480000	719600000	388770000
P61587	RND3	Rho-related GTP-binding protein RhoE	11372000	11200000	13527000	13601000	10962000	8956100	11391000	13598000	13204000	6572100	0	1864600
P61604	HSPE1	10 kDa heat shock protein, mitochondrial	792890000	867400000	850600000	968720000	790880000	1007000000	719660000	726370000	986340000	726000000	701090000	631950000
P61619;Q9H9S3	SEC61A1;SEC61A2	Protein transport protein Sec61 subunit alpha isoform 1;Protein transport protein Sec61 subunit alpha isoform 2	160070000	184240000	166450000	172360000	134950000	141190000	204740000	137750000	177280000	120030000	169530000	85061000
P61758	VBP1	Prefoldin subunit 3	134580000	111850000	111600000	122360000	114530000	111640000	101050000	124290000	132520000	150240000	114090000	67314000
P61764	STXBP1	Syntaxin-binding protein 1	205130000	203600000	179200000	149730000	139440000	178730000	154230000	187610000	218610000	120780000	110390000	78454000
P61769	B2M	Beta-2-microglobulin;Beta-2-microglobulin form pI 5.3	174480000	181830000	148200000	163300000	110750000	148480000	43563000	155110000	176280000	92782000	89904000	0
P61803	DAD1	Dolichyl-diphosphooligosaccharide--protein glycosyltransferase subunit DAD1	99912000	102430000	104390000	84641000	93907000	88138000	116430000	78157000	166020000	83387000	102890000	73953000
P61916	NPC2	Epididymal secretory protein E1	136620000	120200000	96772000	122830000	92272000	135830000	70698000	102520000	111640000	114420000	96354000	43383000
P61923	COPZ1	Coatomer subunit zeta-1	129200000	156030000	110390000	90023000	114810000	123940000	108620000	130440000	148840000	67134000	80716000	59565000
P61956;Q6EEV6;P55854	SUMO2;SUMO4;SUMO3	Small ubiquitin-related modifier 2;Small ubiquitin-related modifier 4;Small ubiquitin-related modifier 3	293150000	303600000	264900000	306270000	276300000	286450000	259700000	267320000	293010000	230280000	246250000	306990000
P61960	UFM1	Ubiquitin-fold modifier 1	54135000	55221000	53599000	77419000	57575000	70523000	52973000	55652000	64442000	44021000	36804000	22826000
P61962	DCAF7	DDB1- and CUL4-associated factor 7	54432000	51073000	24810000	31386000	28202000	22155000	30520000	32499000	45057000	21435000	26421000	41230000
P61964;Q86VZ2	WDR5	WD repeat-containing protein 5	107900000	100490000	103800000	74541000	57853000	107880000	79338000	96843000	123420000	80049000	49581000	40850000
P61966;Q96PC3	AP1S1	AP-1 complex subunit sigma-1A	23374000	29529000	24698000	55814000	20151000	39417000	18527000	24805000	49287000	8617600	17605000	9875100
P61970	NUTF2	Nuclear transport factor 2	307870000	297590000	296280000	278800000	277060000	278280000	246660000	252990000	329960000	231070000	145950000	147470000
P61978	HNRNPK	Heterogeneous nuclear ribonucleoprotein K	6688700000	6425500000	5073700000	6600700000	5552500000	6522800000	4549500000	5478200000	6230600000	5631700000	4404200000	3537500000
P61981	YWHAG	14-3-3 protein gamma;14-3-3 protein gamma, N-terminally processed	817420000	783050000	667390000	547450000	575720000	571300000	605080000	658910000	695890000	678890000	487850000	271590000
P62070	RRAS2	Ras-related protein R-Ras2	39693000	15516000	38009000	19113000	20863000	40283000	33989000	42327000	36237000	23335000	15733000	14169000
P62081	RPS7	40S ribosomal protein S7	1360800000	1165700000	1124600000	1221200000	1140200000	1277300000	896650000	1074000000	1360600000	1259900000	1192700000	621150000
P62136	PPP1CA	Serine/threonine-protein phosphatase PP1-alpha catalytic subunit	1539300000	1476900000	1207700000	1215300000	1137500000	1217800000	1166100000	1292100000	1454900000	1124400000	996050000	708610000
P62140	PPP1CB	Serine/threonine-protein phosphatase PP1-beta catalytic subunit	216270000	200840000	167610000	169110000	132990000	165650000	141550000	153870000	204060000	164270000	143660000	123270000
P62166	NCS1	Neuronal calcium sensor 1	0	0	2674900	0	0	1935600	0	2058700	2461200	0	0	0
P62191	PSMC1	26S protease regulatory subunit 4	529900000	549520000	454450000	551050000	523400000	606750000	422210000	469630000	551490000	459020000	359440000	298470000
P62195	PSMC5	26S protease regulatory subunit 8	519070000	576240000	440430000	569200000	508210000	642220000	443140000	491920000	606330000	434230000	469470000	309740000
P62241	RPS8	40S ribosomal protein S8	1277400000	1541500000	1012600000	1380300000	1250800000	1454600000	983810000	1360600000	1486000000	1092900000	1212600000	1026800000
P62244	RPS15A	40S ribosomal protein S15a	519710000	609160000	488250000	649170000	590790000	644680000	496100000	482220000	537740000	450430000	456560000	410900000
P62249	RPS16	40S ribosomal protein S16	788820000	847780000	718580000	929820000	934770000	1048400000	794600000	793950000	911470000	781920000	763340000	723480000
P62253	UBE2G1	Ubiquitin-conjugating enzyme E2 G1;Ubiquitin-conjugating enzyme E2 G1, N-terminally processed	33778000	29461000	21488000	27175000	21057000	31495000	18198000	16940000	28525000	16992000	34749000	25208000
P62256	UBE2H	Ubiquitin-conjugating enzyme E2 H	31677000	31588000	24925000	40037000	30380000	35455000	28979000	30975000	33206000	12807000	13781000	19296000
P62258	YWHAE	14-3-3 protein epsilon	7828200000	8433600000	6806700000	7567400000	6818600000	8204600000	6130700000	7279900000	7940200000	5736600000	5077600000	4209400000
P62263	RPS14	40S ribosomal protein S14	1070700000	819580000	871690000	984160000	814400000	913360000	812650000	792900000	932600000	772380000	512960000	253090000
P62266	RPS23	40S ribosomal protein S23	478910000	464410000	335790000	406350000	308760000	425390000	277620000	352490000	442540000	337820000	242610000	116020000
P62269	RPS18	40S ribosomal protein S18	550360000	501770000	434520000	588620000	503240000	498080000	473680000	503710000	502980000	478100000	490750000	299740000
P62273	RPS29	40S ribosomal protein S29	167770000	172490000	147910000	181370000	144880000	218850000	131340000	147430000	219700000	123010000	166520000	5731900
P62277	RPS13	40S ribosomal protein S13	846670000	783120000	698900000	976690000	924870000	920230000	669230000	738120000	839570000	824820000	885320000	648270000
P62280	RPS11	40S ribosomal protein S11	711640000	746200000	548850000	750260000	806420000	883680000	629900000	645730000	834620000	587670000	634340000	253730000
P62304	SNRPE	Small nuclear ribonucleoprotein E	347570000	289690000	314430000	286660000	237860000	316440000	254380000	271180000	288400000	274310000	127660000	103170000
P62306	SNRPF	Small nuclear ribonucleoprotein F	106640000	106420000	99916000	114190000	83704000	109760000	90702000	94253000	110430000	72799000	76672000	44445000
P62308;A8MWD9	SNRPG;SNRPGP15	Small nuclear ribonucleoprotein G;Putative small nuclear ribonucleoprotein G-like protein 15	102580000	94863000	89894000	90244000	72619000	99010000	75109000	86840000	102750000	83897000	60445000	40855000
P62310	LSM3	U6 snRNA-associated Sm-like protein LSm3	40858000	46364000	42912000	47668000	48877000	52045000	42249000	41559000	48110000	33352000	43469000	20826000
P62312	LSM6	U6 snRNA-associated Sm-like protein LSm6	24496000	23100000	17834000	18553000	18926000	20826000	16629000	21183000	21138000	16715000	22687000	21204000
P62314	SNRPD1	Small nuclear ribonucleoprotein Sm D1	810540000	603930000	682690000	418460000	268160000	367640000	475070000	426030000	766300000	777210000	536560000	262420000
P62316	SNRPD2	Small nuclear ribonucleoprotein Sm D2	570060000	648950000	359210000	682140000	516210000	664410000	370600000	548130000	659380000	429500000	369250000	166840000
P62318	SNRPD3	Small nuclear ribonucleoprotein Sm D3	648130000	695720000	596770000	711850000	619400000	695600000	426650000	466210000	735280000	519290000	455910000	431180000
P62330	ARF6	ADP-ribosylation factor 6	101170000	123530000	97629000	117660000	89974000	127110000	87762000	112880000	147140000	81263000	74152000	70402000
P62333	PSMC6	26S protease regulatory subunit 10B	530090000	573610000	474650000	578950000	499950000	612400000	436040000	427320000	645970000	408800000	367960000	289840000
P62380	TBPL1	TATA box-binding protein-like protein 1	6507800	2751600	8626100	6961300	2711300	3046200	6597300	0	9826000	4388700	7133800	797920
P62424	RPL7A	60S ribosomal protein L7a	1196500000	1322500000	1045100000	1502100000	1180500000	1620400000	1097400000	1011800000	1449500000	895460000	825970000	659660000
P62487	POLR2G	DNA-directed RNA polymerase II subunit RPB7	26232000	25537000	19919000	26178000	19790000	25857000	16251000	18257000	23791000	14392000	15519000	11120000
P62495	ETF1	Eukaryotic peptide chain release factor subunit 1	342450000	360270000	340990000	340570000	322300000	385660000	321980000	304710000	396090000	318250000	335500000	242170000
P62633	CNBP	Cellular nucleic acid-binding protein	326710000	341780000	264130000	354600000	294070000	342020000	243460000	293320000	317530000	232930000	182210000	132270000
P62701;P22090;Q8TD47	RPS4X	40S ribosomal protein S4, X isoform	1471800000	1533800000	1113800000	1653900000	1519200000	1848200000	1108600000	1317800000	1482800000	1274600000	1300400000	772440000
P62714	PPP2CB	Serine/threonine-protein phosphatase 2A catalytic subunit beta isoform	414390000	471900000	339720000	502650000	304070000	422580000	316120000	353000000	435230000	257950000	257550000	220380000
P62745	RHOB	Rho-related GTP-binding protein RhoB	1181800	0	0	1990400	2000400	0	0	1077400	1491600	0	1871600	1721900
P62750	RPL23A	60S ribosomal protein L23a	512360000	488050000	434640000	458910000	422490000	490520000	393280000	513250000	586390000	487670000	497740000	311470000
P62753	RPS6	40S ribosomal protein S6	726840000	937120000	605360000	1018600000	633120000	752770000	597660000	572440000	809470000	514820000	566420000	617240000
P62805	HIST1H4A	Histone H4	4424900000	3321700000	2925300000	4128400000	3949900000	5183900000	3798500000	3886500000	5671800000	2530500000	2975900000	2718000000
P62820	RAB1A	Ras-related protein Rab-1A	95045000	106160000	85464000	81044000	80041000	82321000	77348000	87781000	97785000	45408000	40088000	50051000
P62826	RAN	GTP-binding nuclear protein Ran	2455600000	2805300000	2292900000	2657200000	2274600000	2964200000	2331300000	2434200000	3171600000	2213400000	1836500000	1750500000
P62829	RPL23	60S ribosomal protein L23	915740000	1016600000	774270000	1098300000	1005500000	1125400000	814490000	813880000	1079000000	724310000	486690000	498730000
P62841	RPS15	40S ribosomal protein S15	466540000	406120000	352700000	366970000	364180000	376700000	290520000	385830000	460250000	319950000	355110000	194240000
P62847	RPS24	40S ribosomal protein S24	342590000	178500000	324110000	333740000	287370000	343200000	294740000	323600000	374230000	295220000	217510000	167790000
P62851	RPS25	40S ribosomal protein S25	280730000	307710000	231660000	242610000	295040000	316150000	240710000	309560000	313590000	258720000	338450000	273680000
P62854;Q5JNZ5	RPS26;RPS26P11	40S ribosomal protein S26;Putative 40S ribosomal protein S26-like 1	185860000	342880000	252640000	333630000	332940000	368010000	272670000	305010000	342410000	293080000	206680000	239920000
P62857	RPS28	40S ribosomal protein S28	252630000	301780000	245650000	387380000	294900000	355170000	265560000	259990000	305190000	234150000	264190000	199960000
P62873;P16520	GNB1	Guanine nucleotide-binding protein G(I)/G(S)/G(T) subunit beta-1	979850000	1064500000	890340000	854290000	702280000	964810000	689490000	869850000	1079600000	623370000	559120000	383720000
P62875	POLR2L	DNA-directed RNA polymerases I, II, and III subunit RPABC5	17959000	20519000	18474000	20947000	17262000	22147000	15036000	17785000	19275000	15840000	15530000	14455000
P62879	GNB2	Guanine nucleotide-binding protein G(I)/G(S)/G(T) subunit beta-2	206810000	261360000	173510000	201990000	145360000	223250000	137810000	199820000	204380000	167530000	114130000	80588000
P62888	RPL30	60S ribosomal protein L30	931320000	1054600000	823330000	1151500000	972280000	1220100000	864980000	938910000	1154000000	761550000	775130000	534230000
P62899	RPL31	60S ribosomal protein L31	642150000	810110000	626410000	890510000	752160000	875170000	661980000	668470000	896290000	261910000	248240000	236160000
P62906	RPL10A	60S ribosomal protein L10a	1070100000	1139800000	1033100000	1278400000	1131300000	1183900000	1013900000	991810000	1220500000	934420000	973460000	835590000
P62910	RPL32	60S ribosomal protein L32	589250000	574040000	449140000	602320000	496670000	653250000	488510000	477240000	709140000	463990000	497790000	258600000
P62913	RPL11	60S ribosomal protein L11	646220000	609200000	522200000	601650000	535940000	590750000	560020000	512260000	665010000	539550000	457700000	458660000
P62917	RPL8	60S ribosomal protein L8	988970000	1094300000	945770000	1190300000	1020100000	1238700000	858000000	870460000	1091500000	748710000	773880000	303040000
P62937;P0DN37;A0A0B4J2A2;A0A075B767	PPIA	Peptidyl-prolyl cis-trans isomerase A;Peptidyl-prolyl cis-trans isomerase A, N-terminally processed	7901500000	8463500000	7698500000	7301800000	6205400000	7862600000	6611200000	7288400000	8770600000	7427900000	6436500000	4591100000
P62942;Q5VVH2	FKBP1A	Peptidyl-prolyl cis-trans isomerase FKBP1A	495830000	453610000	402880000	379090000	254820000	376110000	253040000	338490000	451000000	293790000	276240000	250220000
P62979;P62987;P0CG47;P0CG48	RPS27A;UBA52;UBB;UBC	Ubiquitin-40S ribosomal protein S27a;Ubiquitin;40S ribosomal protein S27a;Ubiquitin-60S ribosomal protein L40;Ubiquitin;60S ribosomal protein L40;Polyubiquitin-B;Ubiquitin;Polyubiquitin-C;Ubiquitin	3051200000	2852100000	2452400000	2401200000	2117100000	2428500000	1924000000	2411000000	2798700000	2402800000	2021400000	1615400000
P62993	GRB2	Growth factor receptor-bound protein 2	257420000	260880000	216750000	229640000	154410000	222660000	194080000	217890000	254270000	170240000	159230000	104160000
P62995	TRA2B	Transformer-2 protein homolog beta	224760000	246440000	218280000	204470000	185750000	234100000	176590000	223100000	260230000	226600000	198590000	80729000
P63000;P60763	RAC1;RAC3	Ras-related C3 botulinum toxin substrate 1;Ras-related C3 botulinum toxin substrate 3	312920000	333410000	278190000	379030000	336040000	372890000	296820000	303920000	358880000	259720000	245370000	267920000
P63010	AP2B1	AP-2 complex subunit beta	1158500000	1277700000	1038100000	1015600000	844700000	1007500000	907720000	1005700000	1215900000	856770000	763140000	528390000
P63027;P23763	VAMP2	Vesicle-associated membrane protein 2	4029400	4634500	5000400	3781300	5005900	4507100	3812000	5154800	7686000	0	8266000	8407100
Q5JWF2;P63092;P38405	GNAS	Guanine nucleotide-binding protein G(s) subunit alpha isoforms XLas;Guanine nucleotide-binding protein G(s) subunit alpha isoforms short	219880000	276050000	233190000	275010000	228450000	246310000	211660000	248660000	299110000	230380000	162130000	139980000
P63096	GNAI1	Guanine nucleotide-binding protein G(i) subunit alpha-1	39296000	40037000	35767000	33314000	26613000	31956000	30793000	29514000	33235000	30056000	29535000	4506800
P63098;Q96LZ3	PPP3R1	Calcineurin subunit B type 1	54180000	52929000	67594000	44594000	43999000	54723000	41244000	49394000	83536000	45986000	98869000	23559000
P63104	YWHAZ	14-3-3 protein zeta/delta	6542800000	6578900000	5874800000	5542500000	5248700000	6440100000	4721800000	5476500000	6398200000	4807500000	3995300000	1741300000
P63151;Q66LE6;Q00005;Q9Y2T4	PPP2R2A	Serine/threonine-protein phosphatase 2A 55 kDa regulatory subunit B alpha isoform	74103000	71607000	59388000	67540000	48631000	73446000	55146000	48709000	66454000	57567000	45384000	40444000
P63165;G2XKQ0	SUMO1	Small ubiquitin-related modifier 1;Small ubiquitin-related modifier	97298000	106580000	88012000	99929000	73460000	105350000	82996000	78866000	106330000	62579000	66437000	53312000
P63167	DYNLL1	Dynein light chain 1, cytoplasmic	248830000	286960000	168980000	260740000	273220000	261140000	188420000	215530000	262420000	159300000	145890000	73496000
P63172	DYNLT1	Dynein light chain Tctex-type 1	50607000	44723000	53677000	45261000	34805000	46038000	40587000	51997000	60772000	39555000	41727000	24574000
P63173	RPL38	60S ribosomal protein L38	328200000	416730000	302490000	369800000	325750000	386270000	307410000	350370000	405730000	300250000	261960000	239750000
P63208	SKP1	S-phase kinase-associated protein 1	277520000	264500000	215270000	207450000	214750000	239020000	209970000	217870000	233690000	193460000	164370000	123340000
P63218;A0A804HLA8	GNG5	Guanine nucleotide-binding protein G(I)/G(S)/G(O) subunit gamma-5	12178000	19148000	14463000	22255000	19173000	22974000	19374000	21908000	25308000	13927000	18148000	6680600
P63220	RPS21	40S ribosomal protein S21	110920000	65953000	140860000	135350000	74209000	115040000	82640000	89609000	117530000	48877000	78751000	87709000
P63241;Q6IS14	EIF5A;EIF5AL1	Eukaryotic translation initiation factor 5A-1;Eukaryotic translation initiation factor 5A-1-like	2888200000	2846900000	2422400000	2024300000	2108100000	2449400000	2177000000	2437500000	2718400000	2490300000	2032400000	1070800000
P63244	GNB2L1	Guanine nucleotide-binding protein subunit beta-2-like 1;Guanine nucleotide-binding protein subunit beta-2-like 1, N-terminally processed	2582600000	2723700000	2104400000	2530700000	2243500000	2773300000	2116300000	2351600000	2455300000	2145900000	1756300000	1554300000
P63261;P60709	ACTG1;ACTB	Actin, cytoplasmic 2;Actin, cytoplasmic 2, N-terminally processed;Actin, cytoplasmic 1;Actin, cytoplasmic 1, N-terminally processed	62507000000	55901000000	41961000000	57735000000	42829000000	65817000000	44973000000	48728000000	70073000000	42442000000	34656000000	21285000000
P63272	SUPT4H1	Transcription elongation factor SPT4	11555000	14695000	11744000	18762000	12797000	21112000	12666000	12981000	13523000	13318000	8251900	7720500
P63279	UBE2I	SUMO-conjugating enzyme UBC9	296290000	320920000	259780000	233530000	200130000	284210000	229030000	275180000	345300000	248960000	240210000	147690000
P67775	PPP2CA	Serine/threonine-protein phosphatase 2A catalytic subunit alpha isoform	2003000	4323900	3007600	3716500	3158200	6348300	3227900	3100800	4175700	0	0	0
P67809;Q9Y2T7	YBX1	Nuclease-sensitive element-binding protein 1	1150300000	1182500000	918230000	1297800000	1006900000	1136400000	922550000	934180000	1085400000	984280000	933680000	650360000
P67812	SEC11A	Signal peptidase complex catalytic subunit SEC11A	40262000	47509000	44169000	46802000	36874000	42513000	39744000	42580000	50797000	33490000	33068000	20188000
P67870	CSNK2B	Casein kinase II subunit beta	275780000	291990000	230250000	254750000	224950000	273700000	189830000	224910000	268630000	212390000	204460000	137170000
P67936	TPM4	Tropomyosin alpha-4 chain	1054200000	1069800000	844240000	801300000	698680000	739910000	765960000	871900000	952910000	670540000	828500000	182880000
P68133;P68032;P63267;P62736	ACTA1;ACTC1;ACTG2;ACTA2	Actin, alpha skeletal muscle;Actin, alpha cardiac muscle 1;Actin, gamma-enteric smooth muscle;Actin, aortic smooth muscle	3297000000	2350500000	2111700000	1949800000	2090500000	2064800000	2074900000	2138200000	2554000000	1872200000	4282500000	4116200000
P68036	UBE2L3	Ubiquitin-conjugating enzyme E2 L3	483690000	475770000	403750000	465700000	362840000	439320000	339190000	344250000	536630000	411430000	434040000	172870000
P68104;Q5VTE0	EEF1A1;EEF1A1P5	Elongation factor 1-alpha 1;Putative elongation factor 1-alpha-like 3	16584000000	17201000000	16070000000	17789000000	16072000000	18465000000	15914000000	14503000000	17072000000	14039000000	10766000000	8509300000
P68363;Q9H853	TUBA1B	Tubulin alpha-1B chain	27359000000	27906000000	23544000000	24294000000	20745000000	23349000000	20464000000	23564000000	25767000000	22378000000	18017000000	15445000000
P68366	TUBA4A	Tubulin alpha-4A chain	170740000	175500000	140300000	134300000	117960000	95709000	123630000	161930000	129440000	162870000	96086000	78617000
P68371	TUBB4B	Tubulin beta-4B chain	4669700000	4844700000	4049700000	4422000000	3838600000	4688300000	3696000000	4023500000	4759500000	3250700000	2809800000	2399700000
P68400;Q8NEV1	CSNK2A1;CSNK2A3	Casein kinase II subunit alpha;Casein kinase II subunit alpha 3	479850000	642410000	446400000	612600000	481350000	618950000	405050000	467520000	592530000	390750000	329000000	285090000
P68402	PAFAH1B2	Platelet-activating factor acetylhydrolase IB subunit beta	260610000	272120000	234020000	162950000	156190000	206400000	168980000	216580000	258640000	206260000	134260000	126530000
P68431;Q16695;Q6NXT2	HIST1H3A;HIST3H3;H3F3C	Histone H3.1;Histone H3.1t;Histone H3.3C	1571600000	1123000000	1195500000	1770800000	1410100000	1138400000	1026900000	1408100000	2115400000	875780000	942670000	151400000
P69905	HBA1	Hemoglobin subunit alpha	15718000	13357000	14863000	37365000	56590000	40201000	12784000	16190000	118950000	10768000	2607800	169620
P78316	NOP14	Nucleolar protein 14	14822000	17585000	13125000	19615000	13128000	18154000	9927900	12674000	12010000	11483000	6830200	3777000
P78318	IGBP1	Immunoglobulin-binding protein 1	31227000	32161000	26574000	35754000	25891000	34110000	24290000	30192000	47222000	15802000	25890000	17209000
P78330	PSPH	Phosphoserine phosphatase	10633000	11918000	8699600	12610000	8536900	11533000	8408100	9724500	13125000	11235000	10648000	0
P78344	EIF4G2	Eukaryotic translation initiation factor 4 gamma 2	237920000	240180000	203510000	279580000	238190000	281610000	191050000	210880000	259560000	209430000	162900000	120720000
P78346	RPP30	Ribonuclease P protein subunit p30	58406000	54872000	51425000	63757000	46329000	76217000	51755000	60720000	68479000	41399000	25514000	30976000
P78347;Q86UP8;Q6EKJ0	GTF2I	General transcription factor II-I	489940000	611410000	456620000	531430000	451430000	558200000	473810000	532020000	570870000	436510000	324020000	211240000
P78356	PIP4K2B	Phosphatidylinositol 5-phosphate 4-kinase type-2 beta	0	3932800	3289700	1610500	0	4068400	0	0	3077200	1565900	0	0
P78357	CNTNAP1	Contactin-associated protein 1	24699000	26892000	23119000	35891000	25112000	27364000	21864000	15979000	30306000	11992000	2567900	2028200
P78362;Q9UPE1	SRPK2	SRSF protein kinase 2;SRSF protein kinase 2 N-terminal;SRSF protein kinase 2 C-terminal	11489000	8338600	6362200	5594000	9746300	12266000	9188200	3245900	2299100	8014000	10536000	2558700
P78371	CCT2	T-complex protein 1 subunit beta	2278000000	2393000000	1986600000	2327400000	1972000000	2402600000	1839800000	2028900000	2523300000	1768300000	1698900000	1290300000
P78406	RAE1	mRNA export factor	172920000	193820000	169950000	220170000	185880000	238010000	169900000	178080000	194160000	150980000	98543000	79310000
P78417	GSTO1	Glutathione S-transferase omega-1	489540000	489200000	408280000	463300000	410770000	522440000	398920000	468250000	563780000	389990000	459760000	302550000
P78527	PRKDC	DNA-dependent protein kinase catalytic subunit	3473200000	4664300000	3815000000	4228900000	3444400000	3928600000	3571800000	3620900000	4716800000	3039000000	2589500000	2170100000
P78559	MAP1A	Microtubule-associated protein 1A;MAP1A heavy chain;MAP1 light chain LC2	9478800	13263000	12469000	12544000	8784800	14023000	19314000	12482000	5114000	8577600	849110	1850500
P78563	ADARB1	Double-stranded RNA-specific editase 1	28083000	25381000	28064000	8751300	15706000	18033000	27439000	31922000	36286000	21127000	11179000	3864300
P79522	PRR3	Proline-rich protein 3	11722000	14224000	10442000	15270000	12154000	16144000	9001000	9383500	15021000	10494000	8029500	5610300
P80217	IFI35	Interferon-induced 35 kDa protein	12354000	15214000	12219000	12021000	10089000	15931000	11980000	12322000	17403000	10602000	12311000	7768000
P80303	NUCB2	Nucleobindin-2;Nesfatin-1	97106000	101290000	85897000	95126000	84417000	87021000	79314000	67638000	96558000	70634000	81279000	34889000
P80723	BASP1	Brain acid soluble protein 1	1198400000	1298400000	950340000	1176000000	955370000	1157800000	920840000	1069200000	1201600000	852800000	1048300000	258320000
P81605	DCD	Dermcidin;Survival-promoting peptide;DCD-1	23317000	27894000	22049000	30872000	15580000	21024000	7875700	11235000	40863000	0	0	0
P82094	TMF1	TATA element modulatory factor	7198800	7870200	4909800	8439500	7252000	13117000	3915600	14163000	12039000	5567300	5508200	9367700
P82650	MRPS22	28S ribosomal protein S22, mitochondrial	87677000	79004000	71597000	93698000	70317000	76699000	66808000	65368000	71733000	54599000	37777000	44264000
P82663	MRPS25	28S ribosomal protein S25, mitochondrial	19927000	10926000	9171900	22081000	11423000	19782000	8208600	15050000	15635000	19427000	13089000	3795300
P82664	MRPS10	28S ribosomal protein S10, mitochondrial	11838000	16236000	10627000	21499000	17280000	22389000	17453000	18442000	18674000	11448000	0	0
P82673	MRPS35	28S ribosomal protein S35, mitochondrial	54436000	59063000	45278000	69371000	34890000	47843000	49057000	45965000	56733000	14188000	24426000	14778000
P82675	MRPS5	28S ribosomal protein S5, mitochondrial	26612000	25575000	19969000	20123000	12689000	20363000	16485000	14587000	28204000	9227400	14222000	3969200
P82909	MRPS36	28S ribosomal protein S36, mitochondrial	29878000	41892000	26382000	55789000	31199000	46084000	25929000	31517000	31135000	6443000	27014000	13502000
P82912	MRPS11	28S ribosomal protein S11, mitochondrial	14596000	19924000	19971000	22901000	22244000	17431000	18052000	4534900	15244000	10849000	5685700	4768500
P82914	MRPS15	28S ribosomal protein S15, mitochondrial	11946000	13239000	11003000	4986700	4000800	7650900	9942000	7321300	4521700	11256000	2807400	6214600
P82921	MRPS21	28S ribosomal protein S21, mitochondrial	15217000	8950300	12736000	9101300	6421800	15982000	5778000	0	0	7884400	7414800	9306000
P82930	MRPS34	28S ribosomal protein S34, mitochondrial	11105000	23452000	13975000	21634000	18984000	24855000	14271000	7926100	16900000	16842000	12308000	1418900
P82932	MRPS6	28S ribosomal protein S6, mitochondrial	15346000	17001000	16028000	18649000	14901000	19443000	9674900	15768000	19435000	13058000	13109000	7480100
P82933	MRPS9	28S ribosomal protein S9, mitochondrial	37032000	40876000	47478000	45006000	30429000	40674000	49275000	65966000	59207000	19184000	14109000	7336000
P82979	SARNP	SAP domain-containing ribonucleoprotein	247270000	290720000	217350000	266960000	234830000	296880000	205960000	258480000	276160000	192220000	219010000	146160000
P83111	LACTB	Serine beta-lactamase-like protein LACTB, mitochondrial	25098000	19349000	15236000	7233100	13955000	20451000	13544000	20963000	23705000	6316800	11482000	12019000
P83436	COG7	Conserved oligomeric Golgi complex subunit 7	29560000	25197000	23230000	7263400	8018500	17232000	18583000	25893000	20243000	21451000	2297000	0
P83731	RPL24	60S ribosomal protein L24	410810000	502950000	372480000	524790000	442600000	637330000	398530000	414600000	623260000	299610000	307930000	283930000
P83876	TXNL4A	Thioredoxin-like protein 4A	6749000	13385000	5207300	12532000	10976000	0	4340900	10044000	7831000	3715400	563220	0
P83916	CBX1	Chromobox protein homolog 1	255500000	247300000	148030000	151250000	143220000	185870000	152550000	181780000	231500000	167920000	141740000	84281000
P84022;Q15797	SMAD3	Mothers against decapentaplegic homolog 3	19878000	22842000	17174000	20336000	19497000	25353000	19043000	23101000	19939000	15979000	18286000	9875500
P84077;P61204	ARF1;ARF3	ADP-ribosylation factor 1;ADP-ribosylation factor 3	493850000	596820000	439950000	456670000	391890000	269760000	266270000	487510000	609110000	350490000	300410000	257660000
P84085	ARF5	ADP-ribosylation factor 5	346950000	378000000	331950000	312350000	277060000	316120000	345030000	379380000	383700000	273120000	243720000	230470000
P84090	ERH	Enhancer of rudimentary homolog	170760000	158800000	139080000	183900000	135620000	176980000	134600000	142610000	150610000	119800000	95024000	50406000
P84095	RHOG	Rho-related GTP-binding protein RhoG	52401000	77462000	60759000	75956000	68037000	75721000	57838000	57910000	64040000	58558000	45227000	30258000
P84098	RPL19	60S ribosomal protein L19	507920000	577520000	454380000	600250000	470280000	598660000	487750000	529090000	612680000	433160000	504700000	120220000
P84103	SRSF3	Serine/arginine-rich splicing factor 3	468750000	536070000	409700000	478580000	395220000	551870000	456330000	428710000	564940000	297450000	222860000	161050000
P84157	MXRA7	Matrix-remodeling-associated protein 7	38959000	31758000	26870000	24565000	24694000	27623000	28082000	29102000	31749000	23684000	15886000	13273000
P84243	H3F3A	Histone H3.3	132470000	76315000	82096000	25230000	5425200	13985000	35817000	36033000	76457000	99134000	59641000	0
P85037	FOXK1	Forkhead box protein K1	59953000	57944000	18989000	21153000	51431000	30329000	19428000	62055000	32118000	20234000	11445000	8077000
P98082	DAB2	Disabled homolog 2	154750000	159460000	139000000	86484000	99224000	102560000	161800000	131030000	154880000	74273000	66548000	46640000
P98160	HSPG2	Basement membrane-specific heparan sulfate proteoglycan core protein;Endorepellin;LG3 peptide	376900	0	0	0	0	0	0	0	4523600	2634500	0	2275500
P98164	LRP2	Low-density lipoprotein receptor-related protein 2	40928000	51987000	38130000	9532400	9293300	12804000	8436500	8419200	9671300	8590400	10122000	0
P98170	XIAP	E3 ubiquitin-protein ligase XIAP	695020	0	0	0	0	0	0	0	0	0	3137700	1459600
P98175	RBM10	RNA-binding protein 10	47244000	56767000	62256000	49825000	54245000	50842000	48967000	65457000	60798000	37900000	32986000	38182000
P98179	RBM3	RNA-binding protein 3	113950000	85432000	87763000	86473000	64878000	69879000	44551000	31261000	54716000	203040000	159210000	83773000
P98194	ATP2C1	Calcium-transporting ATPase type 2C member 1	15486000	16127000	15064000	14564000	12180000	11166000	11211000	16370000	15684000	11354000	2423200	1363400
P99999;CON__P62894	CYCS	Cytochrome c	351760000	363820000	328530000	307870000	281420000	317800000	323160000	313510000	387210000	320450000	267280000	186510000
Q00013	MPP1	55 kDa erythrocyte membrane protein	1658900	4430400	2245200	10593000	2084000	9288700	1847900	4585000	6920800	2387800	1593900	3639700
Q00059	TFAM	Transcription factor A, mitochondrial	74692000	104500000	91908000	109740000	101680000	112590000	77168000	77661000	105890000	63538000	44729000	20476000
Q00169	PITPNA	Phosphatidylinositol transfer protein alpha isoform	112750000	96298000	57250000	58857000	63247000	79889000	42713000	70828000	67413000	71446000	59945000	55637000
Q00325	SLC25A3	Phosphate carrier protein, mitochondrial	503010000	625470000	502940000	656350000	578740000	606570000	542600000	528230000	641990000	459750000	492110000	391580000
Q00341	HDLBP	Vigilin	1238600000	1196300000	1044600000	961760000	816570000	1026100000	901110000	1049300000	1220500000	899940000	751080000	586530000
Q00403	GTF2B	Transcription initiation factor IIB	35075000	36194000	25705000	41951000	28137000	38005000	31790000	28798000	48100000	25330000	13266000	14201000
Q00535	CDK5	Cyclin-dependent-like kinase 5	40977000	46648000	35494000	42137000	35300000	46205000	37955000	34061000	50167000	25905000	25082000	20015000
Q00537;Q07002	CDK17;CDK18	Cyclin-dependent kinase 17;Cyclin-dependent kinase 18	9982800	0	8058400	1832500	8763600	7603400	7915000	8677000	12660000	0	0	1634900
Q00577	PURA	Transcriptional activator protein Pur-alpha	11364000	35821000	25774000	35549000	38853000	42162000	29231000	28966000	29096000	39993000	73450000	17205000
Q00587	CDC42EP1	Cdc42 effector protein 1	2881600	8953500	2375400	22780000	14733000	11843000	3085600	2164100	21551000	3493300	2246700	1604400
Q00610	CLTC	Clathrin heavy chain 1	5770000000	6689100000	5476900000	5748300000	4982800000	5810100000	5233300000	5480700000	6931000000	5093400000	3987800000	2794300000
Q00613	HSF1	Heat shock factor protein 1	5195200	6325900	5259600	6444900	5929900	6305300	3720700	3611900	3167900	6071500	3523000	5652900
Q00653	NFKB2	Nuclear factor NF-kappa-B p100 subunit;Nuclear factor NF-kappa-B p52 subunit	39535000	40328000	30673000	39389000	22019000	29389000	27240000	32446000	36783000	21402000	13133000	7178600
Q00688	FKBP3	Peptidyl-prolyl cis-trans isomerase FKBP3	408550000	482610000	369400000	458670000	404170000	479940000	366280000	395720000	481840000	296850000	302630000	320300000
Q00765	REEP5	Receptor expression-enhancing protein 5	39775000	40305000	37838000	19144000	37019000	39415000	52411000	39998000	26737000	33790000	33761000	25016000
Q00796	SORD	Sorbitol dehydrogenase	113190000	119010000	94451000	94425000	80173000	101890000	72514000	89663000	116430000	82508000	74417000	47132000
Q00839	HNRNPU	Heterogeneous nuclear ribonucleoprotein U	2437700000	2326700000	2106200000	2114000000	2095500000	2452800000	2081000000	2435800000	2627000000	2029500000	1831400000	1113900000
Q01081;Q8WU68	U2AF1	Splicing factor U2AF 35 kDa subunit	270370000	335560000	226020000	343810000	291920000	355950000	270030000	289500000	309390000	216150000	219860000	134270000
Q01082;P11277	SPTBN1	Spectrin beta chain, non-erythrocytic 1	1684100000	1992100000	1521400000	1676400000	1566000000	1855900000	1441700000	1552200000	1891800000	1338400000	1175200000	852980000
Q01085	TIAL1	Nucleolysin TIAR	63401000	89146000	62588000	74716000	53771000	76655000	49875000	61580000	79442000	47375000	30177000	28188000
Q01105;P0DME0	SET	Protein SET	1897000000	1780000000	1390100000	1562100000	1417200000	1631400000	1255000000	1391000000	1632100000	1583800000	1064200000	1004900000
Q01130;Q9BRL6	SRSF2;SRSF8	Serine/arginine-rich splicing factor 2;Serine/arginine-rich splicing factor 8	225390000	251950000	192420000	234280000	215600000	255120000	187820000	220680000	259790000	187160000	159950000	140780000
Q01167	FOXK2	Forkhead box protein K2	2159900	0	1249600	0	0	1730000	2959200	0	3507100	2380800	4971100	2508700
Q01196	RUNX1	Runt-related transcription factor 1	2189400	2694600	2608200	5056500	2707100	3464000	2022700	2117300	3000900	2994500	3293300	0
Q01415	GALK2	N-acetylgalactosamine kinase	5780800	3796200	5535700	2830700	4715300	1586700	3085100	4749100	6810300	5146600	1782200	1408300
Q01433	AMPD2	AMP deaminase 2	59299000	72619000	58181000	54952000	45824000	64340000	41989000	58806000	61068000	47429000	37206000	27795000
Q01518	CAP1	Adenylyl cyclase-associated protein 1	2756900000	2947700000	2327500000	2450000000	2123600000	2644700000	2075200000	2243400000	2891500000	1886300000	1718700000	1118900000
Q01581;P54868	HMGCS1	Hydroxymethylglutaryl-CoA synthase, cytoplasmic	917720000	894240000	737930000	588490000	598560000	707310000	732510000	799330000	1021400000	401670000	514240000	409280000
Q01650;Q9UM01	SLC7A5	Large neutral amino acids transporter small subunit 1	51738000	66697000	53146000	81046000	56029000	90543000	56648000	60292000	77783000	67020000	48710000	21415000
Q01658	DR1	Protein Dr1	64752000	85785000	66924000	62210000	58735000	67597000	58268000	63059000	87789000	46590000	27634000	33435000
Q01780	EXOSC10	Exosome component 10	188210000	223290000	168880000	217110000	207540000	208060000	175040000	166830000	214050000	163240000	112020000	78472000
Q01804	OTUD4	OTU domain-containing protein 4	5050300	7792800	4131200	3394700	631680	11652000	4813400	2932500	5358900	6004600	6282100	854510
Q01813	PFKP	ATP-dependent 6-phosphofructokinase, platelet type	3383500000	3528300000	3126800000	2796700000	2591500000	3090700000	3043100000	3239500000	4086800000	2404800000	2082300000	1570400000
Q01844	EWSR1	RNA-binding protein EWS	196320000	207840000	181710000	196100000	205160000	196420000	158240000	208110000	197720000	178600000	170210000	145200000
Q01850	CDR2	Cerebellar degeneration-related protein 2	3150400	1491300	0	0	0	0	681360	636290	1163900	1469100	1987700	0
Q01968	OCRL	Inositol polyphosphate 5-phosphatase OCRL-1	17282000	22379000	19827000	18799000	14125000	24331000	13963000	15846000	31480000	14918000	13321000	3457200
Q01970	PLCB3	1-phosphatidylinositol 4,5-bisphosphate phosphodiesterase beta-3	124100000	151340000	113720000	113870000	108180000	110770000	90268000	116770000	144710000	79145000	62765000	54993000
Q01995	TAGLN	Transgelin	1427900000	1592000000	1223300000	1139700000	925140000	1273000000	1388100000	1455300000	1853600000	1019800000	1095600000	650330000
Q02127	DHODH	Dihydroorotate dehydrogenase (quinone), mitochondrial	12110000	13660000	14999000	9858700	13042000	21920000	16275000	5598500	23827000	18315000	16406000	12807000
Q02218;Q9ULD0	OGDH	2-oxoglutarate dehydrogenase, mitochondrial	602690000	537980000	433410000	397290000	329670000	414390000	329120000	449200000	554290000	360230000	350740000	197080000
Q02241	KIF23	Kinesin-like protein KIF23	124800000	129780000	108410000	131360000	130920000	155750000	83010000	98802000	133390000	107490000	75995000	52015000
Q02252	ALDH6A1	Methylmalonate-semialdehyde dehydrogenase [acylating], mitochondrial	80368000	75151000	55974000	59233000	59989000	80848000	77511000	76577000	104120000	29653000	20181000	36812000
Q02413	DSG1	Desmoglein-1	3342000	2155100	1232300	3911500	2676000	420610	457230	407710	832770	0	0	0
Q02447	SP3	Transcription factor Sp3	16839000	15096000	11023000	14424000	17524000	21830000	12687000	15844000	17678000	10501000	17315000	5210300
Q02539	HIST1H1A	Histone H1.1	14419000	16860000	12758000	9699500	10763000	15288000	11766000	18595000	20683000	13143000	0	0
Q02543	RPL18A	60S ribosomal protein L18a	368080000	505510000	480020000	444130000	344630000	503400000	420200000	422150000	523480000	379290000	388550000	259390000
Q02750	MAP2K1	Dual specificity mitogen-activated protein kinase kinase 1	365110000	274460000	249360000	225360000	180640000	290530000	220040000	264270000	304300000	232880000	165090000	130300000
Q02790	FKBP4	Peptidyl-prolyl cis-trans isomerase FKBP4;Peptidyl-prolyl cis-trans isomerase FKBP4, N-terminally processed	1753500000	1885400000	1439500000	1796500000	1341600000	1768100000	1466400000	1596400000	1997700000	1209200000	1407100000	803620000
Q02809	PLOD1	Procollagen-lysine,2-oxoglutarate 5-dioxygenase 1	275580000	288650000	209060000	227270000	197860000	207480000	201680000	238640000	269270000	286440000	141060000	88195000
Q02818	NUCB1	Nucleobindin-1	257430000	291220000	224170000	286220000	231850000	291820000	215020000	226180000	283310000	203140000	179860000	143770000
Q02878	RPL6	60S ribosomal protein L6	1972800000	2019600000	1721400000	2110700000	1911500000	2208600000	1681400000	1881600000	2075700000	1861700000	2006300000	678660000
Q02880	TOP2B	DNA topoisomerase 2-beta	98931000	115020000	89736000	84920000	82001000	96654000	90605000	91986000	112910000	74764000	45541000	15184000
Q02952	AKAP12	A-kinase anchor protein 12	1125500000	1171700000	822150000	1024300000	886220000	1011500000	852910000	1058000000	1056300000	815860000	848530000	543840000
Q02978	SLC25A11	Mitochondrial 2-oxoglutarate/malate carrier protein	165380000	185460000	159300000	168860000	134260000	148900000	158680000	160730000	209280000	124880000	111360000	82005000
Q03001	DST	Dystonin	27838000	22353000	29957000	15728000	13273000	12736000	18245000	19159000	44174000	7847500	7508400	1722700
Q03135;P56539	CAV1	Caveolin-1	431820000	463940000	458140000	518960000	478420000	533910000	318350000	356970000	522860000	377370000	282810000	207280000
Q03154	ACY1	Aminoacylase-1	32706000	25996000	24176000	15491000	31530000	24034000	22028000	30184000	26930000	19912000	23132000	15674000
Q03164	KMT2A	Histone-lysine N-methyltransferase 2A;MLL cleavage product N320;MLL cleavage product C180	6000000	5911100	4860900	4852300	2329800	3361000	3740100	5487500	4308400	4522800	5002300	0
Q03252	LMNB2	Lamin-B2	790760000	834170000	660570000	796500000	639850000	804060000	664520000	684220000	807350000	644040000	552430000	363910000
Q03405	PLAUR	Urokinase plasminogen activator surface receptor	47640000	76218000	59126000	67897000	55161000	52042000	57260000	69108000	73742000	49163000	26114000	23553000
Q03426	MVK	Mevalonate kinase	94139000	79772000	57865000	36163000	29376000	40015000	52134000	50689000	100150000	61818000	58546000	26609000
Q03468;P0DP91	ERCC6	DNA excision repair protein ERCC-6	6001300	5743300	9623600	11325000	10612000	10358000	14005000	12567000	14520000	9373000	12637000	1142000
Q03518	TAP1	Antigen peptide transporter 1	13808000	14289000	7738100	10236000	7534300	6517800	12808000	4876600	14952000	9501500	3144500	0
Q03519	TAP2	Antigen peptide transporter 2	10239000	2687700	3131500	2154000	1941400	2518400	3469600	3215700	4708100	1949200	1216700	973210
Q03701	CEBPZ	CCAAT/enhancer-binding protein zeta	37997000	35255000	41273000	46179000	29780000	42184000	21266000	42145000	40250000	33711000	28139000	16816000
Q04206	RELA	Transcription factor p65	96843000	109390000	95069000	130070000	93920000	114910000	88618000	106790000	115770000	75260000	62005000	50704000
Q04323	UBXN1	UBX domain-containing protein 1	188960000	199440000	140750000	170060000	140990000	169560000	146230000	149870000	192930000	152960000	162110000	115380000
Q04446	GBE1	1,4-alpha-glucan-branching enzyme	273510000	388420000	266420000	251510000	250690000	264560000	252870000	327210000	380060000	193700000	189740000	66257000
Q04637;REV__Q8NEG2	EIF4G1	Eukaryotic translation initiation factor 4 gamma 1	1084300000	1256700000	1036700000	1177800000	1176400000	1168900000	999430000	1003300000	1265300000	969290000	892920000	567450000
Q04721	NOTCH2	Neurogenic locus notch homolog protein 2;Notch 2 extracellular truncation;Notch 2 intracellular domain	768320	1401000	1792800	4388800	2264400	3883500	1618000	1950800	2425700	4042000	5078200	0
Q04727;Q04724;Q04726	TLE4;TLE1	Transducin-like enhancer protein 4;Transducin-like enhancer protein 1	15960000	18201000	14923000	4506000	9337800	11180000	8031100	15587000	13239000	5890600	3134200	0
Q04760	GLO1	Lactoylglutathione lyase	586370000	729730000	519160000	535320000	472580000	545450000	501300000	519240000	629480000	373170000	337040000	2732500000
Q04837	SSBP1	Single-stranded DNA-binding protein, mitochondrial	199360000	177360000	164870000	208460000	191140000	232240000	152410000	191150000	225850000	135790000	101690000	88293000
Q04917	YWHAH	14-3-3 protein eta	696220000	686710000	570610000	571070000	486050000	595580000	498090000	574220000	632790000	469860000	478680000	209040000
Q05048	CSTF1	Cleavage stimulation factor subunit 1	143850000	149000000	127880000	221370000	139360000	170990000	155150000	139350000	140540000	151860000	100110000	87072000
Q05086	UBE3A	Ubiquitin-protein ligase E3A	26545000	35584000	21250000	20743000	25471000	32019000	19592000	30351000	33006000	21524000	9891400	5479800
Q05193	DNM1	Dynamin-1	72624000	79176000	70539000	75389000	80403000	77127000	67238000	76650000	90027000	46789000	29442000	21362000
Q05209	PTPN12	Tyrosine-protein phosphatase non-receptor type 12	58692000	57375000	30027000	37780000	33601000	40748000	38119000	44110000	43933000	35607000	24212000	7776100
Q05397	PTK2	Focal adhesion kinase 1	54535000	52278000	51261000	52603000	42114000	43452000	35550000	44784000	52577000	40007000	25351000	26154000
Q05519	SRSF11	Serine/arginine-rich splicing factor 11	56834000	84957000	60306000	90522000	60345000	108970000	67078000	52376000	98430000	44894000	68019000	76560000
Q05639	EEF1A2	Elongation factor 1-alpha 2	2744500000	2556000000	2177200000	1928400000	1945700000	2442300000	1615500000	1844400000	2624300000	1970800000	1207000000	709630000
Q05655;Q04759	PRKCD	Protein kinase C delta type;Protein kinase C delta type regulatory subunit;Protein kinase C delta type catalytic subunit	16301000	17709000	9373500	7294900	9614000	11772000	1597900	11509000	16593000	8353800	4230700	3448600
Q05682;REV__O75334;REV__Q13136	CALD1	Caldesmon	1313800000	1479600000	998220000	896780000	794760000	897330000	1107000000	1209300000	1369300000	734790000	874300000	375310000
Q05D32	CTDSPL2	CTD small phosphatase-like protein 2	21883000	14148000	11223000	17754000	17762000	25421000	21784000	18578000	31827000	17122000	10030000	2145100
Q06124	PTPN11	Tyrosine-protein phosphatase non-receptor type 11	236760000	327250000	222160000	281530000	216590000	320370000	216960000	250200000	309460000	181200000	209010000	152970000
Q06136	KDSR	3-ketodihydrosphingosine reductase	24442000	20393000	22178000	33397000	20893000	25085000	23311000	22631000	29006000	20464000	5205700	8228500
Q06203	PPAT	Amidophosphoribosyltransferase	70108000	79837000	61300000	77498000	60407000	76000000	51069000	52955000	77371000	43868000	28570000	20379000
Q06210	GFPT1	Glutamine--fructose-6-phosphate aminotransferase [isomerizing] 1	585870000	633680000	460210000	546790000	514160000	518880000	498820000	535560000	553130000	361080000	361910000	299580000
Q06265	EXOSC9	Exosome complex component RRP45	63628000	71941000	44992000	66279000	65520000	71475000	43944000	52242000	94271000	51582000	59682000	32477000
Q06278	AOX1	Aldehyde oxidase	7378400	2009700	5500900	5660600	4020000	1274200	5049800	4875300	4243700	1240200	1411400	4000600
Q06323	PSME1	Proteasome activator complex subunit 1	871230000	973520000	656760000	693420000	548980000	784740000	708940000	796640000	912410000	613180000	447920000	407830000
Q06330;Q9UBG7	RBPJ	Recombining binding protein suppressor of hairless	28537000	30831000	24718000	20366000	23742000	45207000	31033000	29268000	39024000	14066000	11351000	16609000
Q06546	GABPA	GA-binding protein alpha chain	32457000	35848000	26861000	30684000	34651000	44228000	20374000	32144000	40107000	32967000	11920000	10276000
Q06587	RING1	E3 ubiquitin-protein ligase RING1	30489000	34558000	27811000	34757000	33949000	33858000	29044000	28566000	38872000	20062000	24666000	16145000
Q06609	RAD51	DNA repair protein RAD51 homolog 1	24177000	32628000	17721000	32036000	24498000	32091000	17439000	22904000	5144500	17786000	24343000	3396100
Q06787	FMR1	Fragile X mental retardation protein 1	41006000	45745000	39142000	34037000	21354000	31498000	31871000	34145000	31828000	34537000	37726000	21981000
Q06830	PRDX1	Peroxiredoxin-1	5078800000	4926700000	4591200000	5008000000	4658100000	5389500000	3976700000	4374600000	5062800000	3635000000	2570500000	2215300000
Q07020	RPL18	60S ribosomal protein L18	840450000	1040300000	819030000	1236100000	985770000	1208800000	808160000	937180000	1034300000	878760000	958550000	465430000
Q07021	C1QBP	Complement component 1 Q subcomponent-binding protein, mitochondrial	764070000	841720000	700750000	799510000	758910000	818040000	631820000	660950000	743930000	624060000	492500000	392480000
Q07065	CKAP4	Cytoskeleton-associated protein 4	2271900000	2609900000	2025900000	2003800000	1897600000	2262800000	2169100000	2248800000	2890200000	1732700000	1800000000	995790000
Q07157	TJP1	Tight junction protein ZO-1	152810000	144660000	102300000	112290000	93096000	152250000	112070000	111390000	162020000	71862000	62307000	34202000
Q07617	SPAG1	Sperm-associated antigen 1	1908300	3702900	2735900	2568200	3531600	2582000	3050000	1907700	2823300	1113300	2651700	0
Q07666;Q5VWX1;O75525	KHDRBS1	KH domain-containing, RNA-binding, signal transduction-associated protein 1	765290000	793840000	633040000	788160000	665730000	883500000	572960000	689530000	836800000	647740000	587920000	290880000
Q07812	BAX	Apoptosis regulator BAX	167380000	201950000	158080000	190860000	156710000	168080000	157950000	157310000	175500000	110460000	111080000	90199000
Q07817	BCL2L1	Bcl-2-like protein 1	8851400	10142000	8028600	11045000	8951400	10456000	7612300	9361700	9881700	5283100	1964900	5296100
Q07864	POLE	DNA polymerase epsilon catalytic subunit A	41236000	52273000	40515000	46428000	43299000	57382000	39710000	46382000	63391000	35867000	31279000	28743000
Q07866;Q6P597	KLC1	Kinesin light chain 1	237160000	257750000	167630000	236140000	182110000	256500000	180330000	220880000	262420000	168480000	194180000	134470000
Q07954	LRP1	Prolow-density lipoprotein receptor-related protein 1;Low-density lipoprotein receptor-related protein 1 85 kDa subunit;Low-density lipoprotein receptor-related protein 1 515 kDa subunit;Low-density lipoprotein receptor-related protein 1 intracellular domain	143350000	163840000	133030000	59453000	62796000	73961000	105600000	128950000	141790000	71507000	52888000	16442000
Q07955	SRSF1	Serine/arginine-rich splicing factor 1	541430000	516720000	501130000	574210000	610960000	650870000	571440000	568870000	591420000	561490000	445300000	330450000
Q07960	ARHGAP1	Rho GTPase-activating protein 1	174460000	157420000	147320000	136830000	129980000	180860000	117580000	141420000	174490000	123130000	111790000	78288000
Q08170	SRSF4	Serine/arginine-rich splicing factor 4	30766000	34252000	24781000	27663000	29907000	31719000	33891000	22565000	39373000	15507000	12494000	4995300
Q08209;P16298;P48454	PPP3CA	Serine/threonine-protein phosphatase 2B catalytic subunit alpha isoform	134980000	121570000	93012000	97199000	81905000	86965000	77080000	101150000	137480000	77803000	54476000	47760000
Q08211	DHX9	ATP-dependent RNA helicase A	2188000000	2433500000	1822700000	2517200000	2083700000	2536600000	1849300000	2035500000	2385500000	1898700000	1625100000	1163500000
Q08257	CRYZ	Quinone oxidoreductase	142030000	174840000	118690000	132500000	114810000	133500000	93646000	145710000	161000000	102580000	107420000	53526000
Q08378	GOLGA3	Golgin subfamily A member 3	79909000	82944000	81599000	90423000	76660000	84652000	88453000	90703000	91025000	65642000	76157000	19107000
Q08379	GOLGA2	Golgin subfamily A member 2	86094000	73020000	65114000	70465000	49391000	74257000	65133000	61271000	77979000	51372000	67332000	32801000
Q08380	LGALS3BP	Galectin-3-binding protein	90256000	104910000	83379000	120770000	100480000	144060000	72065000	77346000	77891000	71519000	58499000	52567000
Q08426	EHHADH	Peroxisomal bifunctional enzyme;Enoyl-CoA hydratase/3,2-trans-enoyl-CoA isomerase;3-hydroxyacyl-CoA dehydrogenase	16457000	18581000	15779000	18758000	6073100	8936500	14341000	12591000	8233700	11327000	5102700	4930100
Q08431	MFGE8	Lactadherin;Lactadherin short form;Medin	3132200	9462800	11664000	8370700	8965000	16130000	13707000	14450000	17903000	6222400	6615200	4508700
Q08722	CD47	Leukocyte surface antigen CD47	19155000	30795000	20723000	29775000	23104000	15743000	21083000	7635600	24629000	19874000	38489000	9912500
Q08752	PPID	Peptidyl-prolyl cis-trans isomerase D	38345000	50940000	41856000	43972000	42072000	51358000	30661000	34658000	45071000	24941000	33011000	16491000
Q08945	SSRP1	FACT complex subunit SSRP1	430920000	502900000	442460000	478010000	444140000	500130000	349480000	479900000	633840000	457170000	412220000	306530000
Q08AD1	CAMSAP2	Calmodulin-regulated spectrin-associated protein 2	2709100	2751600	1211000	4151300	6324000	9479100	8758300	5047000	0	1403100	3818500	0
Q08AF3	SLFN5	Schlafen family member 5	2016000	1694600	2188600	643060	451920	875720	1587200	1274300	2627300	3557600	6080900	2458200
Q08AM6	VAC14	Protein VAC14 homolog	33166000	63451000	50175000	55920000	37693000	54600000	43690000	46529000	89650000	62163000	35525000	20404000
Q08J23	NSUN2	tRNA (cytosine(34)-C(5))-methyltransferase	252800000	258270000	212280000	283550000	245130000	305280000	196210000	214420000	312290000	210870000	181080000	92663000
Q09028	RBBP4	Histone-binding protein RBBP4	1051100000	1050800000	801090000	1011300000	815490000	1004500000	697500000	823620000	1017800000	768590000	537100000	552470000
Q09161	NCBP1	Nuclear cap-binding protein subunit 1	198410000	239310000	207770000	195100000	172860000	189830000	153320000	182410000	261270000	199130000	147200000	136500000
Q09472	EP300	Histone acetyltransferase p300	4404400	4008300	1583500	5781800	3185000	6533900	2110200	4590200	5336600	1415800	996850	112210
Q09666;P48552	AHNAK	Neuroblast differentiation-associated protein AHNAK	12201000000	13316000000	10494000000	12215000000	10385000000	12847000000	9396700000	10605000000	13011000000	8126300000	7770700000	6499800000
Q0JRZ9	FCHO2	F-BAR domain only protein 2	1698700	4398900	3089300	4094000	3622400	4624800	1584100	3805100	1829600	1779100	0	4652600
Q0PNE2	ELP6	Elongator complex protein 6	5051400	3175500	2416000	0	2328500	7000300	2223600	6615900	4792700	1995100	2400900	0
Q0VDF9	HSPA14	Heat shock 70 kDa protein 14	62281000	66479000	66195000	93163000	66215000	65713000	52234000	54162000	79052000	76742000	47145000	18453000
Q0VDG4	SCRN3	Secernin-3	0	2168900	3413000	4063400	1644400	4536200	3405600	6253700	3396900	0	1305000	2523600
Q0ZGT2	NEXN	Nexilin	53562000	64310000	38718000	640170000	37480000	45141000	35089000	39750000	41111000	31400000	600510000	38852000
Q10471	GALNT2	Polypeptide N-acetylgalactosaminyltransferase 2;Polypeptide N-acetylgalactosaminyltransferase 2 soluble form	173280000	192610000	131970000	122890000	95181000	139310000	124640000	158030000	213480000	112780000	66397000	61395000
Q10567	AP1B1	AP-1 complex subunit beta-1	431400000	439790000	345610000	333020000	298160000	314880000	317830000	354930000	447900000	323230000	402620000	101840000
Q10570	CPSF1	Cleavage and polyadenylation specificity factor subunit 1	50994000	54134000	46945000	55917000	61428000	49827000	53047000	46089000	56934000	40427000	59504000	24853000
Q10589	BST2	Bone marrow stromal antigen 2	7199300	6987100	11630000	6407300	10139000	8776800	9893800	11315000	7950300	6224800	9895400	4171700
Q10713	PMPCA	Mitochondrial-processing peptidase subunit alpha	271870000	244490000	205140000	171940000	161530000	206010000	158100000	219060000	233600000	171730000	131380000	79742000
Q12765	SCRN1	Secernin-1	437780000	432830000	321300000	372580000	321020000	270910000	252700000	374280000	409780000	262470000	203020000	113730000
Q12768	KIAA0196	WASH complex subunit strumpellin	69594000	82287000	74918000	86342000	66894000	86770000	73053000	75158000	98248000	65485000	41105000	23347000
Q12769	NUP160	Nuclear pore complex protein Nup160	168780000	155310000	174560000	61720000	50059000	75879000	64948000	61864000	87728000	47294000	48272000	21861000
Q12788	TBL3	Transducin beta-like protein 3	136020000	132600000	126430000	136980000	132630000	129840000	109960000	117920000	163180000	110670000	81006000	69796000
Q12789	GTF3C1	General transcription factor 3C polypeptide 1	29243000	29131000	23554000	36120000	26792000	30434000	18698000	16770000	36173000	24778000	8265100	6609600
Q12792	TWF1	Twinfilin-1	175810000	204020000	144100000	200950000	174140000	218140000	147730000	153510000	210440000	135270000	85395000	71462000
Q12797	ASPH	Aspartyl/asparaginyl beta-hydroxylase	435520000	500970000	396530000	401520000	330300000	406660000	342520000	376490000	370070000	258180000	217300000	157930000
Q12800;Q9NZI6;Q9NZI7	TFCP2	Alpha-globin transcription factor CP2	13077000	14106000	9794200	14015000	9882800	12957000	10659000	3547500	10198000	8559100	2422000	3534100
Q12802	AKAP13	A-kinase anchor protein 13	26214000	41418000	30136000	32574000	21474000	21985000	31610000	19909000	33606000	20002000	10482000	12275000
Q12824	SMARCB1	SWI/SNF-related matrix-associated actin-dependent regulator of chromatin subfamily B member 1	59914000	50346000	39582000	44302000	39835000	47572000	56631000	55336000	47963000	55082000	50693000	31556000
Q12830	BPTF	Nucleosome-remodeling factor subunit BPTF	14522000	10945000	12659000	16281000	9441500	17697000	14180000	17554000	10401000	79154000	9053400	4386400
Q12834	CDC20	Cell division cycle protein 20 homolog	7364700	9119100	10327000	15378000	15629000	16463000	6024100	9391000	9452500	9434200	2141900	3129300
Q12841	FSTL1	Follistatin-related protein 1	95841000	108430000	81264000	69985000	58874000	80166000	74847000	92226000	105180000	39573000	31037000	5711300
Q12846	STX4	Syntaxin-4	15807000	14956000	8803700	14419000	18978000	17241000	6657300	8554800	13297000	6942900	7449600	4867200
Q12849	GRSF1	G-rich sequence factor 1	93062000	102080000	69859000	97538000	99011000	111510000	69771000	77574000	75711000	85783000	63513000	36204000
Q12872	SFSWAP	Splicing factor, suppressor of white-apricot homolog	49630000	60892000	37374000	16713000	10473000	17215000	42121000	26453000	13715000	13380000	5801300	13816000
Q12874	SF3A3	Splicing factor 3A subunit 3	382190000	396150000	284190000	379510000	326830000	375480000	275880000	325600000	354380000	276620000	275800000	194350000
Q12882	DPYD	Dihydropyrimidine dehydrogenase [NADP(+)]	35545000	35258000	25945000	38912000	32852000	40319000	22226000	21055000	41202000	24835000	71770000	51229000
Q12888	TP53BP1	Tumor suppressor p53-binding protein 1	329570000	337470000	316620000	314180000	263570000	308070000	262920000	917680000	335800000	213100000	196260000	118920000
Q12899	TRIM26	Tripartite motif-containing protein 26	10894000	16318000	12774000	17678000	15889000	18233000	10515000	12339000	19123000	10464000	1378900	0
Q12904	AIMP1	Aminoacyl tRNA synthase complex-interacting multifunctional protein 1;Endothelial monocyte-activating polypeptide 2	258720000	299560000	221960000	331390000	236970000	304120000	223980000	260670000	289300000	226370000	178480000	138660000
Q12905	ILF2	Interleukin enhancer-binding factor 2	1240300000	1371200000	1165400000	1167200000	1013500000	1170200000	1012900000	1076900000	1249900000	1108400000	834610000	552910000
Q12906	ILF3	Interleukin enhancer-binding factor 3	1754400000	1842100000	1439000000	1621500000	1405700000	1670000000	1247600000	1457900000	1740100000	1391900000	1419900000	925590000
Q12907	LMAN2	Vesicular integral-membrane protein VIP36	199690000	225600000	165540000	128200000	127300000	131220000	197050000	234330000	240100000	148020000	130870000	164110000
Q12929	EPS8	Epidermal growth factor receptor kinase substrate 8	33554000	27712000	18653000	18418000	14767000	19918000	29579000	22256000	25781000	14422000	9027200	7864800
Q12931	TRAP1	Heat shock protein 75 kDa, mitochondrial	437390000	450640000	381100000	439400000	356880000	440170000	375250000	414350000	417140000	344860000	331580000	271340000
Q12933	TRAF2	TNF receptor-associated factor 2	38306000	45594000	38407000	45614000	40366000	50768000	41425000	38138000	41986000	29266000	5025300	15556000
Q12959;Q15700	DLG1	Disks large homolog 1	48752000	71949000	51364000	52088000	43618000	53675000	54110000	42332000	53160000	35347000	34468000	38166000
Q12962	TAF10	Transcription initiation factor TFIID subunit 10	5768600	9890300	5611000	6077700	5500400	0	6591300	5862200	0	4590500	4287600	0
Q12965;O00160	MYO1E	Unconventional myosin-Ie	78874000	99598000	81383000	97017000	63112000	81498000	77046000	75325000	83836000	64878000	56584000	48806000
Q12972	PPP1R8	Nuclear inhibitor of protein phosphatase 1;Activator of RNA decay	83065000	79359000	81009000	83131000	66946000	75419000	75911000	80631000	68187000	63556000	50930000	50084000
Q12974;Q93096	PTP4A2;PTP4A1	Protein tyrosine phosphatase type IVA 2;Protein tyrosine phosphatase type IVA 1	1943700	1726400	2569800	4313900	4247700	7446500	1666100	1678500	1787200	3827700	5640400	4961100
Q12983	BNIP3	BCL2/adenovirus E1B 19 kDa protein-interacting protein 3	8640900	9044200	8653400	18977000	16419000	24404000	13230000	9597100	13174000	14646000	25436000	287070
Q12996	CSTF3	Cleavage stimulation factor subunit 3	40390000	47240000	38894000	62409000	52302000	67025000	38985000	47592000	67028000	42660000	39955000	103940000
Q13011	ECH1	Delta(3,5)-Delta(2,4)-dienoyl-CoA isomerase, mitochondrial	337990000	273010000	235060000	212880000	164130000	209940000	203080000	272760000	367060000	271670000	202830000	145320000
Q13033	STRN3	Striatin-3	42650000	56564000	46813000	37056000	33064000	38239000	46874000	36685000	55518000	21684000	13142000	0
Q13043	STK4	Serine/threonine-protein kinase 4;Serine/threonine-protein kinase 4 37kDa subunit;Serine/threonine-protein kinase 4 18kDa subunit	197160000	237580000	166330000	185040000	170600000	214640000	138080000	165700000	230380000	146080000	127300000	90999000
Q13045	FLII	Protein flightless-1 homolog	237580000	245280000	187550000	236880000	180770000	211880000	158430000	190290000	232490000	158520000	149590000	86285000
[truncated: 2,639 more rows]
