# Supplementary material for: Plasma Proteomic Profiling Reveals ITGA2B as A Key Regulator of Heart Health in High-altitude Settlers
Source: Genomics Proteomics Bioinformatics. 2025 Apr 8;23(2):qzaf030. doi: 10.1093/gpbjnl/qzaf030 (PMC12417084; doi:10.1093/gpbjnl/qzaf030)
Supplement: qzaf030_Supplementary_Data [file qzaf030_supplementary_data.zip › Table S6.xlsx]

## Sheet: Table S6
Table S6 Key blood routine indicators of each mouse in the 40-day chronic hypoxia exposure experiment
Note: WBC, white blood cell; RBC, red blood cell; HGB, hemoglobin; HCT, hematokrit; MCV, mean corpuscular volume; MCH, mean corpuscular hemoglobin; MCHC, mean corpuscular hemoglobin concentration; PLT, platelet; RDW-SD, red cell distribution width-standard deviation; RDW-CV, red cell distribution width-coefficient of variation.
IDs	WBC (109/l)	RBC (1012/l)	HGB (g/l)	HCT (%)	MCV (fl)	MCH (pg)	MCHC (g/dl)	PLT (109/l)	RDW-SD (fl)	RDW-CV (%)
Ctrl1	5.85	9.56	13.3	46.1	48.2	13.9	28.9	1186	23.4	16.8
Ctrl2	7.33	9.54	13.3	45.7	47.9	13.9	29.1	1443	24.1	17.2
Ctrl3	9.39	10.27	14.3	49.5	48.2	13.9	28.9	1590	25.7	18.5
Ctrl4	7.03	9.76	13.5	43.8	44.9	13.8	30.8	1728	26.7	19.6
Ctrl5	7.1	9.77	13.8	46.7	47.8	14.1	29.6	1586	24.3	17.5
Ctrl6	4.79	9.52	13	44.2	46.4	13.7	29.4	1215	22.3	16.7
OE1	4.99	9.33	13.4	46	49.3	14.4	29.1	1473	25.6	17.1
OE2	4.99	9.3	13.5	45.6	49	14.5	29.6	1503	25.6	17.2
OE3	3.77	8.78	12.6	42.7	48.6	14.4	29.5	1478	25.7	16.9
OE4	4.8	9.23	13.2	45.2	49	14.3	29.2	1468	26	17.2
OE5	8.03	9.76	13.8	46.1	47.2	14.1	29.9	1645	24	17.3
OE6	6.38	9.7	13.9	47.2	48.7	14.3	29.4	1499	26	17.5
OE7	4.11	9.01	12.9	43.9	48.7	14.3	29.4	1295	25.6	16.9
Ctrl-HH1	7.86	13.64	23.6	75.3	55.2	17.3	31.3	505	45.2	25.5
Ctrl-HH2	5.71	13.11	20.5	69.5	53	15.6	29.5	823	39.9	24.4
Ctrl-HH3	7.09	13.71	21	70.9	51.7	15.3	29.6	647	36.6	24
Ctrl-HH4	8.03	14.52	22.5	72.3	49.8	15.5	31.1	755	29.7	23.8
Ctrl-HH5	7.62	13.61	21.1	70.6	51.9	15.5	29.9	658	32.9	22.9
Ctrl-HH6	7.93	14.48	22.7	72.3	49.9	15.7	31.4	747	29.6	23.3
Ctrl-HH7	9.48	12.02	18	61.1	50.8	15	29.5	856	29.3	20.4
Ctrl-HH8	6.93	13.07	19.2	64.6	49.4	14.7	29.7	1103	36.9	24.4
Ctrl-HH9	3.92	13.94	21.6	70.7	50.7	15.5	30.6	1089	33.2	23.7
Ctrl-HH10	7.8	11.86	17.6	62	52.3	14.8	28.4	799	33	21.3
Ctrl-HH-TanⅡa1	4.06	14.19	23.2	73	51.4	16.3	31.8	797	35.4	24.9
Ctrl-HH-TanⅡa2	4.82	14.37	23.4	72.8	50.7	16.3	32.1	560	33.5	24.6
Ctrl-HH-TanⅡa3	6.87	14.47	23	74.9	51.8	15.9	30.7	430	40.8	26.4
Ctrl-HH-TanⅡa4	6.75	12.93	20.9	69.3	53.6	16.2	30.2	772	39.7	24.2
Ctrl-HH-TanⅡa5	4.36	12.58	16	54.9	43.6	12.7	29.1	736	31.4	25
Ctrl-HH-TanⅡa6	5.45	13.38	21.1	69.9	52.2	15.8	30.2	703	38	24.2
Ctrl-HH-TanⅡa7	7.48	12.24	19.3	65	53.1	15.8	29.7	817	37.8	22.8
Ctrl-HH-TanⅡa8	4.72	14.81	23.5	75.2	50.8	15.9	31.3	562	34.6	24.9
Ctrl-HH-TanⅡa9	8.16	13.56	23.5	74	54.6	17.3	31.8	417	39.9	24.3
OE-HH1	5.07	13.27	20.7	69.5	52.4	15.6	29.8	750	38.3	24.1
OE-HH2	8.34	14.36	22.6	72.7	50.6	15.7	31.1	772	33.5	24
OE-HH3	5.45	13.02	20.2	68.4	52.5	15.5	29.5	773	40.1	24.3
OE-HH4	4.8	11.79	16.9	58.8	49.9	14.3	28.7	1071	31.3	21.3
OE-HH5	9.97	13.23	20.4	67.9	51.3	15.4	30	935	34.7	23.4
OE-HH6	5.2	13.55	21.8	73	53.9	16.1	29.9	617	44.4	25.5
OE-HH7	10.73	13.68	22.5	73.7	53.9	16.4	30.5	577	43.8	25.5
OE-HH8	3.09	13.35	22.1	71.9	53.9	16.6	30.7	514	39.2	23.9
OE-HH-TanⅡa1	1.79	9.83	14	48.3	49.1	14.2	29	899	29.4	19.2
OE-HH-TanⅡa2	3.57	13.02	19.7	66.4	51	15.1	29.7	747	32.3	22.7
OE-HH-TanⅡa3	3.42	13.28	20.9	71.2	53.6	15.7	29.4	749	43	25.4
OE-HH-TanⅡa4	2.45	11.66	15.4	54.9	47.1	13.2	28.1	585	40.3	25.7
OE-HH-TanⅡa5	4	11.73	18.3	63.2	53.9	15.6	29	768	44.2	24.2
OE-HH-TanⅡa6	4.19	12.51	19.3	65.6	52.4	15.4	29.4	1029	48.6	26.6
OE-HH-TanⅡa7	1.73	10.04	14.3	49.8	49.6	14.2	28.7	882	29.6	19.6
OE-HH-TanⅡa8	2.8	12.76	18.9	64.1	50.2	14.8	29.5	775	36.1	23.8
OE-HH-TanⅡa9	4.05	13.95	22.6	74.2	53.2	16.2	30.5	629	41.3	25.2
